# Supplementary material for: Multifunctional Luminescent Solar Concentrator Integrating Optical Thermometry Based on PMMA/EuIII-Complex Films for Smart Windows
Source: ACS Appl Mater Interfaces. 2026 Jul 6;18(28):39001–13. doi: 10.1021/acsami.6c03810 (PMC13397481; doi:10.1021/acsami.6c03810)
Supplement: Supplementary file 1 [file am6c03810_si_001.cif]

data_exp_255020250120JH298-EuNTAC1_auto
_audit_creation_date               2025-02-27
_audit_creation_method
;
Olex2 1.5
(compiled 2024.02.16 svn.r378c4104 for OlexSys, GUI svn.r6928)
;
_audit_contact_author_address      ?
_audit_contact_author_email        ?
_audit_contact_author_name         ''
_audit_contact_author_phone        ?
_publ_contact_author_id_orcid      ?
_publ_section_references
;
Bourhis, L.J., Dolomanov, O.V., Gildea, R.J., Howard, J.A.K., Puschmann, H.
 (2015). Acta Cryst. A71, 59-75.

Dolomanov, O.V., Bourhis, L.J., Gildea, R.J, Howard, J.A.K. & Puschmann, H.
 (2009), J. Appl. Cryst. 42, 339-341.

Sheldrick, G.M. (2015). Acta Cryst. A71, 3-8.
;
_chemical_formula_moiety           'C56 H32 Eu F12 O8, C8 H20 N'
_chemical_formula_sum              'C64 H52 Eu F12 N O8'
_chemical_formula_weight           1343.073
_chemical_absolute_configuration   unk
_chemical_oxdiff_formula           'Eu C H N O F'
loop_
  _atom_type_symbol
  _atom_type_scat_dispersion_real
  _atom_type_scat_dispersion_imag
  _atom_type_scat_Cromer_Mann_a1
  _atom_type_scat_Cromer_Mann_a2
  _atom_type_scat_Cromer_Mann_a3
  _atom_type_scat_Cromer_Mann_a4
  _atom_type_scat_Cromer_Mann_b1
  _atom_type_scat_Cromer_Mann_b2
  _atom_type_scat_Cromer_Mann_b3
  _atom_type_scat_Cromer_Mann_b4
  _atom_type_scat_Cromer_Mann_c
  _atom_type_scat_source
  _atom_type_scat_dispersion_source
 C 0.01788 0.00908 2.31000 1.02000 1.58860 0.86500 20.84390 10.20750 0.56870
 51.65120 0.21560 'International Tables Volume C Table 6.1.1.4 (pp. 500-502)'
 'Brennan, Cowan, Rev. Sci. Instrum., 1992, 63, 850'
 Eu -8.40252 11.10833 24.62740 19.08860 13.76030 2.92270 2.38790 0.19420 13.75460
 123.17400 2.57450 'International Tables Volume C Table 6.1.1.4 (pp. 500-502)'
 'Brennan, Cowan, Rev. Sci. Instrum., 1992, 63, 850'
 F 0.07327 0.05351 3.53920 2.64120 1.51700 1.02430 10.28250 4.29440 0.26150
 26.14760 0.27760 'International Tables Volume C Table 6.1.1.4 (pp. 500-502)'
 'Brennan, Cowan, Rev. Sci. Instrum., 1992, 63, 850'
 H 0.00000 0.00000 0.49300 0.32291 0.14019 0.04081 10.51090 26.12570 3.14236
 57.79970 0.00304 'International Tables Volume C Table 6.1.1.4 (pp. 500-502)'
 'Brennan, Cowan, Rev. Sci. Instrum., 1992, 63, 850'
 N 0.03110 0.01806 12.21260 3.13220 2.01250 1.16630 0.00570 9.89330 28.99750
 0.58260 -11.52900 'International Tables Volume C Table 6.1.1.4 (pp. 500-502)'
 'Brennan, Cowan, Rev. Sci. Instrum., 1992, 63, 850'
 O 0.04960 0.03234 3.04850 2.28680 1.54630 0.86700 13.27710 5.70110 0.32390
 32.90890 0.25080 'International Tables Volume C Table 6.1.1.4 (pp. 500-502)'
 'Brennan, Cowan, Rev. Sci. Instrum., 1992, 63, 850'

_space_group_crystal_system        'monoclinic'
_space_group_IT_number             4
_space_group_name_H-M_alt          'P 1 21 1'
_space_group_name_Hall             ' P 2yb'
loop_
  _space_group_symop_id
  _space_group_symop_operation_xyz
 1 x,y,z
 2 -x,y+1/2,-z

_symmetry_Int_Tables_number        4
_cell_length_a                     11.96589(11)
_cell_length_b                     21.67266(15)
_cell_length_c                     12.74180(13)
_cell_angle_alpha                  90
_cell_angle_beta                   117.4532(12)
_cell_angle_gamma                  90
_cell_volume                       2932.26(6)
_cell_formula_units_Z              2
_cell_measurement_reflns_used      12511
_cell_measurement_temperature      100.0(9)
_cell_measurement_theta_max        78.4520
_cell_measurement_theta_min        4.1890
_exptl_absorpt_coefficient_mu      8.482
_exptl_absorpt_correction_T_max    0.178
_exptl_absorpt_correction_T_min    0.008
_exptl_absorpt_correction_type     gaussian
_exptl_absorpt_process_details
;
CrysAlisPro 1.171.43.90 (Rigaku Oxford Diffraction, 2023)
Numerical absorption correction based on gaussian integration over
a multifaceted crystal model
Empirical absorption correction using spherical harmonics,
implemented in SCALE3 ABSPACK scaling algorithm.
;
_exptl_crystal_colour              orange
_exptl_crystal_colour_primary      orange
_exptl_crystal_density_diffrn      1.521
_exptl_crystal_description         block
_exptl_crystal_F_000               1345.902
loop_
  _exptl_crystal_face_index_h
  _exptl_crystal_face_index_k
  _exptl_crystal_face_index_l
  _exptl_crystal_face_perp_dist
 -4 7 -5 0.0211
 -7 0 0 0.0401
 7 0 0 0.0274
 5 -6 5 0.0067
 2 -6 -4 0.0287
 2 0 -11 0.0355
 -2 0 11 0.0355

_exptl_crystal_size_max            0.102
_exptl_crystal_size_mid            0.08
_exptl_crystal_size_min            0.033
loop_
  _exptl_oxdiff_crystal_face_indexfrac_h
  _exptl_oxdiff_crystal_face_indexfrac_k
  _exptl_oxdiff_crystal_face_indexfrac_l
  _exptl_oxdiff_crystal_face_x
  _exptl_oxdiff_crystal_face_y
  _exptl_oxdiff_crystal_face_z
 -4.2741 6.8359 -5.3047 -0.5766 -0.0445 -0.8158
 -6.5925 0.0481 0.3949 -0.9705 -0.0777 0.2284
 6.5812 -0.0058 -0.4288 0.9691 0.0776 -0.2340
 5.0760 -6.3143 4.8256 0.6987 0.0544 0.7133
 2.1627 -6.1229 -4.2001 0.0644 -0.8192 0.5698
 2.1159 0.0812 -10.5965 0.0751 -0.9376 -0.3396
 -2.1159 -0.0812 10.5965 -0.0751 0.9376 0.3396

_diffrn_reflns_av_R_equivalents    0.0563
_diffrn_reflns_av_unetI/netI       0.0382
_diffrn_reflns_Laue_measured_fraction_full  0.9989
_diffrn_reflns_Laue_measured_fraction_max  0.9990
_diffrn_reflns_limit_h_max         12
_diffrn_reflns_limit_h_min         -15
_diffrn_reflns_limit_k_max         26
_diffrn_reflns_limit_k_min         -27
_diffrn_reflns_limit_l_max         16
_diffrn_reflns_limit_l_min         -15
_diffrn_reflns_number              63416
_diffrn_reflns_point_group_measured_fraction_full  0.9436
_diffrn_reflns_point_group_measured_fraction_max  0.9417
_diffrn_reflns_theta_full          67.6840
_diffrn_reflns_theta_max           70.06
_diffrn_reflns_theta_min           4.64
_diffrn_ambient_environment        N~2~
_diffrn_ambient_temperature        100.0(9)
_diffrn_detector                   'Hybrid Pixel Array Detector'
_diffrn_detector_area_resol_mean   10.0000
_diffrn_detector_type              HyPix
_diffrn_measured_fraction_theta_full  0.9989
_diffrn_measured_fraction_theta_max  0.9990
_diffrn_measurement_details
;
List of Runs (angles in degrees, time in seconds):

  # Type    Start    End  Width  t~exp~   \w     \q     \k     \f   Frames
--------------------------------------------------------------------------
  1  \w    -98.00 -22.00   0.50    0.84    --  -48.85 142.00-118.00  152
  2  \w   -119.00 -72.00   0.50    0.84    --  -48.85-128.00  -4.00   94
  3  \w   -121.00 -62.00   0.50    0.84    --  -48.85-142.00-175.00  118
  4  \w    -88.00 -14.00   0.50    0.84    --  -48.85 128.00  69.00  148
  5  \w     44.00 105.00   0.50    0.84    --   48.85-142.00-175.00  122
  6  \w     36.00  96.00   0.50    0.84    --   48.85-128.00  -4.00  120
  7  \w   -133.00-108.00   0.50    3.35    --  -90.00-142.00-175.00   50
  8  \w    -84.00 -59.00   0.50    3.35    --  -90.00 142.00-118.00   50
  9  \w    -78.00 -53.00   0.50    3.35    --  -90.00 128.00  69.00   50
 10  \w    115.00 140.00   0.50    3.35    --  111.50 142.00-118.00   50
 11  \w    143.00 176.00   0.50    3.35    --  111.50 128.00  69.00   66
 12  \w     79.00 124.00   0.50    3.35    --  111.50-142.00-175.00   90
 13  \w    105.00 131.00   0.50    3.35    --  111.50 128.00  69.00   52
 14  \w     89.00 114.00   0.50    3.35    --  111.50-128.00  -4.00   50
 15  \w    -23.00  26.00   0.50    0.84    --  -48.85  19.00   0.00   98
 16  \w   -115.00 -40.00   0.50    0.84    --  -48.85 -38.00-150.00  150
 17  \w    -24.00  24.00   0.50    0.84    --  -48.85  19.00 150.00   96
 18  \w    -20.00  21.00   0.50    0.84    --   48.85 -19.00  90.00   82
 19  \w    -24.00  21.00   0.50    0.84    --   48.85 -19.00 -30.00   90
 20  \w    -21.00  15.00   0.50    0.84    --   48.85 -38.00 -90.00   72
 21  \w   -131.00 -84.00   0.50    3.35    --  -90.00 -47.00  51.94   94
 22  \w   -140.00-115.00   0.50    3.35    --  -90.00-128.00  -4.00   50
 23  \w     40.00  65.00   0.50    3.35    --  111.50 -61.00  60.00   50
 24  \w     45.00  73.00   0.50    3.35    --  111.50 -94.00-180.00   56
 25  \w    134.00 160.00   0.50    3.35    --  111.50 125.00  30.00   52
 26  \w     77.00 105.00   0.50    3.35    --  111.50 -94.00-180.00   56
 27  \w     42.00  75.00   0.50    3.35    --  111.50 -94.00  30.00   66
 28  \w     80.00 105.00   0.50    3.35    --  111.50 -94.00  30.00   50
 29  \w     40.00  65.00   0.50    3.35    --  111.50 -61.00 -30.00   50
 30  \w    153.00 178.00   0.50    3.35    --  111.50  15.00  60.00   50
 31  \w    142.00 177.00   0.50    3.35    --  111.50  15.00 -90.00   70
 32  \w    109.00 138.00   0.50    3.35    --  111.50  15.00  60.00   58
 33  \w    129.00 169.00   0.50    3.35    --  111.50  15.00-180.00   80
 34  \w     62.00  88.00   0.50    3.35    --  111.50 -77.00  60.00   52
 35  \w    139.00 170.00   0.50    3.35    --  111.50 125.00 -30.00   62
 36  \w    134.00 161.00   0.50    3.35    --  111.50 125.00 -90.00   54
 37  \w    140.00 167.00   0.50    3.35    --  111.50 125.00 -60.00   54
 38  \w     44.00  70.00   0.50    3.35    --  111.50 -61.00 -90.00   52
 39  \w     69.00 105.00   0.50    3.35    --  111.50 -94.00 150.00   72
 40  \w    104.00 177.00   0.50    3.35    --  111.50  45.00 -60.00  146
 41  \w     62.00  88.00   0.50    3.35    --  111.50-125.00  30.00   52
 42  \w     43.00  74.00   0.50    3.35    --  111.50 -94.00  60.00   62
 43  \w     77.00 103.00   0.50    3.35    --  111.50 -94.00  60.00   52
 44  \w     41.00  66.00   0.50    3.35    --  111.50 -94.00-150.00   50
 45  \w    101.00 133.00   0.50    3.35    --  111.50  15.00 -90.00   64
 46  \w    102.00 154.00   0.50    3.35    --  111.50  30.00-150.00  104
 47  \w     80.00 105.00   0.50    3.35    --  111.50 -94.00-120.00   50
 48  \w     86.00 111.00   0.50    3.35    --  111.50-125.00 -60.00   50
 49  \w     48.00  74.00   0.50    3.35    --  111.50 -94.00-120.00   52
 50  \w    140.00 166.00   0.50    3.35    --  111.50 125.00-180.00   52
 51  \w     49.00  75.00   0.50    3.35    --  111.50 -77.00  90.00   52
 52  \w     61.00 105.00   0.50    3.35    --  111.50 -94.00 -30.00   88
 53  \w    103.00 142.00   0.50    3.35    --  111.50  53.00-159.01   78
 54  \w    150.00 178.00   0.50    3.35    --  111.50  53.00-159.01   56
 55  \w     41.00  78.00   0.50    3.35    --  111.50 -94.00 -60.00   74
 56  \w    112.00 140.00   0.50    3.35    --  111.50  77.00  30.00   56
 57  \w    150.00 177.00   0.50    3.35    --  111.50  77.00  30.00   54
 58  \w    101.00 127.00   0.50    3.35    --  111.50 125.00 -90.00   52
 59  \w    129.00 169.00   0.50    3.35    --  111.50  15.00 120.00   80
 60  \w     98.00 133.00   0.50    3.35    --  111.50 125.00 -60.00   70
 61  \w     54.00  82.00   0.50    3.35    --  111.50-125.00 -60.00   56
 62  \w     65.00  91.00   0.50    3.35    --  111.50 -77.00  30.00   52
 63  \w     40.00  71.00   0.50    3.35    --  111.50 -94.00 120.00   62
 64  \w    117.00 164.00   0.50    3.35    --  111.50  77.00  60.00   94
 65  \w     76.00 104.00   0.50    3.35    --  111.50 -94.00 -90.00   56
 66  \w    108.00 151.00   0.50    3.35    --  111.50  61.00   0.00   86
 67  \w     43.00 109.00   0.50    3.35    --  111.50-125.00-180.00  132
 68  \w     61.00  87.00   0.50    3.35    --  111.50-125.00-120.00   52
 69  \w    136.00 174.00   0.50    3.35    --  111.50  61.00-150.00   76
 70  \w    141.00 167.00   0.50    3.35    --  111.50 125.00   0.00   52
 71  \w     55.00  81.00   0.50    3.35    --  111.50 -81.00  41.74   52
 72  \w    104.00 134.00   0.50    3.35    --  111.50 -81.00  41.74   60
 73  \w     54.00  80.00   0.50    3.35    --  111.50 -83.00 -34.35   52
 74  \w     85.00 111.00   0.50    3.35    --  111.50 -83.00 -34.35   52
 75  \w     63.00  89.00   0.50    3.35    --  111.50 -77.00-120.00   52
 76  \w     44.00  70.00   0.50    3.35    --  111.50 -77.00 -90.00   52
 77  \w     42.00  68.00   0.50    3.35    --  111.50 -77.00 150.00   52
 78  \w     54.00  79.00   0.50    3.35    --  111.50 -77.00   0.00   50
 79  \w     74.00 100.00   0.50    3.35    --  111.50 -94.00-150.00   52
 80  \w     80.00 105.00   0.50    3.35    --  111.50 -94.00   0.00   50
 81  \w    118.00 144.00   0.50    3.35    --  111.50  77.00-120.00   52
 82  \w    146.00 177.00   0.50    3.35    --  111.50  77.00-120.00   62
 83  \w    138.00 164.00   0.50    3.35    --  111.50  77.00 -60.00   52
 84  \w    132.00 158.00   0.50    3.35    --  111.50  77.00 150.00   52
 85  \w    103.00 147.00   0.50    3.35    --  111.50  45.00 -30.00   88
 86  \w    102.00 143.00   0.50    3.35    --  111.50  15.00-150.00   82
 87  \w     40.00  93.00   0.50    3.35    --  111.50 -77.00 -30.00  106
 88  \w    153.00 178.00   0.50    3.35    --  111.50 125.00-150.00   50
 89  \w    137.00 163.00   0.50    3.35    --  111.50 125.00 150.00   52
 90  \w     83.00 109.00   0.50    3.35    --  111.50 -82.00 165.97   52
 91  \w     41.00  70.00   0.50    3.35    --  111.50 -61.00-180.00   58
;
_diffrn_measurement_device         'four-circle diffractometer'
_diffrn_measurement_device_type    'XtaLAB Synergy, Dualflex, HyPix'
_diffrn_measurement_method         '\w scans'
_diffrn_orient_matrix_type        
 'CrysAlisPro convention (1999,Acta A55,543-557)'
_diffrn_orient_matrix_UB_11        0.1487682172
_diffrn_orient_matrix_UB_12        0.0263728000
_diffrn_orient_matrix_UB_13        0.0228198000
_diffrn_orient_matrix_UB_21        0.0178881111
_diffrn_orient_matrix_UB_22        0.0765688000
_diffrn_orient_matrix_UB_23        0.0926373000
_diffrn_orient_matrix_UB_31        -0.0340756010
_diffrn_orient_matrix_UB_32        -0.1217807000
_diffrn_orient_matrix_UB_33        0.0243121000
_diffrn_radiation_monochromator    mirror
_diffrn_radiation_probe            x-ray
_diffrn_radiation_type             'Cu K\a'
_diffrn_radiation_wavelength       1.54184
_diffrn_source                     'micro-focus sealed X-ray tube'
_diffrn_source_type                'PhotonJet (Cu) X-ray Source'
_reflns_Friedel_coverage           0.881
_reflns_limit_h_max                14
_reflns_limit_h_min                -14
_reflns_limit_k_max                26
_reflns_limit_k_min                -26
_reflns_limit_l_max                15
_reflns_limit_l_min                -15
_reflns_number_gt                  10046
_reflns_number_total               10495
_reflns_threshold_expression       I>=2u(I)
_computing_cell_refinement         'CrysAlisPro 1.171.43.90 (Rigaku OD, 2023)'
_computing_data_collection        
 'CrysAlisPro system (CCD 43.143a 64-bit (release 25-10-2024))'
_computing_data_reduction          'CrysAlisPro 1.171.43.90 (Rigaku OD, 2023)'
_computing_molecular_graphics      'Olex2 1.5 (Dolomanov et al., 2009)'
_computing_publication_material    'Olex2 1.5 (Dolomanov et al., 2009)'
_computing_structure_refinement    'olex2.refine 1.5 (Bourhis et al., 2015)'
_computing_structure_solution      'SHELXT 2018/2 (Sheldrick, 2018)'
_refine_diff_density_max           0.8956
_refine_diff_density_min           -0.4754
_refine_diff_density_rms           0.0678
_refine_ls_abs_structure_details  
 'Hooft, R.W.W., Straver, L.H., Spek, A.L. (2010). J. Appl. Cryst., 43, 665-668.'
_refine_ls_abs_structure_Flack     -0.0044(12)
_refine_ls_d_res_high              0.8201
_refine_ls_d_res_low               9.5354
_refine_ls_goodness_of_fit_ref     1.0406
_refine_ls_matrix_type             full
_refine_ls_number_constraints      92
_refine_ls_number_parameters       804
_refine_ls_number_reflns           10495
_refine_ls_number_restraints       142
_refine_ls_R_factor_all            0.0377
_refine_ls_R_factor_gt             0.0357
_refine_ls_restrained_S_all        1.0331
_refine_ls_shift/su_max            -0.0009
_refine_ls_shift/su_mean           0.0000
_refine_ls_structure_factor_coef   Fsqd
_refine_ls_weighting_details      
 'w=1/[\s^2^(Fo^2^)+(0.0545P)^2^+1.9737P] where P=(Fo^2^+2Fc^2^)/3'
_refine_ls_weighting_scheme        calc
_refine_ls_wR_factor_gt            0.0893
_refine_ls_wR_factor_ref           0.0902
_olex2_refinement_description
;
1. Fixed Uiso
 At 1.2 times of:
  All C(H) groups, All C(H,H) groups
 At 1.5 times of:
  All C(H,H,H) groups
2. Uiso/Uaniso restraints and constraints
C14d \\sim C5d \\sim C6d \\sim C13d \\sim C12d \\sim C7d \\sim C8d \\sim C9d
\\sim C10d \\sim C11d: within 2A with sigma of 0.04 and sigma for terminal
atoms of 0.08 within 2A
3. Rigid body (RIGU) restrains
 C14d, C5d, C6d, C13d, C12d, C7d, C8d, C9d, C10d, C11d
 with sigma for 1-2 distances of 0.004 and sigma for 1-3 distances of 0.004
4.a Secondary CH2 refined with riding coordinates:
 C1(H1a,H1b), C3(H3e,H3f), C5(H5a,H5b), C7(H7a,H7c)
4.b Aromatic/amide H refined with riding coordinates:
 C6a(H6a), C12b(H12b), C14a(H14a), C3c(H3c), C14b(H14b), C13c(H13c),
 C10c(H10c), C3d(H3d), C5d(H5d), C8a(H8a), C11c(H11c), C6b(H6b), C14c(H14c),
 C13a(H13a), C7b(H7b), C9b(H9b), C8c(H8c), C10a(H10a), C6c(H6c), C3a(H3a),
 C3b(H3b), C11a(H11a), C11b(H11b), C9d(H9d), C9c(H9c), C10b(H10b), C11d(H11d),
 C14d(H14d), C6d(H6d), C9a(H9a), C8d(H8d), C10d(H10d)
4.c Idealised Me refined as rotating group:
 C2(H2a,H2b,H2c), C4(H4a,H4b,H4c), C6(H6e,H6f,H6g), C8(H8b,H8e,H8f)
;
_atom_sites_solution_primary       dual
loop_
  _atom_site_label
  _atom_site_type_symbol
  _atom_site_fract_x
  _atom_site_fract_y
  _atom_site_fract_z
  _atom_site_U_iso_or_equiv
  _atom_site_adp_type
  _atom_site_occupancy
 Eu1 Eu 0.97333(5) 0.572128(8) 0.65769(4) 0.0244(2) Uani 1.000000
 O2a O 0.8463(2) 0.58549(12) 0.7525(2) 0.0291(6) Uani 1.000000
 O2d O 1.1355(3) 0.50698(14) 0.7860(3) 0.0351(6) Uani 1.000000
 F3a F 0.4308(2) 0.54069(15) 0.4062(2) 0.0532(7) Uani 1.000000
 O1b O 1.1479(2) 0.61645(13) 0.6370(3) 0.0308(6) Uani 1.000000
 O1a O 0.7510(2) 0.57311(17) 0.50928(19) 0.0301(5) Uani 1.000000
 F1a F 0.5528(3) 0.50834(19) 0.3380(3) 0.0706(11) Uani 1.000000
 O1c O 0.8869(3) 0.46946(13) 0.6326(2) 0.0324(6) Uani 1.000000
 F1c F 0.7126(4) 0.34466(14) 0.4614(3) 0.0614(9) Uani 1.000000
 F3c F 0.6731(3) 0.40091(15) 0.5783(4) 0.0663(10) Uani 1.000000
 O1d O 1.0987(2) 0.62662(14) 0.8421(2) 0.0325(6) Uani 1.000000
 N1 N 0.1896(4) 0.29570(17) 0.2115(4) 0.0377(8) Uani 1.000000
 O2b O 0.9185(2) 0.67060(12) 0.5747(2) 0.0283(5) Uani 1.000000
 C6a C 0.8033(3) 0.60039(18) 0.9417(3) 0.0275(7) Uani 1.000000
 H6a H 0.8831(3) 0.60990(18) 0.9466(3) 0.0330(9) Uiso 1.000000
 F2a F 0.5149(3) 0.6039(2) 0.3335(3) 0.0736(12) Uani 1.000000
 F2c F 0.8383(4) 0.34565(15) 0.6466(3) 0.0728(10) Uani 1.000000
 O2c O 0.9799(3) 0.52730(13) 0.4934(2) 0.0287(6) Uani 1.000000
 F2b F 1.2991(4) 0.61019(18) 0.5321(5) 0.0932(15) Uani 1.000000
 F3b F 1.2921(4) 0.70742(18) 0.5098(5) 0.0954(16) Uani 1.000000
 C12b C 0.5264(4) 0.7924(3) 0.3062(5) 0.0512(12) Uani 1.000000
 H12b H 0.4954(4) 0.7516(3) 0.3010(5) 0.0615(14) Uiso 1.000000
 F3d F 1.3510(4) 0.6531(2) 1.1190(4) 0.1021(16) Uani 1.000000
 C4a C 0.7342(3) 0.5750(2) 0.7327(3) 0.0263(7) Uani 1.000000
 F1d F 1.2345(5) 0.71689(18) 0.9926(3) 0.0978(16) Uani 1.000000
 F2d F 1.1565(5) 0.6638(2) 1.0763(5) 0.114(2) Uani 1.000000
 C12c C 1.0156(4) 0.48044(18) 0.1315(3) 0.0289(8) Uani 1.000000
 C2 C -0.0260(4) 0.2893(2) 0.2072(4) 0.0439(10) Uani 1.000000
 H2a H -0.070(2) 0.3048(17) 0.1259(11) 0.0658(16) Uiso 1.000000
 H2b H -0.0810(18) 0.2607(6) 0.221(4) 0.0658(16) Uiso 1.000000
 H2c H -0.0040(5) 0.3240(12) 0.262(3) 0.0658(16) Uiso 1.000000
 C14a C 0.5884(3) 0.5667(3) 0.8294(3) 0.0379(9) Uani 1.000000
 H14a H 0.5210(3) 0.5541(3) 0.7562(3) 0.0455(10) Uiso 1.000000
 C1 C 0.0917(4) 0.2563(2) 0.2254(4) 0.0373(9) Uani 1.000000
 H1a H 0.1313(4) 0.2383(2) 0.3058(4) 0.0447(11) Uiso 1.000000
 H1b H 0.0678(4) 0.2218(2) 0.1683(4) 0.0447(11) Uiso 1.000000
 C2c C 0.8396(4) 0.43543(19) 0.5424(3) 0.0305(8) Uani 1.000000
 C2a C 0.6528(3) 0.5625(2) 0.5196(3) 0.0277(8) Uani 1.000000
 C3c C 0.8498(4) 0.43962(19) 0.4378(3) 0.0309(8) Uani 1.000000
 H3c H 0.8033(4) 0.41173(19) 0.3751(3) 0.0371(10) Uiso 1.000000
 C5a C 0.7077(3) 0.58095(18) 0.8362(3) 0.0282(8) Uani 1.000000
 C14b C 0.7449(4) 0.7543(2) 0.4219(4) 0.0407(10) Uani 1.000000
 H14b H 0.7147(4) 0.7138(2) 0.4221(4) 0.0488(12) Uiso 1.000000
 C8b C 0.7075(5) 0.8633(2) 0.3744(4) 0.0394(10) Uani 1.000000
 C13c C 1.1002(4) 0.5056(2) 0.2430(4) 0.0321(8) Uani 1.000000
 H13c H 1.1782(4) 0.5225(2) 0.2543(4) 0.0385(10) Uiso 1.000000
 C10c C 0.9617(4) 0.4563(2) -0.0727(4) 0.0365(9) Uani 1.000000
 H10c H 0.9818(4) 0.4566(2) -0.1367(4) 0.0438(11) Uiso 1.000000
 C1c C 0.7659(5) 0.3810(2) 0.5565(4) 0.0412(10) Uani 1.000000
 C3d C 1.2636(4) 0.5567(2) 0.9633(4) 0.0393(13) Uani 1.000000
 H3d H 1.3385(4) 0.5540(2) 1.0363(4) 0.0472(15) Uiso 1.000000
 F1b F 1.3788(3) 0.6670(2) 0.6770(4) 0.0982(16) Uani 1.000000
 C5d C 1.2243(6) 0.3904(3) 0.8507(5) 0.0553(12) Uani 1.000000
 C8a C 0.8833(4) 0.6269(2) 1.1533(4) 0.0358(9) Uani 1.000000
 H8a H 0.9624(4) 0.6383(2) 1.1584(4) 0.0430(11) Uiso 1.000000
 C11c C 1.0436(4) 0.4811(2) 0.0340(4) 0.0341(9) Uani 1.000000
 H11c H 1.1201(4) 0.4990(2) 0.0435(4) 0.0409(10) Uiso 1.000000
 C4 C 0.3405(6) 0.3855(3) 0.3121(6) 0.0570(14) Uani 1.000000
 H4a H 0.3146(16) 0.4081(18) 0.2378(17) 0.086(2) Uiso 1.000000
 H4b H 0.365(3) 0.4149(16) 0.377(3) 0.086(2) Uiso 1.000000
 H4c H 0.4121(17) 0.3588(3) 0.326(4) 0.086(2) Uiso 1.000000
 C7d C 1.4498(4) 0.3671(2) 1.0548(4) 0.0429(10) Uani 1.000000
 C5b C 0.8698(4) 0.7650(2) 0.4737(4) 0.0351(9) Uani 1.000000
 C1a C 0.5356(4) 0.5538(2) 0.3993(4) 0.0405(12) Uani 1.000000
 C6b C 0.9164(5) 0.8268(2) 0.4752(4) 0.0428(10) Uani 1.000000
 H6b H 1.0045(5) 0.8341(2) 0.5088(4) 0.0514(12) Uiso 1.000000
 C14c C 1.0704(4) 0.5056(2) 0.3336(4) 0.0319(8) Uani 1.000000
 H14c H 1.1273(4) 0.5231(2) 0.4074(4) 0.0383(10) Uiso 1.000000
 C13a C 0.5700(3) 0.5710(3) 0.9266(3) 0.0456(10) Uani 1.000000
 H13a H 0.4902(3) 0.5606(3) 0.9206(3) 0.0547(11) Uiso 1.000000
 C7b C 0.8338(5) 0.8746(2) 0.4284(4) 0.0443(10) Uani 1.000000
 H7b H 0.8642(5) 0.9155(2) 0.4334(4) 0.0532(12) Uiso 1.000000
 C9b C 0.6157(5) 0.9125(2) 0.3184(5) 0.0494(11) Uani 1.000000
 H9b H 0.6433(5) 0.9538(2) 0.3208(5) 0.0593(14) Uiso 1.000000
 C7c C 0.9008(4) 0.45436(19) 0.1158(3) 0.0295(8) Uani 1.000000
 C4d C 1.2256(4) 0.5049(2) 0.8880(4) 0.0371(10) Uani 1.000000
 C8c C 0.8169(4) 0.4295(2) 0.0041(4) 0.0347(9) Uani 1.000000
 H8c H 0.7392(4) 0.4122(2) -0.0073(4) 0.0416(10) Uiso 1.000000
 C10a C 0.7486(5) 0.6135(3) 1.2456(4) 0.0525(13) Uani 1.000000
 H10a H 0.7375(5) 0.6152(3) 1.3147(4) 0.0630(16) Uiso 1.000000
 C13b C 0.6568(4) 0.8036(2) 0.3663(4) 0.0429(10) Uani 1.000000
 C6c C 0.8732(4) 0.45458(19) 0.2133(4) 0.0307(8) Uani 1.000000
 H6c H 0.7965(4) 0.43697(19) 0.2042(4) 0.0368(10) Uiso 1.000000
 C3a C 0.6360(3) 0.5612(2) 0.6200(3) 0.0309(9) Uani 1.000000
 H3a H 0.5557(3) 0.5505(2) 0.6125(3) 0.0370(11) Uiso 1.000000
 C3 C 0.2316(5) 0.3464(2) 0.3038(4) 0.0414(10) Uani 1.000000
 H3e H 0.1589(5) 0.3739(2) 0.2862(4) 0.0497(12) Uiso 1.000000
 H3f H 0.2561(5) 0.3274(2) 0.3821(4) 0.0497(12) Uiso 1.000000
 C6 C 0.3734(5) 0.2281(3) 0.3506(6) 0.0624(15) Uani 1.000000
 H6e H 0.434(3) 0.1976(17) 0.3499(11) 0.094(2) Uiso 1.000000
 H6f H 0.419(4) 0.2615(4) 0.4054(10) 0.094(2) Uiso 1.000000
 H6g H 0.3165(7) 0.208(2) 0.3761(19) 0.094(2) Uiso 1.000000
 C2d C 1.1959(4) 0.6116(2) 0.9352(4) 0.0346(9) Uani 1.000000
 C3b C 1.0760(4) 0.71097(19) 0.5321(4) 0.0329(8) Uani 1.000000
 H3b H 1.0997(4) 0.74401(19) 0.4976(4) 0.0395(10) Uiso 1.000000
 C11a C 0.6508(4) 0.5945(3) 1.1401(4) 0.0493(13) Uani 1.000000
 H11a H 0.5720(4) 0.5840(3) 1.1364(4) 0.0591(15) Uiso 1.000000
 C11b C 0.4443(5) 0.8398(3) 0.2555(6) 0.0606(15) Uani 1.000000
 H11b H 0.3562(5) 0.8324(3) 0.2154(6) 0.0727(18) Uiso 1.000000
 C5 C 0.2973(5) 0.2543(2) 0.2267(6) 0.0547(13) Uani 1.000000
 H5a H 0.3547(5) 0.2779(2) 0.2055(6) 0.0656(16) Uiso 1.000000
 H5b H 0.2631(5) 0.2196(2) 0.1703(6) 0.0656(16) Uiso 1.000000
 C12a C 0.6673(4) 0.5907(2) 1.0362(4) 0.0385(10) Uani 1.000000
 C2b C 1.1583(3) 0.6621(2) 0.5825(4) 0.0317(8) Uani 1.000000
 C1b C 1.2809(4) 0.6624(2) 0.5712(5) 0.0445(11) Uani 1.000000
 C4c C 0.9270(3) 0.48405(18) 0.4226(3) 0.0274(7) Uani 1.000000
 C7a C 0.7852(4) 0.60660(19) 1.0441(3) 0.0310(8) Uani 1.000000
 C9d C 1.6115(7) 0.3014(3) 1.1856(6) 0.0698(15) Uani 1.000000
 C9c C 0.8468(4) 0.4303(2) -0.0874(4) 0.0366(9) Uani 1.000000
 H9c H 0.7898(4) 0.4131(2) -0.1616(4) 0.0440(11) Uiso 1.000000
 C4b C 0.9577(4) 0.71259(19) 0.5312(3) 0.0296(8) Uani 1.000000
 C7 C 0.1331(5) 0.3262(2) 0.0895(5) 0.0486(12) Uani 1.000000
 H7a H 0.2010(5) 0.3481(2) 0.0809(5) 0.0583(14) Uiso 1.000000
 H7c H 0.0709(5) 0.3574(2) 0.0854(5) 0.0583(14) Uiso 1.000000
 C10b C 0.4913(5) 0.8993(3) 0.2632(5) 0.0586(14) Uani 1.000000
 H10b H 0.4333(5) 0.9322(3) 0.2279(5) 0.0703(16) Uiso 1.000000
 C8 C 0.0690(6) 0.2819(3) -0.0140(5) 0.0591(15) Uani 1.000000
 H8b H 0.028(4) 0.3054(3) -0.0878(7) 0.089(2) Uiso 1.000000
 H8e H 0.1320(9) 0.2542(15) -0.017(3) 0.089(2) Uiso 1.000000
 H8f H 0.006(3) 0.2575(16) -0.003(2) 0.089(2) Uiso 1.000000
 C1d C 1.2371(4) 0.6598(3) 1.0327(4) 0.0489(12) Uani 1.000000
 C11d C 1.4462(7) 0.2597(3) 1.0097(6) 0.0706(15) Uani 1.000000
 C14d C 1.2730(6) 0.3303(3) 0.8742(5) 0.0597(13) Uani 1.000000
 C6d C 1.3945(5) 0.4311(3) 1.0251(5) 0.0489(11) Uani 1.000000
 C12d C 1.3833(6) 0.3217(3) 0.9747(5) 0.0572(12) Uani 1.000000
 C5c C 0.9551(4) 0.47969(18) 0.3195(3) 0.0274(8) Uani 1.000000
 C9a C 0.8651(5) 0.6304(3) 1.2518(4) 0.0457(11) Uani 1.000000
 H9a H 0.9314(5) 0.6443(3) 1.3246(4) 0.0549(14) Uiso 1.000000
 C8d C 1.5586(6) 0.3598(3) 1.1583(6) 0.0602(13) Uani 1.000000
 C10d C 1.5464(8) 0.2511(3) 1.1022(7) 0.0750(16) Uani 1.000000
 C13d C 1.2864(4) 0.4402(3) 0.9249(4) 0.0493(11) Uani 1.000000
 H6d H 1.4354(5) 0.4647(3) 1.0764(5) 0.0587(13) Uiso 1.000000
 H14d H 1.2311(6) 0.2970(3) 0.8223(5) 0.0716(15) Uiso 1.000000
 H5d H 1.1466(6) 0.3976(3) 0.7822(5) 0.0664(14) Uiso 1.000000
 H8d H 1.5966(6) 0.3937(3) 1.2098(6) 0.0722(16) Uiso 1.000000
 H11d H 1.4079(7) 0.2255(3) 0.9591(6) 0.0847(18) Uiso 1.000000
 H10d H 1.5818(8) 0.2108(3) 1.1192(7) 0.0900(19) Uiso 1.000000
 H9d H 1.6874(7) 0.2941(3) 1.2560(6) 0.0838(18) Uiso 1.000000

loop_
  _atom_site_anharm_GC_C_label
  _atom_site_anharm_GC_C_111
  _atom_site_anharm_GC_C_112
  _atom_site_anharm_GC_C_113
  _atom_site_anharm_GC_C_122
  _atom_site_anharm_GC_C_123
  _atom_site_anharm_GC_C_133
  _atom_site_anharm_GC_C_222
  _atom_site_anharm_GC_C_223
  _atom_site_anharm_GC_C_233
  _atom_site_anharm_GC_C_333
 Eu1 0.00000094(8) -0.00000005(5) 0.00000017(5) 0.000000027(9) -0.00000011(4)
 0.00000014(4) -0.00000001(2) -0.000000005(8) -0.00000014(4) 0.00000002(5)

loop_
  _atom_site_anharm_GC_D_label
  _atom_site_anharm_GC_D_1111
  _atom_site_anharm_GC_D_1112
  _atom_site_anharm_GC_D_1113
  _atom_site_anharm_GC_D_1122
  _atom_site_anharm_GC_D_1123
  _atom_site_anharm_GC_D_1133
  _atom_site_anharm_GC_D_1222
  _atom_site_anharm_GC_D_1223
  _atom_site_anharm_GC_D_1233
  _atom_site_anharm_GC_D_1333
  _atom_site_anharm_GC_D_2222
  _atom_site_anharm_GC_D_2223
  _atom_site_anharm_GC_D_2233
  _atom_site_anharm_GC_D_2333
  _atom_site_anharm_GC_D_3333
 Eu1 0.000000096(8) 0.000000001(3) 0.000000020(4) 0.0000000068(6)
 0.0000000015(19) 0.000000005(3) 0.0000000004(8) 0.0000000005(4) 0.0000000005(16)
 -0.000000001(3) 0.0000000032(5) 0.0000000011(7) -0.0000000024(4) 0.000000002(2)
 -0.000000028(5)

loop_
  _atom_site_aniso_label
  _atom_site_aniso_U_11
  _atom_site_aniso_U_22
  _atom_site_aniso_U_33
  _atom_site_aniso_U_12
  _atom_site_aniso_U_13
  _atom_site_aniso_U_23
 Eu1 0.0303(4) 0.0297(4) 0.0166(3) 0.0011(4) 0.0136(2) 0.0000(4)
 O2a 0.0290(12) 0.0381(19) 0.0241(12) -0.0044(10) 0.0155(10) -0.0040(10)
 O2d 0.0376(14) 0.0375(16) 0.0335(15) 0.0091(12) 0.0193(13) 0.0081(12)
 F3a 0.0317(12) 0.093(2) 0.0335(13) -0.0148(13) 0.0141(11) -0.0138(13)
 O1b 0.0247(12) 0.0351(15) 0.0346(14) 0.0019(11) 0.0154(11) 0.0022(12)
 O1a 0.0305(11) 0.0430(14) 0.0194(10) -0.0032(16) 0.0137(9) 0.0001(15)
 F1a 0.0448(16) 0.117(3) 0.0463(17) -0.0108(18) 0.0176(14) -0.045(2)
 O1c 0.0480(16) 0.0301(14) 0.0295(14) -0.0032(12) 0.0267(13) -0.0022(11)
 F1c 0.096(2) 0.0527(18) 0.0586(19) -0.0345(17) 0.0549(19) -0.0223(15)
 F3c 0.082(2) 0.0600(19) 0.094(3) -0.0254(17) 0.073(2) -0.0208(18)
 O1d 0.0279(13) 0.0423(17) 0.0237(13) 0.0003(11) 0.0088(11) -0.0020(12)
 N1 0.052(2) 0.0291(18) 0.047(2) -0.0049(16) 0.0357(18) -0.0043(16)
 O2b 0.0253(12) 0.0297(14) 0.0325(13) 0.0021(10) 0.0156(11) 0.0034(11)
 C6a 0.0284(17) 0.0339(19) 0.0230(17) 0.0006(15) 0.0144(15) 0.0001(15)
 F2a 0.0462(17) 0.106(3) 0.0465(18) -0.0061(17) 0.0023(15) 0.0322(19)
 F2c 0.098(3) 0.0507(19) 0.063(2) -0.0163(18) 0.0312(19) 0.0165(16)
 O2c 0.0366(14) 0.0321(14) 0.0239(13) -0.0012(11) 0.0196(11) -0.0043(11)
 F2b 0.081(2) 0.080(3) 0.169(4) -0.017(2) 0.101(3) -0.044(3)
 F3b 0.080(2) 0.093(3) 0.161(4) 0.032(2) 0.096(3) 0.064(3)
 C12b 0.038(2) 0.050(3) 0.059(3) -0.003(2) 0.018(2) -0.004(2)
 F3d 0.071(2) 0.116(4) 0.053(2) 0.021(2) -0.0279(18) -0.027(2)
 C4a 0.0302(15) 0.0285(18) 0.0255(15) -0.0003(18) 0.0174(13) -0.0006(18)
 F1d 0.126(4) 0.068(3) 0.048(2) -0.018(2) -0.004(2) -0.0141(18)
 F2d 0.118(4) 0.155(5) 0.108(4) -0.046(3) 0.086(3) -0.079(4)
 C12c 0.0346(19) 0.031(2) 0.0268(18) 0.0017(15) 0.0189(16) -0.0000(15)
 C2 0.044(2) 0.047(3) 0.044(3) 0.000(2) 0.023(2) 0.007(2)
 C14a 0.0301(16) 0.059(3) 0.0256(16) -0.008(2) 0.0140(14) -0.006(2)
 C1 0.051(2) 0.031(2) 0.042(2) -0.0019(18) 0.032(2) 0.0056(18)
 C2c 0.038(2) 0.032(2) 0.0286(19) 0.0029(16) 0.0213(16) -0.0006(16)
 C2a 0.0297(16) 0.027(2) 0.0245(16) 0.0003(15) 0.0112(13) -0.0028(15)
 C3c 0.040(2) 0.034(2) 0.0250(18) -0.0026(16) 0.0207(16) -0.0051(16)
 C5a 0.0323(16) 0.031(2) 0.0243(16) 0.0005(15) 0.0152(14) -0.0006(15)
 C14b 0.045(2) 0.045(3) 0.035(2) 0.011(2) 0.0216(19) 0.0009(19)
 C8b 0.053(3) 0.037(2) 0.034(2) -0.0027(19) 0.026(2) -0.0009(18)
 C13c 0.0318(19) 0.037(2) 0.034(2) -0.0036(16) 0.0200(17) -0.0040(17)
 C10c 0.052(2) 0.039(2) 0.030(2) 0.0069(19) 0.0280(19) 0.0054(17)
 C1c 0.057(3) 0.037(2) 0.040(2) -0.009(2) 0.031(2) -0.0046(19)
 C3d 0.0218(16) 0.068(4) 0.0283(18) 0.0060(18) 0.0121(14) 0.0136(19)
 F1b 0.0346(16) 0.180(5) 0.079(3) -0.019(2) 0.0250(17) -0.005(3)
 C5d 0.072(3) 0.060(3) 0.053(3) 0.0099(18) 0.045(2) 0.0110(17)
 C8a 0.035(2) 0.049(3) 0.0252(19) 0.0032(18) 0.0151(16) 0.0008(17)
 C11c 0.039(2) 0.042(2) 0.032(2) 0.0007(18) 0.0265(18) 0.0008(17)
 C4 0.066(3) 0.044(3) 0.069(4) -0.013(2) 0.038(3) -0.009(3)
 C7d 0.044(2) 0.060(3) 0.0341(19) 0.0034(15) 0.0262(15) 0.0066(14)
 C5b 0.043(2) 0.038(2) 0.031(2) 0.0111(18) 0.0217(18) 0.0067(17)
 C1a 0.0329(19) 0.065(4) 0.0220(19) -0.0044(18) 0.0115(16) -0.0038(18)
 C6b 0.048(2) 0.046(3) 0.039(2) 0.005(2) 0.024(2) 0.008(2)
 C14c 0.0346(19) 0.037(2) 0.0278(19) -0.0005(17) 0.0178(16) -0.0035(16)
 C13a 0.0314(17) 0.078(3) 0.0337(18) -0.000(3) 0.0208(15) 0.001(3)
 C7b 0.046(2) 0.043(3) 0.046(3) 0.000(2) 0.023(2) 0.004(2)
 C9b 0.051(3) 0.043(3) 0.054(3) 0.006(2) 0.024(2) 0.006(2)
 C7c 0.0359(19) 0.032(2) 0.0266(18) 0.0021(16) 0.0192(16) 0.0010(15)
 C4d 0.034(2) 0.053(3) 0.037(2) 0.0111(18) 0.0266(19) 0.015(2)
 C8c 0.036(2) 0.042(2) 0.0283(19) -0.0048(17) 0.0173(17) -0.0030(17)
 C10a 0.055(3) 0.086(4) 0.025(2) 0.012(3) 0.026(2) -0.000(2)
 C13b 0.041(2) 0.054(3) 0.037(2) 0.000(2) 0.021(2) -0.001(2)
 C6c 0.0336(19) 0.037(2) 0.0283(19) -0.0042(16) 0.0198(16) -0.0039(16)
 C3a 0.0274(15) 0.041(3) 0.0272(17) -0.0027(16) 0.0155(14) -0.0033(17)
 C3 0.056(3) 0.034(2) 0.045(2) -0.003(2) 0.033(2) -0.0036(19)
 C6 0.050(3) 0.054(3) 0.093(5) 0.011(2) 0.042(3) 0.002(3)
 C2d 0.0239(18) 0.057(3) 0.0255(19) -0.0046(18) 0.0139(16) -0.0000(18)
 C3b 0.039(2) 0.035(2) 0.036(2) 0.0001(17) 0.0264(18) 0.0053(17)
 C11a 0.040(2) 0.085(4) 0.030(2) 0.005(2) 0.0226(19) 0.001(2)
 C11b 0.036(2) 0.060(3) 0.076(4) 0.003(2) 0.018(3) 0.001(3)
 C5 0.061(3) 0.043(3) 0.085(4) -0.001(2) 0.055(3) -0.007(3)
 C12a 0.037(2) 0.056(3) 0.0285(19) 0.0064(17) 0.0202(17) 0.0012(17)
 C2b 0.0264(18) 0.043(2) 0.0288(19) -0.0031(16) 0.0152(15) -0.0055(17)
 C1b 0.036(2) 0.047(3) 0.062(3) -0.0042(19) 0.032(2) -0.001(2)
 C4c 0.0302(18) 0.033(2) 0.0221(17) 0.0033(15) 0.0149(15) 0.0008(15)
 C7a 0.0353(19) 0.037(2) 0.0243(18) 0.0044(16) 0.0166(16) 0.0032(16)
 C9d 0.077(3) 0.069(3) 0.063(3) 0.026(2) 0.032(3) 0.013(2)
 C9c 0.045(2) 0.041(2) 0.0263(19) -0.0010(18) 0.0185(18) -0.0010(17)
 C4b 0.0322(19) 0.035(2) 0.0238(17) 0.0044(16) 0.0148(15) -0.0019(15)
 C7 0.071(3) 0.042(3) 0.046(3) -0.010(2) 0.039(3) 0.001(2)
 C10b 0.047(3) 0.065(4) 0.059(3) 0.006(3) 0.020(3) -0.002(3)
 C8 0.091(4) 0.055(3) 0.042(3) -0.016(3) 0.040(3) -0.006(2)
 C1d 0.040(2) 0.064(3) 0.031(2) -0.009(2) 0.0060(19) -0.007(2)
 C11d 0.100(4) 0.072(4) 0.061(3) 0.009(2) 0.055(2) -0.001(2)
 C14d 0.072(3) 0.070(3) 0.045(2) -0.0052(18) 0.034(2) -0.0046(18)
 C6d 0.048(2) 0.059(3) 0.050(2) 0.0102(16) 0.0303(18) 0.0162(17)
 C12d 0.070(3) 0.071(3) 0.045(2) -0.0054(17) 0.0393(18) -0.0054(16)
 C5c 0.0334(19) 0.0298(19) 0.0262(18) -0.0000(15) 0.0197(16) -0.0036(15)
 C9a 0.046(2) 0.067(3) 0.023(2) 0.008(2) 0.0159(18) -0.002(2)
 C8d 0.062(3) 0.060(3) 0.056(3) 0.0109(19) 0.024(2) 0.0095(18)
 C10d 0.104(4) 0.064(3) 0.070(3) 0.021(2) 0.052(3) 0.011(2)
 C13d 0.043(2) 0.078(3) 0.041(2) 0.0176(17) 0.0324(17) 0.0253(17)

loop_
  _geom_bond_atom_site_label_1
  _geom_bond_atom_site_label_2
  _geom_bond_distance
  _geom_bond_site_symmetry_2
  _geom_bond_publ_flag
 Eu1 O2a 2.355(2) . ?
 Eu1 O2d 2.347(3) . ?
 Eu1 O1b 2.422(3) . ?
 Eu1 O1a 2.453(2) . ?
 Eu1 O1c 2.412(3) . ?
 Eu1 O1d 2.432(3) . ?
 Eu1 O2b 2.337(3) . ?
 Eu1 O2c 2.342(3) . ?
 O2a C4a 1.265(4) . ?
 O2d C4d 1.249(5) . ?
 F3a C1a 1.328(5) . ?
 O1b C2b 1.248(5) . ?
 O1a C2a 1.262(4) . ?
 F1a C1a 1.330(6) . ?
 O1c C2c 1.259(5) . ?
 F1c C1c 1.335(6) . ?
 F3c C1c 1.335(6) . ?
 O1d C2d 1.262(5) . ?
 N1 C1 1.525(5) . ?
 N1 C3 1.517(6) . ?
 N1 C5 1.507(6) . ?
 N1 C7 1.530(6) . ?
 O2b C4b 1.263(5) . ?
 C6a H6a 0.9500 . ?
 C6a C5a 1.369(5) . ?
 C6a C7a 1.425(5) . ?
 F2a C1a 1.323(6) . ?
 F2c C1c 1.318(6) . ?
 O2c C4c 1.252(5) . ?
 F2b C1b 1.296(6) . ?
 F3b C1b 1.295(6) . ?
 C12b H12b 0.9500 . ?
 C12b C13b 1.407(7) . ?
 C12b C11b 1.361(8) . ?
 F3d C1d 1.306(6) . ?
 C4a C5a 1.498(5) . ?
 C4a C3a 1.406(5) . ?
 F1d C1d 1.334(7) . ?
 F2d C1d 1.319(7) . ?
 C12c C13c 1.419(6) . ?
 C12c C11c 1.428(5) . ?
 C12c C7c 1.412(6) . ?
 C2 H2a 0.9800 . ?
 C2 H2b 0.9800 . ?
 C2 H2c 0.9800 . ?
 C2 C1 1.499(6) . ?
 C14a H14a 0.9500 . ?
 C14a C5a 1.424(5) . ?
 C14a C13a 1.356(5) . ?
 C1 H1a 0.9900 . ?
 C1 H1b 0.9900 . ?
 C2c C3c 1.396(5) . ?
 C2c C1c 1.532(6) . ?
 C2a C1a 1.540(5) . ?
 C2a C3a 1.384(5) . ?
 C3c H3c 0.9500 . ?
 C3c C4c 1.408(6) . ?
 C14b H14b 0.9500 . ?
 C14b C5b 1.347(7) . ?
 C14b C13b 1.437(7) . ?
 C8b C7b 1.363(7) . ?
 C8b C9b 1.460(7) . ?
 C8b C13b 1.413(7) . ?
 C13c H13c 0.9500 . ?
 C13c C14c 1.356(6) . ?
 C10c H10c 0.9500 . ?
 C10c C11c 1.367(6) . ?
 C10c C9c 1.417(6) . ?
 C3d H3d 0.9500 . ?
 C3d C4d 1.410(7) . ?
 C3d C2d 1.390(7) . ?
 F1b C1b 1.320(7) . ?
 C5d C14d 1.402(9) . ?
 C5d C13d 1.401(9) . ?
 C5d H5d 0.9500 . ?
 C8a H8a 0.9500 . ?
 C8a C7a 1.415(6) . ?
 C8a C9a 1.372(6) . ?
 C11c H11c 0.9500 . ?
 C4 H4a 0.9800 . ?
 C4 H4b 0.9800 . ?
 C4 H4c 0.9800 . ?
 C4 C3 1.516(7) . ?
 C7d C6d 1.508(7) . ?
 C7d C12d 1.376(8) . ?
 C7d C8d 1.370(8) . ?
 C5b C6b 1.448(7) . ?
 C5b C4b 1.492(6) . ?
 C6b H6b 0.9500 . ?
 C6b C7b 1.364(7) . ?
 C14c H14c 0.9500 . ?
 C14c C5c 1.422(6) . ?
 C13a H13a 0.9500 . ?
 C13a C12a 1.410(6) . ?
 C7b H7b 0.9500 . ?
 C9b H9b 0.9500 . ?
 C9b C10b 1.351(8) . ?
 C7c C8c 1.416(6) . ?
 C7c C6c 1.425(5) . ?
 C4d C13d 1.549(7) . ?
 C8c H8c 0.9500 . ?
 C8c C9c 1.369(6) . ?
 C10a H10a 0.9500 . ?
 C10a C11a 1.377(7) . ?
 C10a C9a 1.407(7) . ?
 C6c H6c 0.9500 . ?
 C6c C5c 1.365(6) . ?
 C3a H3a 0.9500 . ?
 C3 H3e 0.9900 . ?
 C3 H3f 0.9900 . ?
 C6 H6e 0.9800 . ?
 C6 H6f 0.9800 . ?
 C6 H6g 0.9800 . ?
 C6 C5 1.522(9) . ?
 C2d C1d 1.520(7) . ?
 C3b H3b 0.9500 . ?
 C3b C2b 1.385(6) . ?
 C3b C4b 1.411(5) . ?
 C11a H11a 0.9500 . ?
 C11a C12a 1.428(6) . ?
 C11b H11b 0.9500 . ?
 C11b C10b 1.392(9) . ?
 C5 H5a 0.9900 . ?
 C5 H5b 0.9900 . ?
 C12a C7a 1.410(6) . ?
 C2b C1b 1.539(5) . ?
 C4c C5c 1.502(5) . ?
 C9d C8d 1.385(9) . ?
 C9d C10d 1.471(11) . ?
 C9d H9d 0.9500 . ?
 C9c H9c 0.9500 . ?
 C7 H7a 0.9900 . ?
 C7 H7c 0.9900 . ?
 C7 C8 1.522(7) . ?
 C10b H10b 0.9500 . ?
 C8 H8b 0.9800 . ?
 C8 H8e 0.9800 . ?
 C8 H8f 0.9800 . ?
 C11d C12d 1.505(9) . ?
 C11d C10d 1.249(10) . ?
 C11d H11d 0.9500 . ?
 C14d C12d 1.363(9) . ?
 C14d H14d 0.9500 . ?
 C6d C13d 1.349(7) . ?
 C6d H6d 0.9500 . ?
 C9a H9a 0.9500 . ?
 C8d H8d 0.9500 . ?
 C10d H10d 0.9500 . ?

loop_
  _geom_angle_atom_site_label_1
  _geom_angle_atom_site_label_2
  _geom_angle_atom_site_label_3
  _geom_angle
  _geom_angle_site_symmetry_1
  _geom_angle_site_symmetry_3
  _geom_angle_publ_flag
 O2d Eu1 O2a 103.81(10) . . ?
 O1b Eu1 O2a 143.15(9) . . ?
 O1b Eu1 O2d 80.59(10) . . ?
 O1a Eu1 O2a 70.56(8) . . ?
 O1a Eu1 O2d 142.85(12) . . ?
 O1a Eu1 O1b 126.60(9) . . ?
 O1c Eu1 O2a 80.94(9) . . ?
 O1c Eu1 O2d 72.77(10) . . ?
 O1c Eu1 O1b 133.66(9) . . ?
 O1c Eu1 O1a 70.08(11) . . ?
 O1d Eu1 O2a 72.61(9) . . ?
 O1d Eu1 O2d 71.06(10) . . ?
 O1d Eu1 O1b 74.56(10) . . ?
 O1d Eu1 O1a 135.01(10) . . ?
 O1d Eu1 O1c 127.71(10) . . ?
 O2b Eu1 O2a 90.38(9) . . ?
 O2b Eu1 O2d 146.51(10) . . ?
 O2b Eu1 O1b 70.43(9) . . ?
 O2b Eu1 O1a 70.42(11) . . ?
 O2b Eu1 O1c 140.22(10) . . ?
 O2b Eu1 O1d 85.01(10) . . ?
 O2c Eu1 O2a 143.63(9) . . ?
 O2c Eu1 O2d 90.88(10) . . ?
 O2c Eu1 O1b 71.39(10) . . ?
 O2c Eu1 O1a 77.65(9) . . ?
 O2c Eu1 O1c 71.83(9) . . ?
 O2c Eu1 O1d 143.61(10) . . ?
 O2c Eu1 O2b 95.32(10) . . ?
 C4a O2a Eu1 138.7(2) . . ?
 C4d O2d Eu1 141.8(3) . . ?
 C2b O1b Eu1 133.4(2) . . ?
 C2a O1a Eu1 130.5(2) . . ?
 C2c O1c Eu1 130.2(2) . . ?
 C2d O1d Eu1 132.3(3) . . ?
 C3 N1 C1 108.2(3) . . ?
 C5 N1 C1 108.0(3) . . ?
 C5 N1 C3 112.0(4) . . ?
 C7 N1 C1 110.9(4) . . ?
 C7 N1 C3 108.0(3) . . ?
 C7 N1 C5 109.8(4) . . ?
 C4b O2b Eu1 140.6(2) . . ?
 C5a C6a H6a 119.4(2) . . ?
 C7a C6a H6a 119.4(2) . . ?
 C7a C6a C5a 121.1(3) . . ?
 C4c O2c Eu1 137.8(2) . . ?
 C13b C12b H12b 119.8(3) . . ?
 C11b C12b H12b 119.8(3) . . ?
 C11b C12b C13b 120.3(5) . . ?
 C5a C4a O2a 116.4(3) . . ?
 C3a C4a O2a 123.5(3) . . ?
 C3a C4a C5a 120.1(3) . . ?
 C11c C12c C13c 121.5(4) . . ?
 C7c C12c C13c 119.6(3) . . ?
 C7c C12c C11c 118.9(4) . . ?
 H2b C2 H2a 109.5 . . ?
 H2c C2 H2a 109.5 . . ?
 H2c C2 H2b 109.5 . . ?
 C1 C2 H2a 109.5 . . ?
 C1 C2 H2b 109.5 . . ?
 C1 C2 H2c 109.5 . . ?
 C5a C14a H14a 119.7(2) . . ?
 C13a C14a H14a 119.7(2) . . ?
 C13a C14a C5a 120.6(4) . . ?
 C2 C1 N1 115.6(4) . . ?
 H1a C1 N1 108.4(2) . . ?
 H1a C1 C2 108.4(3) . . ?
 H1b C1 N1 108.4(2) . . ?
 H1b C1 C2 108.4(3) . . ?
 H1b C1 H1a 107.4 . . ?
 C3c C2c O1c 129.3(4) . . ?
 C1c C2c O1c 112.6(3) . . ?
 C1c C2c C3c 118.1(4) . . ?
 C1a C2a O1a 112.5(3) . . ?
 C3a C2a O1a 129.7(3) . . ?
 C3a C2a C1a 117.6(3) . . ?
 H3c C3c C2c 119.1(2) . . ?
 C4c C3c C2c 121.8(4) . . ?
 C4c C3c H3c 119.1(2) . . ?
 C4a C5a C6a 118.1(3) . . ?
 C14a C5a C6a 119.1(3) . . ?
 C14a C5a C4a 122.8(3) . . ?
 C5b C14b H14b 119.7(3) . . ?
 C13b C14b H14b 119.7(3) . . ?
 C13b C14b C5b 120.7(5) . . ?
 C9b C8b C7b 121.7(4) . . ?
 C13b C8b C7b 122.6(4) . . ?
 C13b C8b C9b 115.6(4) . . ?
 H13c C13c C12c 119.8(2) . . ?
 C14c C13c C12c 120.4(4) . . ?
 C14c C13c H13c 119.8(2) . . ?
 C11c C10c H10c 120.2(2) . . ?
 C9c C10c H10c 120.2(2) . . ?
 C9c C10c C11c 119.7(4) . . ?
 F3c C1c F1c 106.5(4) . . ?
 F2c C1c F1c 107.1(4) . . ?
 F2c C1c F3c 106.4(4) . . ?
 C2c C1c F1c 114.1(4) . . ?
 C2c C1c F3c 110.8(4) . . ?
 C2c C1c F2c 111.5(4) . . ?
 C4d C3d H3d 118.7(2) . . ?
 C2d C3d H3d 118.7(2) . . ?
 C2d C3d C4d 122.7(4) . . ?
 C13d C5d C14d 122.2(6) . . ?
 H5d C5d C14d 118.9(4) . . ?
 H5d C5d C13d 118.9(3) . . ?
 C7a C8a H8a 119.8(2) . . ?
 C9a C8a H8a 119.8(3) . . ?
 C9a C8a C7a 120.4(4) . . ?
 C10c C11c C12c 120.9(4) . . ?
 H11c C11c C12c 119.6(2) . . ?
 H11c C11c C10c 119.6(2) . . ?
 H4b C4 H4a 109.5 . . ?
 H4c C4 H4a 109.5 . . ?
 H4c C4 H4b 109.5 . . ?
 C3 C4 H4a 109.5 . . ?
 C3 C4 H4b 109.5 . . ?
 C3 C4 H4c 109.5 . . ?
 C12d C7d C6d 115.8(5) . . ?
 C8d C7d C6d 117.5(5) . . ?
 C8d C7d C12d 126.8(5) . . ?
 C6b C5b C14b 120.0(4) . . ?
 C4b C5b C14b 118.8(4) . . ?
 C4b C5b C6b 121.2(4) . . ?
 F1a C1a F3a 106.7(4) . . ?
 F2a C1a F3a 108.1(4) . . ?
 F2a C1a F1a 105.7(4) . . ?
 C2a C1a F3a 114.5(3) . . ?
 C2a C1a F1a 111.0(4) . . ?
 C2a C1a F2a 110.4(4) . . ?
 H6b C6b C5b 120.0(3) . . ?
 C7b C6b C5b 119.9(4) . . ?
 C7b C6b H6b 120.0(3) . . ?
 H14c C14c C13c 119.6(2) . . ?
 C5c C14c C13c 120.8(4) . . ?
 C5c C14c H14c 119.6(2) . . ?
 H13a C13a C14a 119.4(2) . . ?
 C12a C13a C14a 121.2(4) . . ?
 C12a C13a H13a 119.4(2) . . ?
 C6b C7b C8b 119.8(5) . . ?
 H7b C7b C8b 120.1(3) . . ?
 H7b C7b C6b 120.1(3) . . ?
 H9b C9b C8b 120.0(3) . . ?
 C10b C9b C8b 120.0(5) . . ?
 C10b C9b H9b 120.0(3) . . ?
 C8c C7c C12c 119.2(3) . . ?
 C6c C7c C12c 118.5(4) . . ?
 C6c C7c C8c 122.4(4) . . ?
 C3d C4d O2d 122.2(4) . . ?
 C13d C4d O2d 114.0(4) . . ?
 C13d C4d C3d 123.7(4) . . ?
 H8c C8c C7c 119.7(2) . . ?
 C9c C8c C7c 120.6(4) . . ?
 C9c C8c H8c 119.7(3) . . ?
 C11a C10a H10a 119.8(3) . . ?
 C9a C10a H10a 119.8(3) . . ?
 C9a C10a C11a 120.4(4) . . ?
 C14b C13b C12b 121.2(5) . . ?
 C8b C13b C12b 121.9(5) . . ?
 C8b C13b C14b 116.9(4) . . ?
 H6c C6c C7c 119.5(2) . . ?
 C5c C6c C7c 121.1(4) . . ?
 C5c C6c H6c 119.5(2) . . ?
 C2a C3a C4a 122.0(3) . . ?
 H3a C3a C4a 118.99(19) . . ?
 H3a C3a C2a 119.0(2) . . ?
 C4 C3 N1 115.2(4) . . ?
 H3e C3 N1 108.5(2) . . ?
 H3e C3 C4 108.5(3) . . ?
 H3f C3 N1 108.5(2) . . ?
 H3f C3 C4 108.5(3) . . ?
 H3f C3 H3e 107.5 . . ?
 H6f C6 H6e 109.5 . . ?
 H6g C6 H6e 109.5 . . ?
 H6g C6 H6f 109.5 . . ?
 C5 C6 H6e 109.5 . . ?
 C5 C6 H6f 109.5 . . ?
 C5 C6 H6g 109.5 . . ?
 C3d C2d O1d 129.6(4) . . ?
 C1d C2d O1d 113.8(4) . . ?
 C1d C2d C3d 116.4(4) . . ?
 C2b C3b H3b 119.4(2) . . ?
 C4b C3b H3b 119.4(2) . . ?
 C4b C3b C2b 121.2(4) . . ?
 H11a C11a C10a 119.9(3) . . ?
 C12a C11a C10a 120.2(4) . . ?
 C12a C11a H11a 119.9(3) . . ?
 H11b C11b C12b 120.4(3) . . ?
 C10b C11b C12b 119.1(5) . . ?
 C10b C11b H11b 120.4(3) . . ?
 C6 C5 N1 115.0(4) . . ?
 H5a C5 N1 108.5(2) . . ?
 H5a C5 C6 108.5(3) . . ?
 H5b C5 N1 108.5(3) . . ?
 H5b C5 C6 108.5(3) . . ?
 H5b C5 H5a 107.5 . . ?
 C11a C12a C13a 122.2(4) . . ?
 C7a C12a C13a 119.1(4) . . ?
 C7a C12a C11a 118.7(4) . . ?
 C3b C2b O1b 129.2(3) . . ?
 C1b C2b O1b 113.6(4) . . ?
 C1b C2b C3b 117.2(4) . . ?
 F3b C1b F2b 110.0(5) . . ?
 F1b C1b F2b 103.4(5) . . ?
 F1b C1b F3b 105.7(4) . . ?
 C2b C1b F2b 111.6(4) . . ?
 C2b C1b F3b 115.4(4) . . ?
 C2b C1b F1b 109.9(4) . . ?
 C3c C4c O2c 124.0(3) . . ?
 C5c C4c O2c 115.8(3) . . ?
 C5c C4c C3c 120.2(3) . . ?
 C8a C7a C6a 121.5(4) . . ?
 C12a C7a C6a 118.8(4) . . ?
 C12a C7a C8a 119.7(4) . . ?
 C10d C9d C8d 117.9(6) . . ?
 H9d C9d C8d 121.1(4) . . ?
 H9d C9d C10d 121.1(4) . . ?
 C8c C9c C10c 120.7(4) . . ?
 H9c C9c C10c 119.6(2) . . ?
 H9c C9c C8c 119.6(3) . . ?
 C5b C4b O2b 116.4(3) . . ?
 C3b C4b O2b 123.6(4) . . ?
 C3b C4b C5b 120.0(4) . . ?
 H7a C7 N1 108.6(2) . . ?
 H7c C7 N1 108.6(2) . . ?
 H7c C7 H7a 107.6 . . ?
 C8 C7 N1 114.7(4) . . ?
 C8 C7 H7a 108.6(3) . . ?
 C8 C7 H7c 108.6(3) . . ?
 C11b C10b C9b 123.0(5) . . ?
 H10b C10b C9b 118.5(3) . . ?
 H10b C10b C11b 118.5(3) . . ?
 H8b C8 C7 109.5 . . ?
 H8e C8 C7 109.5 . . ?
 H8e C8 H8b 109.5 . . ?
 H8f C8 C7 109.5 . . ?
 H8f C8 H8b 109.5 . . ?
 H8f C8 H8e 109.5 . . ?
 F1d C1d F3d 104.8(5) . . ?
 F2d C1d F3d 109.5(5) . . ?
 F2d C1d F1d 102.0(5) . . ?
 C2d C1d F3d 115.6(5) . . ?
 C2d C1d F1d 112.5(4) . . ?
 C2d C1d F2d 111.4(4) . . ?
 C10d C11d C12d 123.0(7) . . ?
 H11d C11d C12d 118.5(4) . . ?
 H11d C11d C10d 118.5(5) . . ?
 C12d C14d C5d 117.0(6) . . ?
 H14d C14d C5d 121.5(4) . . ?
 H14d C14d C12d 121.5(4) . . ?
 C13d C6d C7d 119.4(5) . . ?
 H6d C6d C7d 120.3(3) . . ?
 H6d C6d C13d 120.3(4) . . ?
 C11d C12d C7d 112.3(5) . . ?
 C14d C12d C7d 125.3(6) . . ?
 C14d C12d C11d 122.4(6) . . ?
 C6c C5c C14c 119.6(3) . . ?
 C4c C5c C14c 117.4(3) . . ?
 C4c C5c C6c 123.0(3) . . ?
 C10a C9a C8a 120.4(4) . . ?
 H9a C9a C8a 119.8(3) . . ?
 H9a C9a C10a 119.8(3) . . ?
 C9d C8d C7d 118.0(6) . . ?
 H8d C8d C7d 121.0(4) . . ?
 H8d C8d C9d 121.0(4) . . ?
 C11d C10d C9d 122.0(7) . . ?
 H10d C10d C9d 119.0(4) . . ?
 H10d C10d C11d 119.0(5) . . ?
 C4d C13d C5d 117.6(4) . . ?
 C6d C13d C5d 120.3(5) . . ?
 C6d C13d C4d 122.1(5) . . ?

loop_
  _geom_torsion_atom_site_label_1
  _geom_torsion_atom_site_label_2
  _geom_torsion_atom_site_label_3
  _geom_torsion_atom_site_label_4
  _geom_torsion
  _geom_torsion_site_symmetry_1
  _geom_torsion_site_symmetry_2
  _geom_torsion_site_symmetry_3
  _geom_torsion_site_symmetry_4
  _geom_torsion_publ_flag
 Eu1 O2a C4a C5a 167.5(4) . . . . ?
 Eu1 O2a C4a C3a -15.3(4) . . . . ?
 Eu1 O2d C4d C3d -6.6(4) . . . . ?
 Eu1 O2d C4d C13d 170.8(4) . . . . ?
 Eu1 O1b C2b C3b 14.3(4) . . . . ?
 Eu1 O1b C2b C1b -165.6(4) . . . . ?
 Eu1 O1a C2a C1a -166.9(4) . . . . ?
 Eu1 O1a C2a C3a 16.9(5) . . . . ?
 Eu1 O1c C2c C3c 17.5(4) . . . . ?
 Eu1 O1c C2c C1c -165.2(3) . . . . ?
 Eu1 O1d C2d C3d -1.1(4) . . . . ?
 Eu1 O1d C2d C1d -176.0(4) . . . . ?
 Eu1 O2b C4b C5b 171.3(4) . . . . ?
 Eu1 O2b C4b C3b -6.9(4) . . . . ?
 Eu1 O2c C4c C3c -10.6(4) . . . . ?
 Eu1 O2c C4c C5c 172.2(4) . . . . ?
 O2a C4a C5a C6a 3.7(5) . . . . ?
 O2a C4a C5a C14a -175.8(4) . . . . ?
 O2a C4a C3a C2a -5.1(6) . . . . ?
 O2d C4d C3d C2d 7.3(5) . . . . ?
 O2d C4d C13d C5d -9.6(4) . . . . ?
 O2d C4d C13d C6d 171.0(4) . . . . ?
 F3a C1a C2a O1a 178.1(4) . . . . ?
 F3a C1a C2a C3a -5.3(5) . . . . ?
 O1b C2b C3b C4b -4.1(5) . . . . ?
 O1b C2b C1b F2b 49.9(4) . . . . ?
 O1b C2b C1b F3b 176.5(5) . . . . ?
 O1b C2b C1b F1b -64.1(4) . . . . ?
 O1a C2a C1a F1a 57.2(4) . . . . ?
 O1a C2a C1a F2a -59.7(4) . . . . ?
 O1a C2a C3a C4a 2.8(6) . . . . ?
 F1a C1a C2a C3a -126.1(4) . . . . ?
 O1c C2c C3c C4c 4.3(5) . . . . ?
 O1c C2c C1c F1c 178.8(4) . . . . ?
 O1c C2c C1c F3c 58.7(4) . . . . ?
 O1c C2c C1c F2c -59.7(4) . . . . ?
 F1c C1c C2c C3c -3.6(5) . . . . ?
 F3c C1c C2c C3c -123.7(4) . . . . ?
 O1d C2d C3d C4d -3.9(5) . . . . ?
 O1d C2d C1d F3d -165.1(5) . . . . ?
 O1d C2d C1d F1d -44.7(4) . . . . ?
 O1d C2d C1d F2d 69.1(5) . . . . ?
 O2b C4b C5b C14b -30.6(4) . . . . ?
 O2b C4b C5b C6b 148.0(4) . . . . ?
 O2b C4b C3b C2b -0.3(5) . . . . ?
 C6a C5a C4a C3a -173.7(4) . . . . ?
 C6a C5a C14a C13a -1.4(5) . . . . ?
 C6a C7a C8a C9a -177.6(4) . . . . ?
 C6a C7a C12a C13a -1.9(5) . . . . ?
 C6a C7a C12a C11a 177.5(4) . . . . ?
 F2a C1a C2a C3a 117.0(4) . . . . ?
 F2c C1c C2c C3c 118.0(4) . . . . ?
 O2c C4c C3c C2c -8.9(5) . . . . ?
 O2c C4c C5c C14c 24.9(4) . . . . ?
 O2c C4c C5c C6c -152.4(4) . . . . ?
 F2b C1b C2b C3b -130.0(5) . . . . ?
 F3b C1b C2b C3b -3.4(6) . . . . ?
 C12b C13b C14b C5b 176.4(5) . . . . ?
 C12b C13b C8b C7b -177.4(5) . . . . ?
 C12b C13b C8b C9b 1.1(6) . . . . ?
 C12b C11b C10b C9b 0.4(8) . . . . ?
 F3d C1d C2d C3d 19.3(6) . . . . ?
 C4a C5a C14a C13a 178.0(6) . . . . ?
 C4a C3a C2a C1a -173.2(4) . . . . ?
 F1d C1d C2d C3d 139.7(4) . . . . ?
 F2d C1d C2d C3d -106.6(5) . . . . ?
 C12c C13c C14c C5c 0.9(5) . . . . ?
 C12c C11c C10c C9c 0.8(5) . . . . ?
 C12c C7c C8c C9c 0.5(5) . . . . ?
 C12c C7c C6c C5c 0.4(4) . . . . ?
 C14a C13a C12a C11a -178.9(6) . . . . ?
 C14a C13a C12a C7a 0.5(8) . . . . ?
 C2c C3c C4c C5c 168.3(4) . . . . ?
 C3c C4c C5c C14c -152.5(4) . . . . ?
 C3c C4c C5c C6c 30.2(4) . . . . ?
 C14b C5b C6b C7b 2.6(5) . . . . ?
 C14b C5b C4b C3b 147.7(4) . . . . ?
 C14b C13b C8b C7b 2.2(5) . . . . ?
 C14b C13b C8b C9b -179.3(4) . . . . ?
 C8b C7b C6b C5b -3.7(6) . . . . ?
 C8b C9b C10b C11b -0.5(7) . . . . ?
 C13c C14c C5c C6c -0.1(5) . . . . ?
 C13c C14c C5c C4c -177.4(4) . . . . ?
 C10c C9c C8c C7c -0.5(5) . . . . ?
 C3d C4d C13d C5d 167.8(4) . . . . ?
 C3d C4d C13d C6d -11.7(5) . . . . ?
 F1b C1b C2b C3b 116.0(4) . . . . ?
 C5d C14d C12d C7d 0.3(6) . . . . ?
 C5d C14d C12d C11d -179.5(5) . . . . ?
 C5d C13d C6d C7d 1.6(5) . . . . ?
 C8a C7a C12a C13a 179.4(5) . . . . ?
 C8a C7a C12a C11a -1.1(5) . . . . ?
 C8a C9a C10a C11a -1.4(6) . . . . ?
 C7d C6d C13d C4d -178.9(4) . . . . ?
 C7d C12d C11d C10d 1.0(6) . . . . ?
 C7d C8d C9d C10d -0.7(7) . . . . ?
 C5b C4b C3b C2b -178.5(4) . . . . ?
 C14c C5c C6c C7c -0.6(5) . . . . ?
 C13a C12a C11a C10a 179.5(6) . . . . ?
 C7c C6c C5c C4c 176.6(4) . . . . ?
 C10a C11a C12a C7a 0.0(6) . . . . ?
 C9d C10d C11d C12d 0.3(8) . . . . ?

loop_
  _diffrn_refln_index_h
  _diffrn_refln_index_k
  _diffrn_refln_index_l
  _diffrn_refln_intensity_net
  _diffrn_refln_intensity_u
 0 0 -1 550.63 29.57
 0 0 -1 1653.51 33.26
 0 0 -2 1586.59 62.86
 0 0 -2 1726.63 62.7
 0 0 -3 2255.05 85.72
 0 0 -4 673.72 32.84
 0 0 -5 70.47 12.06
 0 0 -6 1333.47 58.71
 0 0 6 1212.28 46.99
 0 0 7 1007.72 40.28
 0 0 -7 1032.73 52.75
 0 0 8 0.24 7.17
 0 0 -8 1.1 6.33
 0 0 -8 4.7 6.9
 0 0 -8 1.98 6.51
 0 0 -8 9.01 13.69
 0 0 8 2.72 6.26
 0 0 9 659.22 32
 0 0 -9 634.56 29.73
 0 0 9 711.29 30.64
 0 0 -9 646.78 30.5
 0 0 -9 663.69 30.41
 0 0 10 702.8 33.8
 0 0 -10 672.24 31.41
 0 0 10 723.05 32.31
 0 0 -10 690.5 32.38
 0 0 -10 710.1 32.22
 0 0 11 41.1 11.42
 0 0 -11 35.08 9.47
 0 0 -11 40.25 10.6
 0 0 -11 24.72 9.56
 0 0 11 34.09 8.96
 0 0 -11 13.62 16.48
 0 0 12 272.98 16.53
 0 0 12 269.66 15.57
 0 0 12 282.46 18.39
 0 0 -12 307.63 17.15
 0 0 -12 290.7 17.54
 0 0 13 170.37 11.05
 0 0 -13 176.24 11.32
 0 0 13 172.13 12.33
 0 0 14 8.62 3.34
 0 0 -14 6.91 3.82
 0 1 -1 3768.43 122.94
 0 -1 -1 3160.99 122.62
 0 -1 2 2351.87 87.18
 0 -1 -2 2850.32 91.93
 0 -1 2 2828.41 87.55
 0 -1 -2 2473.92 87.39
 0 1 -2 2034.69 90.71
 0 1 -2 2143.97 91.42
 0 1 -3 541.13 27.78
 0 1 -3 537.68 28.35
 0 1 -4 72.08 11.12
 0 1 -4 72.4 11.56
 0 1 -5 457.17 28.87
 0 1 -5 441.73 30.32
 0 -1 6 200.21 11.2
 0 -1 -6 217.18 19.85
 0 1 6 200.55 11.33
 0 1 -6 213.02 19.75
 0 1 -6 204.42 21.24
 0 -1 7 331.39 19.52
 0 1 7 557.05 21.48
 0 -1 -7 384.23 29.9
 0 1 -7 581.64 34.42
 0 1 -7 585.64 37.37
 0 1 -8 1167.03 44.74
 0 -1 -8 1013.26 43.85
 0 1 -8 1076.82 62.02
 0 1 -8 1118.79 44.13
 0 -1 -8 970.72 43.46
 0 -1 -8 1032.4 43.91
 0 1 8 1190.85 44.63
 0 1 -8 1247.83 60.43
 0 -1 8 1077.66 44.22
 0 1 8 1235.74 46.44
 0 -1 8 1091.54 45.73
 0 1 -8 1124.07 44.76
 0 -1 -8 1064.22 44.4
 0 -1 -9 180.2 13.15
 0 1 -9 84.14 11.32
 0 -1 -9 165.3 25.43
 0 1 -9 92.47 11.29
 0 -1 -9 184.15 12.88
 0 -1 -9 205.13 13.5
 0 -1 9 213.95 13.75
 0 1 9 100.56 11.48
 0 1 9 87.31 11.92
 0 -1 9 177.24 14.47
 0 -1 -9 190.67 13.75
 0 1 -9 83.42 11.79
 0 -1 -10 116 12.65
 0 1 -10 191.23 14.26
 0 -1 -10 93.53 22.49
 0 1 -10 169.87 13.44
 0 -1 -10 98.47 12.08
 0 -1 -10 110.75 12.64
 0 1 10 209.34 14.32
 0 -1 10 119.49 12.13
 0 -1 10 121.59 14.19
 0 1 10 201.45 15.46
 0 -1 -10 107.32 12.88
 0 1 -10 180.97 14.63
 0 1 -11 401.46 21.87
 0 -1 -11 456.81 22.56
 0 -1 -11 402.27 38.31
 0 -1 -11 413.7 21.67
 0 1 -11 361.16 21.03
 0 1 11 329.37 22.44
 0 -1 11 427.93 24.13
 0 -1 11 444.17 22.38
 0 1 11 397.46 21.63
 0 -1 -11 455.06 22.51
 0 -1 -11 421.71 22.55
 0 1 -11 390.25 22.22
 0 -1 -12 133.14 11.64
 0 1 -12 94.48 10.99
 0 -1 -12 120.81 12.02
 0 1 -12 91 11.6
 0 1 12 73.66 9.86
 0 1 -12 85.19 10.36
 0 1 12 91.6 11.89
 0 -1 12 123.84 12.78
 0 -1 12 102.01 8.9
 0 1 12 71.6 9.06
 0 -1 -12 128.84 11.61
 0 -1 -13 4.41 6.48
 0 1 -13 4.57 6.41
 0 -1 13 9.24 5.61
 0 1 13 4.93 5.66
 0 -1 -13 5.24 6.72
 0 -1 13 3.95 7.37
 0 1 13 7.77 7.15
 0 1 14 83.12 5.4
 0 -1 14 42.87 4.41
 0 -1 -14 47.72 5.16
 0 1 -14 83.59 5.6
 0 2 0 5631.09 197.14
 0 2 -1 432.59 18.73
 0 -2 -1 473.7 19.45
 0 -2 1 438.09 19.07
 0 -2 -2 573.43 24.72
 0 -2 -2 558.31 23.91
 0 -2 2 571.04 20.31
 0 -2 -2 528.22 20.1
 0 -2 3 1814.36 62.54
 0 -2 -3 1692.12 62.39
 0 -2 3 1772.46 62.16
 0 -2 -3 1879.48 62.61
 0 -2 -3 2056.81 69.09
 0 -2 -3 1826.1 69.17
 0 2 -3 1348.28 67.55
 0 2 -3 1228.54 66.43
 0 -2 -4 1946.5 65.33
 0 2 -4 1315.07 63.33
 0 2 -4 1254.22 62.02
 0 -2 -4 1778.42 65.82
 0 2 -5 188.2 18.16
 0 -2 -5 319.38 21.1
 0 2 -5 213.57 20.04
 0 -2 -5 291.17 21.41
 0 -2 6 711.23 31.22
 0 -2 -6 835.11 42.73
 0 2 -6 989.47 44.85
 0 -2 -6 752.09 43.28
 0 2 -6 1045.89 48.76
 0 2 -7 837.6 47.04
 0 -2 7 867.13 35.09
 0 2 -7 753.87 48.62
 0 -2 -8 30.15 7.52
 0 2 -8 27.34 15.97
 0 -2 -8 22.72 15.45
 0 2 -8 34.66 15.88
 0 2 8 21.5 7.49
 0 -2 8 32.06 8.34
 0 -2 -8 28.12 7.23
 0 2 -8 25.73 7.43
 0 -2 8 32.42 7.16
 0 2 -8 17.89 7.65
 0 -2 -8 28.67 7.75
 0 -2 -8 30.54 7.62
 0 -2 -9 117.63 11.18
 0 2 -9 28.57 9.05
 0 -2 -9 102.88 10.63
 0 2 -9 29.34 17.88
 0 2 -9 16.14 14.93
 0 -2 -9 95.2 21.36
 0 2 9 26.71 9.16
 0 -2 9 111.11 12.41
 0 2 -9 31.62 8.84
 0 -2 -9 116.45 10.8
 0 -2 9 101.04 10.4
 0 2 9 20.67 8.41
 0 -2 -9 114.4 11.49
 0 2 -9 28.22 9.38
 0 -2 -10 624.24 30.3
 0 -2 -10 648.36 30.47
 0 2 -10 690.81 31.02
 0 2 -10 638.81 49.21
 0 -2 -10 589.88 47.83
 0 -2 10 615.67 32.19
 0 2 10 727.6 32.65
 0 -2 10 628.27 30.24
 0 2 10 690.17 30.66
 0 -2 -10 618.01 29.76
 0 2 -10 649.89 30.14
 0 -2 -10 645.51 30.71
 0 2 -10 668.73 31.19
 0 -2 -11 99.4 11.93
 0 -2 -11 100.75 11.55
 0 2 -11 96.11 11.92
 0 2 -11 96.48 22.49
 0 -2 11 109.72 13.72
 0 2 11 93.65 12.35
 0 2 -11 96.73 11.5
 0 -2 -11 76.86 10.99
 0 2 11 92.35 11
 0 2 -11 99.79 10.24
 0 -2 -11 97.83 12.38
 0 2 -11 105.4 12.53
 0 -2 -12 408.27 20.73
 0 2 -12 425.5 21.18
 0 2 -12 405.73 20.25
 0 2 12 394.07 20.88
 0 2 -12 397.22 21.25
 0 -2 -12 424.94 21.15
 0 2 12 384.29 21.53
 0 -2 12 381.15 22.25
 0 2 -13 285.53 14.31
 0 -2 -13 277.43 14.27
 0 -2 13 256.9 13.67
 0 2 13 266.41 14.25
 0 2 -13 256.77 14.37
 0 -2 -13 280.41 14.51
 0 2 13 230.81 13.02
 0 2 13 243.78 14.48
 0 -2 13 267.6 15.32
 0 2 14 1.69 3.04
 0 -2 14 3.98 2.7
 0 2 -14 -0.66 3.77
 0 -2 -14 5.9 2.91
 0 -2 -14 3.25 3.67
 0 3 0 1.66 2.45
 0 3 -1 561.08 16.18
 0 3 -1 618.33 16.21
 0 -3 -2 4017.38 146.42
 0 -3 -2 3945.82 145.51
 0 -3 2 3669.28 142.7
 0 -3 -2 3619.23 142.55
 0 -3 3 531.94 21.48
 0 -3 -3 551.91 27.07
 0 -3 -3 518.1 21.84
 0 -3 3 498.08 21.73
 0 -3 -4 1470.54 52.8
 0 -3 -4 1461.13 52.79
 0 -3 4 1482.49 53.13
 0 -3 4 1405.62 52.04
 0 -3 4 1493.86 52.68
 0 -3 -4 1419.64 52.54
 0 -3 -4 1695.54 63.07
 0 3 -4 1153.06 59.25
 0 3 -4 1290.04 60.95
 0 3 -5 897.38 41.66
 0 3 -5 963.99 43.62
 0 -3 -5 847.06 41.42
 0 -3 6 154.83 9.85
 0 3 -6 122.89 17.13
 0 3 -6 103.79 17.42
 0 3 -7 582.2 35.3
 0 -3 7 433.32 21.41
 0 -3 -7 457.44 34.33
 0 3 -7 605.53 38.83
 0 -3 -8 637.82 24.49
 0 -3 -8 680.07 42.84
 0 3 -8 340.63 34.87
 0 -3 8 583.36 23.89
 0 3 -8 358.9 32.5
 0 -3 -8 605.25 24.1
 0 3 8 358.09 22.41
 0 3 -8 329.57 21.27
 0 -3 -8 568.25 23.47
 0 3 -8 352.13 21.95
 0 -3 -8 597.32 24.24
 0 -3 -9 153.61 13.15
 0 3 -9 140.4 25.81
 0 -3 -9 137.84 24.03
 0 -3 9 141.07 12.81
 0 3 -9 190.5 24.49
 0 -3 -9 146.51 12.68
 0 3 9 227.96 15.44
 0 3 -9 188.21 13.38
 0 -3 -9 132.36 12.3
 0 -3 -9 146.62 13.37
 0 3 -9 198.66 14.36
 0 -3 -10 10.23 9.12
 0 -3 -10 14.41 16.27
 0 3 -10 91.87 23.66
 0 -3 10 9.41 8.7
 0 -3 -10 14.57 9.15
 0 3 -10 95.39 11.09
 0 3 -10 108.09 11.7
 0 -3 -10 8.97 9.05
 0 -3 10 11.67 10.98
 0 3 10 133.9 13.07
 0 3 -10 102.75 12.18
 0 -3 -10 18.38 9.77
 0 -3 -11 226.02 17.6
 0 3 -11 357.5 19.6
 0 3 -11 356.56 18.46
 0 3 -11 390.93 19.61
 0 -3 -11 232.77 17.19
 0 -3 -11 245.21 17.57
 0 3 11 380.57 20.34
 0 -3 11 249.54 19.54
 0 3 -12 121.17 11.98
 0 -3 -12 106.95 11.01
 0 3 -12 121.44 11.53
 0 3 -12 124.53 11.12
 0 -3 -12 117.31 11.67
 0 3 12 113.72 11.7
 0 -3 12 101.52 12.7
 0 -3 -13 5.62 6.32
 0 3 -13 18.91 6.61
 0 -3 -13 4.11 5.97
 0 -3 13 6.23 4.94
 0 3 13 19.97 5.49
 0 3 13 17.74 6.53
 0 -3 13 7.9 7.33
 0 3 13 15.65 5.99
 0 3 -13 22.29 6.96
 0 -3 -14 104.32 6.02
 0 3 -14 152.93 6.86
 0 -3 -14 82.26 5.25
 0 3 14 160.3 6.81
 0 -3 14 67.12 4.93
 0 4 0 6648.24 234.21
 0 4 -1 697.52 28.42
 0 4 1 683.98 27.86
 0 -4 -2 1809.79 68.37
 0 -4 -2 1941.12 70.18
 0 4 -2 1799.12 68.61
 0 -4 -2 1732.41 66.23
 0 -4 2 1699.99 66.25
 0 4 -3 830.52 35.55
 0 -4 -3 783.51 35.91
 0 -4 -3 758.19 34.54
 0 -4 3 675.99 29.71
 0 -4 -3 715.48 29.82
 0 -4 4 496.32 21.98
 0 -4 -4 525.41 22.53
 0 -4 -4 499.29 22.48
 0 -4 4 532.01 22.73
 0 -4 -4 518.31 29.12
 0 4 -5 163.01 8.29
 0 -4 -5 191.11 17.92
 0 4 -5 268.39 21.02
 0 4 -5 245.88 19.55
 0 -4 5 166.1 9.77
 0 4 -6 1245.28 65.07
 0 -4 6 1407.49 52.4
 0 4 -6 1212.32 62.9
 0 -4 -7 1570.11 71.57
 0 4 -7 1146.56 67.65
 0 4 -7 1131.76 64.69
 0 -4 7 1514.9 54.45
 0 -4 8 104.66 10.04
 0 4 -8 134.23 20.13
 0 -4 -8 95.63 10
 0 -4 -8 104.5 10
 0 -4 8 75.76 10.64
 0 -4 -8 85.31 19.27
 0 4 -8 107.89 21.07
 0 -4 -8 98.34 10.37
 0 4 -8 101.16 10.48
 0 -4 8 94.79 10.93
 0 4 8 109.24 10.96
 0 -4 8 89.88 11.59
 0 -4 -8 99.8 9.92
 0 4 -8 107.21 10.09
 0 -4 -9 228.17 13.66
 0 -4 -9 206.34 13.31
 0 -4 -9 234.06 27.99
 0 4 -9 1.11 16.89
 0 4 -9 -2.57 14.57
 0 -4 -9 232.43 14.09
 0 -4 -9 196.62 12.68
 0 -4 9 219.16 13.53
 0 4 -10 880.95 31.4
 0 -4 -10 531.37 27.75
 0 -4 -10 510.93 44.02
 0 4 -10 723.56 51.88
 0 -4 -10 485.55 27.98
 0 4 -10 850.42 31.6
 0 -4 -10 526.2 27.92
 0 4 10 964.54 33.11
 0 4 -10 828.39 30.3
 0 4 -11 13.55 9.97
 0 -4 -11 20.63 8.96
 0 4 -11 20.6 9.27
 0 -4 -11 6.79 8.95
 0 4 11 16.93 9.48
 0 4 -11 21.32 9.1
 0 4 -12 175.02 11.23
 0 4 12 165.3 13.13
 0 4 -12 189.37 13.74
 0 4 -12 196.1 12.93
 0 -4 -12 162.53 13.2
 0 4 -12 194.09 13.48
 0 -4 -12 139.4 12.31
 0 4 -13 146.96 10.86
 0 -4 13 183.31 10.35
 0 -4 -13 207.05 11.57
 0 4 13 159.22 10.45
 0 -4 -13 209.25 11.29
 0 4 -13 150.63 10.75
 0 4 -14 4.49 3.42
 0 -4 -14 0.41 2.17
 0 -4 -14 3.77 3.23
 0 4 -14 6.18 3.3
 0 5 0 2.02 4.16
 0 5 -1 5249.37 184.38
 0 5 1 5072.42 183.54
 0 -5 2 83.7 8.56
 0 -5 -2 73.86 8.29
 0 -5 -2 70.33 10.54
 0 -5 3 194.69 12.76
 0 -5 -3 202.1 12.89
 0 -5 -3 198.62 16.99
 0 -5 -3 188.81 15.4
 0 -5 4 448.06 21.48
 0 -5 -4 481.39 22
 0 -5 4 508.88 22.49
 0 -5 -4 522.4 22.6
 0 -5 -4 538.17 28.62
 0 -5 5 634.09 26.6
 0 5 -5 520.2 35.16
 0 -5 -5 787.06 38.19
 0 5 -5 527.71 34.01
 0 -5 5 615.2 25.77
 0 -5 -5 649.74 26.95
 0 -5 -5 661.67 27
 0 -5 5 675.63 26.19
 0 5 -6 276.44 24.36
 0 5 -6 254.01 24.96
 0 -5 6 290.69 14.71
 0 5 -7 107.86 19.79
 0 -5 -7 114.93 18.34
 0 5 -7 121.88 18.44
 0 -5 7 93.88 9.05
 0 5 -8 686.75 45.7
 0 -5 -8 752.74 33.2
 0 -5 -8 840.9 33.66
 0 -5 8 699.24 33.74
 0 5 -8 700.96 49.74
 0 -5 -8 832.45 50.53
 0 -5 -8 830.74 33.88
 0 -5 8 836.78 35.42
 0 5 8 747.92 33.75
 0 -5 8 767.97 35.05
 0 -5 -8 775.12 33.06
 0 5 -8 681.57 32.56
 0 -5 -9 689.87 27.69
 0 -5 -9 717.94 46.8
 0 5 -9 419.72 41.22
 0 5 -9 431.72 37.05
 0 5 -9 423.58 25.11
 0 -5 9 670.25 29.61
 0 5 9 448.88 26.06
 0 -5 -9 676.91 27.78
 0 -5 -9 681.03 27.99
 0 5 -9 436.72 25.97
 0 -5 10 165.94 15.25
 0 5 10 78.84 11.65
 0 -5 -10 150.61 24.41
 0 5 -10 106 20.29
 0 5 -10 104.33 12.63
 0 -5 -10 185.25 13.58
 0 -5 -10 185.8 13.95
 0 5 10 87.57 11.44
 0 5 -10 97.1 11.88
 0 5 -10 99.6 12.77
 0 -5 10 169.08 13.13
 0 5 -11 558.82 25.27
 0 5 -11 578.21 25.14
 0 -5 -11 309.47 21.87
 0 -5 -11 326.17 22.46
 0 5 -11 561.44 24.18
 0 5 11 542.7 24.9
 0 5 11 570.02 25.18
 0 5 12 96.7 11.04
 0 5 -12 125.7 11.59
 0 -5 -12 200.47 12.48
 0 5 -12 119.64 9.93
 0 5 12 121.75 11.04
 0 5 -12 129.59 12.01
 0 -5 -12 193.1 12.86
 0 5 -12 119.88 10.72
 0 5 -13 27.06 6.77
 0 -5 13 18.66 4.83
 0 -5 -13 17.24 5.86
 0 5 -13 24.54 6.3
 0 -5 -13 20.17 4.83
 0 5 13 28.03 5.99
 0 5 -13 22.37 6.32
 0 5 -14 117.85 6.18
 0 -5 -14 102.6 5.99
 0 5 -14 112.33 6.06
 0 -5 -14 116.72 6.31
 0 6 0 3301.49 119.86
 0 6 -1 3332.81 120.9
 0 6 1 3263.07 119.81
 0 -6 -2 208.93 13.79
 0 -6 2 185.38 13.49
 0 6 -3 943.19 43.42
 0 -6 -3 952.78 42.66
 0 -6 3 957.71 44.83
 0 -6 -3 1036.72 45.58
 0 -6 -3 939.43 39.89
 0 -6 3 910.74 40.07
 0 -6 4 64.71 7.96
 0 -6 -4 64.37 8.28
 0 -6 -4 88.06 12.2
 0 -6 4 71.38 8.71
 0 -6 -4 65.35 8.57
 0 -6 5 46.12 6.14
 0 -6 -5 42.67 6.81
 0 -6 -5 56.94 7.53
 0 -6 -5 53.66 7.5
 0 -6 5 51.51 6.95
 0 6 -5 12 10
 0 6 -5 18.35 10.74
 0 -6 -5 59.39 12.27
 0 6 -6 729.78 43.76
 0 6 -6 667.95 41.28
 0 -6 -6 803.62 43.32
 0 -6 -7 227.36 13.69
 0 6 -7 393.41 29.09
 0 -6 -7 218.32 13.5
 0 -6 -7 207.24 13.34
 0 -6 7 213.3 14.77
 0 6 -7 376.99 30.95
 0 -6 -7 240.72 24.58
 0 -6 -8 2.5 6.86
 0 -6 -8 -6.37 13.05
 0 6 -8 4.08 13.58
 0 6 -8 5.04 15.73
 0 -6 8 4.54 7.8
 0 6 8 5.46 7.19
 0 -6 8 1 8.92
 0 -6 -8 4.87 7.42
 0 -6 8 0.73 8.15
 0 -6 8 8.16 9.62
 0 6 -9 127.89 21.24
 0 -6 -9 42.34 18.2
 0 6 -9 121.34 12.56
 0 -6 -9 55.77 10.49
 0 -6 9 58.96 11.62
 0 6 9 135.04 11.92
 0 6 -9 128.32 11.73
 0 6 9 150.63 12.41
 0 -6 -9 51.83 10.26
 0 -6 10 183.77 15.69
 0 -6 -10 205.89 16.33
 0 -6 -10 196.35 15.72
 0 -6 -10 191.28 27.77
 0 6 -10 341.39 17.86
 0 6 10 340.98 18.32
 0 -6 10 195.8 17.69
 0 6 10 324.22 18.07
 0 6 -10 349.64 19.17
 0 6 -10 300.86 29.26
 0 -6 11 30.93 10.64
 0 6 11 41.12 9.34
 0 -6 -11 26.28 8.96
 0 6 -11 33.18 9.55
 0 6 -11 30.38 10.42
 0 -6 11 24.32 8.48
 0 -6 -11 30.39 9.88
 0 6 11 40.53 9
 0 6 -11 40.57 9.51
 0 6 12 207.22 14.23
 0 6 12 208.55 13.7
 0 6 -12 199.9 13.29
 0 6 -12 194.53 13.68
 0 -6 -12 255.28 14.74
 0 6 -12 211.63 12.74
 0 6 -12 212.68 14.37
 0 -6 12 235.23 15.6
 0 -6 -12 242.37 14.24
 0 6 -12 208.69 13.96
 0 6 -13 53.87 6.74
 0 -6 -13 88.61 7.35
 0 6 -13 45.56 6.86
 0 -6 -13 85.72 6.13
 0 6 -13 43.32 7.02
 0 -6 13 86.16 8.34
 0 6 -13 43.52 6.13
 0 -6 13 68.95 5.87
 0 6 13 31.31 6.24
 0 -6 -14 6.16 2.83
 0 6 -14 11.19 2.61
 0 6 -14 9.88 2.84
 0 7 0 5.47 5.39
 0 -7 0 5.61 7.34
 0 7 1 3245.95 118.92
 0 7 -1 3309.24 119.41
 0 -7 -1 3182.12 120.79
 0 7 -1 3213.39 120.03
 0 -7 -2 1065.62 45.14
 0 -7 2 1054.35 45.2
 0 -7 3 407.08 22.94
 0 -7 -3 433.32 23.16
 0 -7 -3 414.94 24.31
 0 -7 4 2230.93 84.6
 0 -7 -4 2085.57 83.82
 0 -7 4 2100.99 83.32
 0 -7 -4 2215.29 83.85
 0 -7 -4 2338.06 92.86
 0 -7 -4 2273.87 89.64
 0 -7 -5 210.96 14.72
 0 -7 5 212.16 14.58
 0 -7 -5 253.79 21.24
 0 -7 -5 214.57 14.64
 0 -7 5 212.08 13.92
 0 7 -6 396.61 30.39
 0 7 -6 419.84 29.95
 0 -7 -7 771.81 31.58
 0 -7 -7 773.35 31.5
 0 7 -7 682.69 46.83
 0 -7 -7 798.57 46.32
 0 -7 7 686.91 32.08
 0 7 -7 680.25 43.91
 0 7 7 679.71 31.21
 0 -7 7 725.83 33.02
 0 -7 -8 699.66 31.94
 0 -7 -8 713.86 31.82
 0 -7 -8 685.35 46.89
 0 -7 8 663.96 32.98
 0 7 -8 798.5 47.87
 0 7 8 834.1 33.21
 0 7 8 805.14 32.79
 0 -7 8 695.72 33.15
 0 -7 8 657.62 33.38
 0 -7 8 686.91 33.41
 0 7 9 473.08 22.24
 0 -7 9 362.84 22.41
 0 7 9 495.15 22.82
 0 7 -9 424.79 21.63
 0 7 -9 422.91 22.55
 0 7 -9 380.47 33.44
 0 -7 -9 377.16 21.31
 0 -7 -9 396.08 21.22
 0 -7 -9 389.54 35.43
 0 -7 9 294.5 21.45
 0 -7 9 349.07 23.1
 0 -7 9 354.96 22.03
 0 -7 -10 191.37 13.75
 0 -7 -10 190.67 13.37
 0 7 -10 54.92 11.41
 0 -7 10 143.49 13.3
 0 7 -10 44.58 10.45
 0 7 10 42.73 9.76
 0 -7 10 177.47 14.89
 0 7 -10 52.92 17.42
 0 -7 -10 167.74 24.45
 0 7 10 51.79 10.19
 0 -7 11 333.93 19.62
 0 7 -11 376.42 20.62
 0 -7 -11 412.08 20.43
 0 7 11 367.67 20.34
 0 7 -11 346.27 19.46
 0 -7 -11 409.11 20.85
 0 7 -11 370.62 20.74
 0 7 11 349.66 19.4
 0 -7 11 380.07 21.72
 0 7 12 23.42 7.39
 0 7 -12 16.31 7.19
 0 7 -12 19.52 8.44
 0 7 -12 20.84 7.03
 0 7 -12 15.28 8.03
 0 -7 -12 53.42 6.87
 0 -7 -12 45.74 8.19
 0 7 -12 16.3 7.79
 0 -7 12 49.34 9.4
 0 7 -13 123.8 8.64
 0 -7 -13 131.39 7.71
 0 7 -13 133.6 9.09
 0 7 13 138.98 9.29
 0 7 -13 140.47 9.24
 0 -7 13 127.88 9.64
 0 7 13 139.96 9.01
 0 7 -13 128.65 8.33
 0 -7 -13 157.57 9.5
 0 -8 0 1990.16 93.78
 0 8 0 2952.27 94.03
 0 8 -1 219.1 15.81
 0 8 -1 225.17 14.85
 0 8 1 242.09 14.99
 0 -8 2 276.6 19.12
 0 -8 -2 276.84 18.86
 0 -8 -3 740.66 36.66
 0 -8 -3 723.17 40.27
 0 -8 3 763.24 36.16
 0 -8 -3 777.17 36.03
 0 -8 -4 103.82 13.58
 0 -8 -4 117.32 17.69
 0 -8 -4 100.33 11.51
 0 -8 4 87.47 10.66
 0 -8 4 100.15 12.2
 0 -8 -4 95.82 11.93
 0 -8 -5 288.77 23
 0 -8 -5 291.2 18.35
 0 -8 5 276.88 17.66
 0 -8 -5 275.85 18.2
 0 -8 5 297.68 18.76
 0 8 -6 995.96 49.29
 0 -8 -6 677.11 43.36
 0 -8 -7 619.91 28.88
 0 -8 -7 656.1 42.49
 0 8 -7 830.46 46.26
 0 8 7 862.59 31.12
 0 -8 7 582.8 29.92
 0 -8 -7 601.41 28.9
 0 -8 -8 26.98 8.41
 0 -8 -8 25.93 8.06
 0 8 -8 10.28 15.03
 0 -8 -8 21.65 14.15
 0 8 8 11.39 7.25
 0 -8 8 17.02 10.68
 0 -8 8 24.13 10.04
 0 -8 8 14.51 8.54
 0 -8 8 20.09 9.64
 0 -8 -9 163.01 12.76
 0 8 -9 76.88 18.94
 0 -8 -9 139.45 22.95
 0 -8 9 146.86 14.2
 0 -8 9 159.4 15.9
 0 -8 9 136.01 14.23
 0 -8 9 144.93 13.89
 0 8 9 84.08 10.53
 0 8 9 83.2 10.98
 0 8 -9 87.36 11.3
 0 -8 -9 134.34 12.7
 0 8 10 670.26 24.34
 0 8 -10 654.63 23.15
 0 8 -10 648.68 24.52
 0 -8 -10 230.39 18.82
 0 -8 -10 259.16 18.89
 0 -8 10 228.7 19.06
 0 8 -10 561.57 37.51
 0 -8 10 213.33 19.14
 0 -8 10 233.15 19.52
 0 8 10 656.89 23.03
 0 -8 -10 222.93 28.97
 0 8 -11 71.41 10.97
 0 8 11 57.2 9.63
 0 8 -11 56.56 9.58
 0 8 -11 60.15 10.24
 0 -8 -11 65.61 9.85
 0 -8 -11 73.62 10.34
 0 -8 11 70.3 10.45
 0 -8 11 79.19 11.51
 0 8 -12 56.13 9.11
 0 8 12 51.72 8.22
 0 8 -12 50.63 7.92
 0 -8 -12 95.49 9.12
 0 8 -12 63.78 9.18
 0 -8 -12 106.09 8.1
 0 8 -12 59.71 8.53
 0 -8 12 97.59 8.31
 0 -8 12 123.34 10.69
 0 -8 -13 112.31 7.53
 0 8 -13 78.89 6.87
 0 8 -13 89.51 6.5
 0 8 -13 82.12 7.06
 0 8 -13 91.48 7.21
 0 -8 -13 104.5 6.12
 0 -8 13 94.46 7.78
 0 8 13 91.2 6.57
 0 -9 0 2.92 9.06
 0 9 0 -1.05 6.04
 0 9 -1 1510.76 64.25
 0 -9 -1 1686.42 66.67
 0 9 -1 1601.66 63.36
 0 9 1 1533.57 62.76
 0 -9 2 1776.92 74.09
 0 -9 -2 1840.11 74.25
 0 -9 3 120.1 13.88
 0 -9 -3 118.81 13.68
 0 -9 -3 126.1 13.73
 0 -9 4 918.58 42.22
 0 -9 -4 865.51 41.32
 0 -9 4 870.99 40.81
 0 -9 -4 861.14 40.72
 0 -9 -4 889.42 44.19
 0 -9 -4 904.77 48.84
 0 -9 -5 856.13 40.3
 0 -9 5 899.65 41.05
 0 -9 5 824.92 39.38
 0 -9 -5 874.18 40.25
 0 -9 -5 878.85 45.81
 0 9 -6 213.94 23.82
 0 -9 -6 273.22 23.89
 0 -9 -6 255.61 13.94
 0 -9 6 232.22 15.17
 0 -9 6 236.6 15.25
 0 -9 6 221.9 14.21
 0 -9 -7 166.27 11.66
 0 9 -7 103.05 20.37
 0 -9 -7 145.07 20.13
 0 9 7 86.61 10.29
 0 -9 7 138.79 12.68
 0 -9 -7 176.9 12.37
 0 -9 -8 469.66 24.19
 0 -9 -8 476.75 24.09
 0 -9 -8 499.82 37.96
 0 -9 8 459.16 26.01
 0 -9 8 496.91 26.53
 0 -9 8 475.87 25.04
 0 9 8 557.56 25.3
 0 -9 8 427.99 25.19
 0 9 -8 542.18 39.64
 0 -9 9 163.24 15.48
 0 -9 -9 176.76 14.19
 0 -9 -9 174.27 13.73
 0 -9 -9 142.5 22.67
 0 -9 9 144.51 15.39
 0 9 -9 147.1 22.98
 0 9 9 206.2 14.62
 0 9 -9 187.18 14.13
 0 -9 9 143.7 16.25
 0 -9 9 152.59 15.63
 0 -9 9 160.92 14.75
 0 -9 -10 106.95 11.39
 0 9 10 16.18 8.87
 0 9 -10 31.81 9.59
 0 9 -10 30.12 10.74
 0 -9 10 108.9 12.63
 0 -9 10 126.19 12.76
 0 -9 -10 107.97 11.84
 0 -9 10 110.43 13.18
 0 9 -11 437.07 23.3
 0 9 -11 423.16 23.02
 0 -9 -11 522.62 23.53
 0 -9 -11 520.77 22.3
 0 -9 11 487.1 24.22
 0 -9 11 526.06 24.15
 0 9 11 445.25 23.06
 0 9 -11 415.84 22.12
 0 9 -12 68.28 8.25
 0 9 12 71.57 8
 0 9 -12 68.99 7.73
 0 9 -12 72.71 9.05
 0 9 -12 67.31 8.45
 0 -9 -12 71.7 6.89
 0 -9 12 71.21 8.83
 0 9 12 76.71 7.66
 0 9 12 67.89 8.74
 0 -9 12 54.15 7.57
 0 9 -13 52.11 5.04
 0 -9 13 63.22 5.81
 0 9 -13 61.33 5.87
 0 -9 -13 58.44 4.34
 0 -9 -13 61.57 5.86
 0 9 -13 57.14 5.6
 0 9 -13 64.7 5.9
 0 -10 0 1181.06 52.59
 0 10 0 1056.93 50.73
 0 10 0 1187.72 49.02
 0 -10 -1 314.24 22.23
 0 10 -1 276.29 19.95
 0 10 -1 289.08 18.75
 0 10 1 305.64 18.78
 0 -10 2 418.94 28.25
 0 -10 -2 420.6 27.86
 0 -10 3 1078.43 49.36
 0 -10 -3 1083.75 49.11
 0 -10 -3 970.94 47.7
 0 -10 4 906.54 41.64
 0 -10 -4 818.16 40.43
 0 -10 -4 826.96 48.03
 0 -10 -4 829.32 42.76
 0 -10 4 840.46 41.99
 0 -10 -4 821.43 41.25
 0 -10 -5 11.77 10.17
 0 -10 -5 4.32 8.73
 0 -10 5 10.77 9.13
 0 -10 5 7.15 8.31
 0 -10 -5 19.67 9.82
 0 -10 -6 113.67 10.55
 0 -10 -6 128.67 18.14
 0 10 -6 390.13 29.27
 0 10 6 387.97 15.21
 0 -10 -6 130.18 10.63
 0 -10 6 105.48 11.76
 0 -10 6 118.04 11.27
 0 -10 6 129.95 12.51
 0 -10 -7 141.72 12
 0 -10 -7 150.55 20.59
 0 10 -7 204.11 25.26
 0 -10 7 142.09 13.54
 0 10 7 214.75 13.45
 0 -10 -7 129.38 11.93
 0 -10 -8 60.6 10.23
 0 -10 -8 49.58 9.56
 0 -10 -8 58.87 16.31
 0 10 -8 41.3 16.65
 0 -10 8 58.7 12.06
 0 -10 8 60.57 10.14
 0 -10 8 62.44 13.14
 0 10 8 65.69 9.7
 0 10 8 64.72 9.94
 0 -10 9 117.18 14.36
 0 -10 -9 112.03 12.52
 0 -10 -9 119.64 12.27
 0 -10 -9 142.53 21.65
 0 -10 9 106.79 14.6
 0 10 -9 155.31 22.48
 0 10 9 178.44 13.51
 0 -10 9 117.93 12.71
 0 10 -9 174.59 13.37
 0 10 9 171.69 13.2
 0 -10 9 127.21 14.89
 0 -10 9 102.66 15.76
 0 -10 -10 146.38 11.9
 0 -10 -10 141.63 13.26
 0 10 -10 263.36 15.11
 0 10 10 263.24 15.44
 0 10 -10 254.62 16.15
 0 -10 10 120.3 14.63
 0 -10 10 142.37 13.85
 0 -10 10 117.13 14.41
 0 10 10 276.36 15.49
 0 10 -11 9.22 8.51
 0 -10 -11 26.75 6.77
 0 10 11 11.87 7.38
 0 10 -11 21.1 7.93
 0 10 11 13.94 7.16
 0 -10 11 17.46 8.95
 0 10 11 8.49 8.05
 0 10 -11 13.49 8.86
 0 -10 11 11.74 8.23
 0 10 12 75.31 8.58
 0 -10 12 73.35 7.87
 0 10 -12 74.11 7.56
 0 10 -12 87.33 8.71
 0 -10 12 75.24 8.21
 0 10 12 70.84 7.21
 0 -10 -12 77.67 6.73
 0 10 -12 77.47 8.3
 0 -10 -12 81.97 8.53
 0 10 -12 67.06 7.82
 0 10 13 191.23 10.02
 0 10 -13 190.17 9.52
 0 -10 -13 169.75 9.42
 0 10 -13 213.63 9.5
 0 10 -13 198.06 9.73
 0 11 0 -3.39 7.54
 0 11 0 0.45 9.45
 0 -11 0 4.14 11.84
 0 -11 0 3.24 11.01
 0 -11 0 0.48 11.42
 0 11 -1 1330.34 56.78
 0 -11 1 1110.71 58.29
 0 11 -1 1414.42 55.64
 0 11 1 1298.62 54.49
 0 -11 -1 1126.43 57.04
 0 -11 2 2014.89 79.7
 0 -11 -2 1993.89 79.08
 0 -11 -3 36.36 9.73
 0 -11 3 37.98 11.93
 0 -11 -3 53.98 12.65
 0 -11 -4 386.78 27.1
 0 -11 -4 419.57 27.11
 0 -11 4 449.88 27.73
 0 -11 4 468.55 29.11
 0 -11 -4 446.5 28.29
 0 -11 -5 446.87 30.45
 0 -11 -5 482.48 29.09
 0 -11 5 495.62 29.59
 0 -11 5 459.34 28.2
 0 -11 -5 451.78 28.32
 0 -11 5 462.92 22.85
 0 -11 6 55.69 9.88
 0 -11 -6 61.37 7.24
 0 -11 -6 59.86 8.27
 0 -11 6 73.29 10.16
 0 11 6 12.5 6.11
 0 -11 6 57.31 9.18
 0 11 -6 10.17 6.42
 0 -11 -6 53.25 13.9
 0 11 -6 17.16 14.77
 0 -11 -7 285.62 25.71
 0 11 -7 84.69 20.51
 0 11 7 98.8 11.98
 0 -11 7 241.31 17.58
 0 -11 7 270.99 16.95
 0 -11 7 243.82 14.87
 0 -11 -7 256.07 15
 0 -11 -7 255.24 13.5
 0 -11 -8 170.99 12.03
 0 -11 -8 167.62 13.49
 0 -11 -8 161.28 21.65
 0 11 -8 127.8 22.53
 0 11 8 160.37 13.4
 0 -11 8 167.5 16.65
 0 -11 8 172.06 16.15
 0 -11 8 156.52 13.2
 0 11 8 141.92 13.04
 0 11 9 80.28 11.28
 0 -11 -9 152.01 12.85
 0 -11 -9 158.42 11.55
 0 11 -9 59.9 17.77
 0 11 9 83.64 11.21
 0 -11 9 130.07 14.91
 0 -11 9 170.65 15.64
 0 -11 9 162.7 16.09
 0 -11 9 150.1 13.06
 0 11 10 113.72 10.93
 0 -11 -10 90.42 9.37
 0 11 -10 123.28 12.88
 0 -11 10 80.96 12.76
 0 -11 10 82.22 10.82
 0 11 -10 123.74 11.53
 0 11 10 119.03 11.52
 0 -11 10 98.86 13.35
 0 11 11 267.62 17.15
 0 -11 11 312.86 18.02
 0 11 -11 292.83 17.18
 0 -11 -11 330.04 15.62
 0 11 -11 288.14 17.01
 0 -11 11 300.78 16.77
 0 11 11 323.03 16.43
 0 -11 -11 319.89 17.23
 0 11 -11 274.31 15.79
 0 11 11 292.46 16.76
 0 -11 -11 329.42 17.91
 0 -11 -12 82.39 7.82
 0 11 -12 53.38 6.83
 0 11 -12 54.12 7.29
 0 11 -12 55.96 6.58
 0 11 12 63.85 6.52
 0 -11 -12 88.61 8.29
 0 -11 -12 82.77 6.2
 0 11 -12 52.16 7.27
 0 -11 12 68.88 7.52
 0 11 12 62.92 7.56
 0 11 13 32.16 4.27
 0 -11 -13 35.43 3.95
 0 11 -13 32.72 3.51
 0 11 -13 36.47 4.23
 0 11 -13 35.34 3.79
 0 -12 0 974.53 53.36
 0 12 0 1285.53 50.22
 0 -12 0 936.83 52.59
 0 12 0 1202.1 53.23
 0 -12 0 948.49 51.74
 0 -12 1 200.33 21.22
 0 12 -1 167.5 15.87
 0 12 1 177.62 15.95
 0 12 -1 164.79 17.12
 0 -12 -1 206.91 20.68
 0 12 -2 270.18 20.48
 0 -12 -2 261.92 23.03
 0 -12 2 267.31 23.54
 0 -12 -3 528.31 33
 0 -12 -3 647.06 36.2
 0 -12 3 566.58 35.11
 0 -12 3 669.65 38.13
 0 -12 -3 642.26 37.54
 0 -12 -4 578.94 35.42
 0 -12 4 624.6 36.43
 0 -12 -4 695.63 37.08
 0 -12 -4 679.52 37.91
 0 -12 4 668.96 38.26
 0 12 -5 106.11 9.15
 0 -12 -5 72.25 8.71
 0 -12 -5 70.61 7.27
 0 -12 -5 83.15 14.27
 0 -12 -5 82.07 9.27
 0 -12 5 78.5 10.15
 0 -12 5 69.63 9.44
 0 -12 5 75.96 14.73
 0 -12 -5 82.71 14.35
 0 -12 5 64.99 12.84
 0 -12 -5 91.07 15.25
 0 -12 6 336.61 18.63
 0 12 6 179.18 14.61
 0 -12 -6 342.71 15.92
 0 -12 -6 362.48 27.48
 0 12 -6 169.71 14.14
 0 -12 6 363.66 18.07
 0 -12 6 332.22 18.81
 0 -12 6 321.31 17.75
 0 -12 -7 64.11 8.11
 0 12 -7 105.37 21.19
 0 -12 -7 64.28 14.97
 0 12 7 125.61 11.09
 0 -12 7 56.63 8.99
 0 -12 7 62.26 12.25
 0 -12 7 88.36 12.64
 0 -12 7 54.92 9.79
 0 -12 8 15.01 11.39
 0 -12 -8 12.83 7.27
 0 12 -8 30.86 16.66
 0 -12 8 3.25 10.54
 0 12 8 16.59 8.06
 0 -12 8 3.72 7.53
 0 12 8 18.73 8.76
 0 -12 8 15.13 12.15
 0 -12 8 14.62 12.52
 0 12 9 420.72 18.99
 0 -12 -9 220.75 14.71
 0 -12 9 230.66 19.19
 0 -12 9 184.23 17.83
 0 -12 9 174.52 17.74
 0 -12 9 216.89 15.65
 0 12 9 438.28 19.41
 0 -12 -10 133.7 13.3
 0 -12 -10 126.06 10.1
 0 -12 10 104.99 13.87
 0 -12 -10 120.07 12.12
 0 -12 -10 114.6 9.97
 0 12 -10 158.04 13.35
 0 -12 10 95.53 10.88
 0 -12 10 106.11 13.31
 0 12 10 148.01 12.56
 0 12 -10 161.23 12.03
 0 12 10 165.87 12.64
 0 12 10 155.22 11.94
 0 -12 -11 7.28 7.23
 0 12 -11 1.5 7.37
 0 -12 -11 7.41 5.19
 0 12 -11 2.69 6.45
 0 -12 11 8.22 6.16
 0 12 11 3.73 5.87
 0 12 11 6.69 7.25
 0 -12 11 9.56 8.44
 0 12 -11 5.38 7.53
 0 -12 -11 11.03 7.99
 0 12 12 169.61 9.77
 0 -12 12 84.22 8.41
 0 12 -12 171.14 9.22
 0 -12 -12 104.43 8.71
 0 12 -12 162.08 8.61
 0 -12 -12 104.77 9.01
 0 12 -12 169.89 9.62
 0 -12 -12 104.93 7.15
 0 12 12 172.71 8.82
 0 12 -12 172.26 9.49
 0 13 0 1.27 8.63
 0 13 0 -2.77 10.17
 0 -13 0 7.94 13.44
 0 -13 0 -2.08 10.94
 0 -13 0 0.61 12.89
 0 13 1 969.43 46.27
 0 -13 1 883.41 51.65
 0 -13 -1 1003.15 53.69
 0 13 -1 998.82 46.97
 0 -13 -1 997.91 51.63
 0 13 -1 1029.47 49.16
 0 -13 2 483.57 32.22
 0 -13 -2 492.43 33.38
 0 -13 2 486.78 33.33
 0 -13 2 481.21 35.57
 0 13 -2 500 29.85
 0 -13 -3 27.99 13.96
 0 -13 3 33 14.32
 0 -13 3 21.63 12.53
 0 -13 -3 34.3 13.26
 0 -13 -3 15.86 8.43
 0 13 -3 21.89 11.1
 0 -13 -4 109.9 9.87
 0 -13 -4 112.84 8.65
 0 -13 -4 91.45 13.88
 0 13 -4 111.44 17.11
 0 -13 -4 107.58 9.87
 0 -13 4 115.38 10.98
 0 -13 -4 108.21 16.63
 0 -13 4 104.04 16.8
 0 -13 4 116.48 10.23
 0 -13 4 105.09 17.86
 0 -13 -4 127.33 18.23
 0 -13 -5 392.76 28.29
 0 -13 5 403.82 29.3
 0 13 -5 320.07 18.48
 0 -13 -5 384.79 19.69
 0 -13 -5 385.56 18.37
 0 -13 -5 419.29 28.48
 0 -13 5 368.02 27.09
 0 -13 5 380.09 20.84
 0 -13 5 404.78 20.36
 0 -13 -5 375.58 20.15
 0 13 -5 376.62 29.73
 0 -13 -5 350.84 26.82
 0 -13 -6 47.89 7.45
 0 13 6 35.09 7.84
 0 -13 6 47.05 11.38
 0 -13 -6 53.64 9.53
 0 -13 -6 44.19 8.93
 0 -13 6 34.41 9.09
 0 -13 6 52.57 11.09
 0 13 -6 33.93 7.78
 0 -13 6 46.71 10.16
 0 -13 7 374.79 20.23
 0 -13 -7 406.84 20.5
 0 -13 -7 386.23 18.64
 0 13 -7 216.73 28.66
 0 -13 7 411.19 22.89
 0 -13 7 380.21 22.18
 0 13 7 200.09 17.37
 0 -13 -7 417.24 21.66
 0 -13 8 330.49 22.08
 0 -13 -8 371.99 20.43
 0 -13 -8 344.67 18.38
 0 13 8 334.12 19.75
 0 -13 8 341.9 18.87
 0 -13 8 327.56 21.9
 0 13 8 359.82 20.08
 0 13 -8 297.49 31.26
 0 -13 8 370.5 23.76
 0 -13 8 326.71 22.28
 0 -13 -8 372.79 21.11
 0 -13 9 194.99 16.88
 0 -13 -9 199.9 14.63
 0 -13 -9 189.69 12.56
 0 -13 -9 211.82 13.84
 0 -13 9 212.5 17.83
 0 -13 9 181.76 12.93
 0 -13 9 182.32 16.89
 0 -13 -9 218.92 15.59
 0 -13 10 23.89 6.87
 0 13 10 44.5 8.94
 0 -13 10 20.53 10.88
 0 -13 -10 23.68 6.61
 0 13 -10 52.04 8.64
 0 -13 -10 19.06 8.63
 0 -13 -10 27.03 9.6
 0 13 10 45.99 8.08
 0 13 -10 55.72 10.1
 0 -13 10 26.39 10.57
 0 -13 -10 21.65 6.58
 0 -13 -11 65.92 8.95
 0 -13 -11 86.79 9.96
 0 13 -11 140.82 10.58
 0 -13 -11 83.43 7.55
 0 13 -11 142.23 10.37
 0 13 -11 142.64 9.38
 0 13 11 146.48 9.47
 0 13 11 129.85 10.13
 0 -13 11 84.6 10.47
 0 13 -12 28.21 5.25
 0 13 -12 32.26 4.36
 0 -13 -12 30.32 5.07
 0 13 -12 28.86 4.8
 0 -13 -12 28.88 5.65
 0 13 -12 36.22 5.37
 0 13 12 29.52 5.05
 0 -13 12 32.71 5.68
 0 -14 0 947.38 51.63
 0 -14 0 968.9 53.21
 0 14 0 941.42 45.56
 0 -14 0 880.67 52.18
 0 14 0 905.88 48.68
 0 -14 -1 265.67 24.02
 0 -14 1 234.78 23.22
 0 -14 -1 273.26 25.67
 0 -14 -1 276.67 26.04
 0 -14 -1 282.8 26.82
 0 -14 1 246.85 25.65
 0 14 -1 100.13 15.22
 0 -14 1 249.6 25.79
 0 14 1 86.12 17.72
 0 14 -1 103.52 16.53
 0 -14 -2 156.05 21.39
 0 -14 2 188.91 22.75
 0 14 -2 203.9 18.93
 0 -14 -2 137.33 22.46
 0 -14 2 192.05 24.58
 0 -14 2 152.13 20.22
 0 -14 -2 139.55 19.24
 0 -14 -3 354.41 18.07
 0 -14 3 294.41 17.93
 0 -14 3 332.73 18.11
 0 -14 -3 331.96 17.51
 0 -14 -3 330.47 16.57
 0 -14 3 349.56 27.93
 0 -14 -3 376.35 28.32
 0 14 -3 354.85 26.52
 0 -14 3 321.84 31.88
 0 -14 3 378.79 30.04
 0 -14 -3 410.74 30.29
 0 14 -4 53.89 7.55
 0 -14 -4 75.39 8.91
 0 -14 -4 62.15 7.54
 0 -14 4 75.32 10.39
 0 -14 4 69.18 9.91
 0 -14 -4 70.94 8.93
 0 -14 4 81.87 15.77
 0 -14 -4 74.67 17.26
 0 -14 4 83.65 17.42
 0 -14 -4 73.47 16.37
 0 14 -4 58.96 14.67
 0 -14 4 76.65 9.43
 0 -14 -5 31.33 8.29
 0 -14 -5 27.25 6.88
 0 14 -5 21.46 13.29
 0 14 -5 23.83 7.09
 0 -14 -5 34.96 8.22
 0 -14 5 35.02 8.57
 0 -14 -5 26.2 13.62
 0 -14 5 16.75 13.09
 0 -14 -5 29.28 13.21
 0 -14 5 34.33 12.76
 0 -14 5 32.42 9.23
 0 -14 6 1025.48 39.44
 0 -14 6 979.16 40.29
 0 14 -6 658.74 35.58
 0 -14 -6 916.01 36.63
 0 14 -6 697.76 47.85
 0 -14 6 895.05 38.52
 0 -14 6 842.08 39.15
 0 -14 -6 891.62 37.87
 0 -14 -6 954.98 38.71
 0 -14 6 918.17 39.44
 0 -14 -7 159.67 13.85
 0 -14 -7 171.22 12.36
 0 14 -7 203.39 26.25
 0 -14 7 168.18 16.34
 0 -14 -7 167.5 14.66
 0 -14 7 159.99 15.84
 0 -14 7 150.61 14.26
 0 -14 8 65.56 10.49
 0 14 8 94.48 10.7
 0 -14 8 71.46 13.63
 0 -14 -8 85.91 9.36
 0 -14 8 93.01 15.55
 0 -14 -8 107.03 11.7
 0 -14 8 70.79 13.88
 0 14 -8 119.84 20.85
 0 -14 8 75.23 13.92
 0 14 8 109.67 11.54
 0 -14 -8 93.52 12.27
 0 -14 -8 87.61 11.72
 0 -14 -9 207.99 13.61
 0 -14 -9 208.92 14.47
 0 -14 9 213.71 18.9
 0 -14 -9 226.7 16.33
 0 14 9 299.67 16.38
 0 -14 9 222.43 18.05
 0 -14 9 212.84 17.65
 0 14 9 303.29 16.38
 0 -14 -9 231.29 15.87
 0 -14 -10 139.82 12.21
 0 -14 -10 129.28 9.27
 0 -14 10 106.09 13
 0 14 -10 108.9 11.46
 0 -14 -10 128.36 11.25
 0 14 10 114.91 10.71
 0 -14 10 131.61 13.38
 0 14 10 124.51 10.19
 0 14 -10 120.49 10.37
 0 -14 -11 49.9 7.69
 0 -14 -11 45.1 7.02
 0 -14 -11 38.42 5.06
 0 14 -11 32.87 6.78
 0 14 -11 36.79 7
 0 -14 11 39.02 8.35
 0 14 11 36.79 6.46
 0 14 -11 35.38 6.16
 0 14 11 43.02 5.89
 0 14 12 75.43 5.57
 0 14 -12 79.93 5.29
 0 -14 -12 66.8 5.49
 0 14 -12 83.57 6.13
 0 14 12 88.64 5.9
 0 14 -12 74.4 5.37
 0 14 -12 84.39 5.71
 0 -14 -12 71.21 6.34
 0 15 0 1.01 9.82
 0 -15 0 2.46 15.52
 0 -15 0 1.73 14.67
 0 -15 0 -1.88 6.54
 0 -15 0 -1.34 5.97
 0 -15 0 1.4 13.19
 0 -15 0 -6.05 15.02
 0 15 0 -2.6 11.82
 0 -15 -1 291.32 16.37
 0 15 1 363.59 29.53
 0 -15 -1 338.51 28.47
 0 -15 1 334.37 29.34
 0 -15 -1 347.05 30.24
 0 -15 -1 324.45 17.53
 0 -15 1 260.5 16.59
 0 15 -1 355.38 24.91
 0 -15 -1 321.21 30.41
 0 -15 -1 335.31 31.06
 0 -15 1 303.36 30.97
 0 -15 1 346.18 31.65
 0 -15 -1 273.17 16.34
 0 -15 1 306.49 16.93
 0 -15 -1 343.56 17.18
 0 -15 1 289.59 16.21
 0 -15 2 138.51 12.12
 0 15 2 296.09 13.55
 0 -15 -2 127.23 11.8
 0 15 -2 301.27 13.81
 0 -15 -2 143.33 11.79
 0 -15 -2 163.94 21.92
 0 -15 2 163.87 22.08
 0 -15 -2 185.49 25.68
 0 15 -2 287.96 22.28
 0 -15 2 156.81 23.76
 0 -15 -2 169.67 13.01
 0 -15 2 160.8 14.05
 0 -15 -2 138.52 22.37
 0 -15 2 155.28 22.75
 0 -15 2 147.22 12.46
 0 -15 3 36.13 7.49
 0 -15 -3 32.07 7.91
 0 15 -3 45.19 13.51
 0 -15 3 39.78 8.49
 0 15 3 45.55 7.21
 0 -15 3 31.8 8.09
 0 15 -3 43.19 6.94
 0 -15 -3 41.27 8.04
 0 -15 -3 33.56 6.44
 0 -15 -3 41.82 19.7
 0 -15 3 53.5 18.86
 0 -15 -3 35.66 15.83
 0 -15 3 37.84 15.42
 0 -15 -3 36.57 15.24
 0 -15 3 33.45 16.57
 0 -15 -3 43.65 9.12
 0 -15 3 37.52 9.46
 0 -15 3 28.07 8.06
 0 -15 3 46.15 9.18
 0 -15 -4 446.47 21.08
 0 -15 4 450.26 20.85
 0 -15 4 413.48 20.98
 0 -15 4 402.68 22.07
 0 15 -4 179.93 17
 0 -15 4 434.91 21.64
 0 -15 -4 422.61 20.35
 0 -15 -4 414.27 19.11
 0 15 -4 212.6 25.12
 0 -15 4 434.35 32.98
 0 -15 -4 447.39 32.72
 0 -15 4 457.27 32.23
 0 -15 -4 450.02 31.97
 0 -15 4 445.77 21.71
 0 -15 -5 419.71 31.19
 0 -15 5 414.63 31.64
 0 -15 5 471.51 23.1
 0 15 -5 187.31 17.27
 0 -15 5 415.5 22.31
 0 -15 -5 433.76 21.23
 0 -15 -5 406.73 19.44
 0 -15 -5 419.46 30.75
 0 -15 5 422.44 30.55
 0 -15 -5 429.86 21.39
 0 -15 5 431.36 22.04
 0 -15 -5 491.62 22.73
 0 15 -5 189.6 25.32
 0 -15 5 419.11 21.21
 0 -15 -6 37.77 7.67
 0 -15 6 31.67 11.38
 0 -15 -6 38.46 10.41
 0 15 -6 6.31 13.41
 0 -15 -6 30.41 9.34
 0 -15 6 30.89 9.76
 0 -15 -6 38.49 10.09
 0 15 6 1.49 5.94
 0 -15 6 36.33 11.4
 0 15 -6 -1.29 6.93
 0 -15 6 29.17 11.01
 0 -15 -7 128.27 11.23
 0 15 -7 178.56 25.88
 0 15 -7 173.65 23.08
 0 -15 -7 130.97 13.81
 0 -15 -7 139.95 13.36
 0 -15 7 131.27 15.59
 0 -15 7 148.49 15.48
 0 -15 -7 162.43 14.22
 0 15 7 178.06 12.9
 0 -15 7 140.43 14.04
 0 -15 -8 349.27 17.65
 0 -15 8 336.28 21.57
 0 -15 -8 379.77 19.64
 0 -15 8 341.1 23.34
 0 -15 -8 382.18 20.72
 0 -15 -8 342.69 19.31
 0 -15 8 341.69 21.93
 0 15 8 246.99 17.7
 0 15 8 230.18 17.05
 0 -15 8 375.63 19.27
 0 -15 -9 49.92 7.58
 0 -15 9 33.65 12.9
 0 -15 -9 50.36 9.09
 0 -15 -9 49.05 10.58
 0 -15 -9 49.92 9.56
 0 -15 9 43.91 12.09
 0 -15 9 57.09 12.85
 0 15 9 60.74 8.62
 0 15 9 62.6 8.95
 0 -15 -10 14.25 8.06
 0 -15 -10 12.85 7.13
 0 -15 -10 3.72 4.99
 0 15 -10 10.04 7.68
 0 -15 10 11.91 9.92
 0 15 10 19.14 6.24
 0 15 10 12.1 6.25
 0 -15 10 11.43 9.48
 0 15 -10 8.49 6.68
 0 15 11 137.61 8.31
 0 15 -11 113.18 8.25
 0 15 11 112.96 7.65
 0 -15 11 35.56 7.92
 0 -15 -11 38.21 6.73
 0 15 -11 127.26 8.5
 0 15 11 121.83 7.5
 0 -15 -11 34.64 7.25
 0 15 -11 113.42 7.2
 0 -15 -12 9.26 3.27
 0 15 -12 13.31 3.2
 0 -16 0 440.86 35.54
 0 -16 0 372.99 21.1
 0 -16 0 382.81 20.22
 0 -16 0 431.15 33.98
 0 -16 0 413.14 36.06
 0 -16 0 502.98 38.71
 0 -16 0 444.22 21.32
 0 16 0 383.81 27.79
 0 -16 0 434.58 20.46
 0 -16 -1 77.41 9.06
 0 16 1 114.87 19.42
 0 -16 1 72.56 8.94
 0 -16 1 77.44 9.53
 0 -16 -1 66.91 8.58
 0 -16 1 69.63 19.57
 0 -16 -1 73.29 19.6
 0 -16 1 83.94 21.45
 0 16 -1 120.14 16.31
 0 -16 -1 62.51 21.01
 0 -16 -1 101.04 9.71
 0 -16 1 74.89 10.05
 0 16 1 121.88 9.29
 0 -16 -1 77.36 10.22
 0 -16 -1 84.91 10.06
 0 -16 -1 70.72 9.01
 0 -16 -1 93.12 20.84
 0 -16 1 91.33 19.69
 0 -16 -1 73.51 18.49
 0 -16 -2 165.71 12.93
 0 -16 2 171.94 12.08
 0 -16 2 159.97 14.81
 0 -16 -2 169.28 13.46
 0 -16 2 170.08 13.2
 0 16 2 152.06 11.45
 0 -16 2 155.71 11.92
 0 16 -2 162.38 11.6
 0 -16 -2 144.33 11.65
 0 16 2 139.61 22.15
 0 -16 -2 193.05 23.72
 0 -16 2 186.22 23.58
 0 -16 2 177.61 26.45
 0 16 -2 164.13 19.01
 0 -16 -2 174.76 26.68
 0 -16 2 158.49 25.26
 0 -16 -2 156.57 24.64
 0 -16 -2 195.35 25.5
 0 -16 2 193.47 25.66
 0 -16 -2 164.46 11.27
 0 -16 2 188.98 13.51
 0 -16 -3 140.97 11.51
 0 16 -3 12.8 12.48
 0 -16 3 141.76 13.68
 0 -16 -3 141.61 12.79
 0 -16 3 120.48 11.17
 0 -16 -3 125.57 21.84
 0 -16 3 137.53 22.65
 0 16 3 18.07 7.72
 0 -16 3 119.33 11.81
 0 -16 3 132.21 11.48
 0 16 -3 17.38 7.3
 0 -16 -3 119.38 10.72
 0 -16 3 132.09 21.41
 0 -16 -3 137.16 20.87
 0 -16 -3 115.03 25.01
 0 -16 3 99.21 23.73
 0 -16 3 133.15 10.86
 0 -16 3 125.11 11.7
 0 -16 -4 157.93 12.43
 0 16 -4 24.25 14.14
 0 16 4 27.23 8.32
 0 16 -4 33.79 8.4
 0 -16 4 138.37 12.81
 0 -16 -4 149.08 11.97
 0 -16 -4 146.03 10.48
 0 -16 4 143.01 20.94
 0 -16 -4 175.85 22.51
 0 -16 4 166.76 12.57
 0 -16 4 151.15 13.67
 0 -16 -4 141.71 21.62
 0 -16 4 174.47 23.72
 0 -16 4 105.67 13.11
 0 -16 4 172.12 13.25
 0 -16 -5 102.01 18.55
 0 -16 5 115.92 18.77
 0 -16 5 120.52 20.31
 0 -16 5 128.73 14.55
 0 16 -5 182.59 12.43
 0 -16 5 130.58 13.86
 0 -16 -5 126.07 12.24
 0 -16 -5 118.38 10.48
 0 16 -5 168.43 21.55
 0 -16 -5 133.26 12.67
 0 -16 5 114.72 13.13
 0 -16 -5 138.13 13.45
 0 -16 5 115.44 14.04
 0 -16 -5 107.75 19.86
 0 -16 5 132.62 12.93
 0 -16 -6 248.59 15.59
 0 -16 6 287.92 19.09
 0 -16 -6 279.92 18.43
 0 16 -6 346.23 32.77
 0 16 -6 361.37 29.63
 0 -16 6 268.34 18.95
 0 -16 6 264.02 19.49
 0 -16 -6 265.33 17.39
 0 -16 -6 264.12 18.16
 0 -16 6 277.22 18.19
 0 -16 7 214.09 18.08
 0 -16 -7 222.96 15.93
 0 -16 -7 209.17 13.91
 0 -16 -7 242.62 16.93
 0 -16 7 231.82 17.79
 0 16 7 217.71 14.17
 0 -16 7 250.38 17.42
 0 -16 7 220.96 17.98
 0 -16 -7 211.91 15.97
 0 -16 8 52.55 9.98
 0 16 8 42.75 7.84
 0 -16 8 47.19 12.39
 0 -16 -8 39.68 9.47
 0 -16 8 33.64 13.75
 0 -16 -8 63.13 10.46
 0 -16 8 52.41 12.22
 0 -16 -8 52.94 8.02
 0 16 8 39.29 8.65
 0 -16 -8 50.52 10.98
 0 16 9 162.45 11.32
 0 -16 9 161.83 14.98
 0 -16 -9 147.03 12.4
 0 -16 -9 152.16 10.52
 0 -16 9 139.56 14.5
 0 -16 -9 145.35 13.09
 0 -16 -9 184.65 12.35
 0 -16 9 191.89 16.24
 0 16 9 176.29 11.99
 0 16 10 111.07 9.11
 0 -16 10 132.27 12.27
 0 16 -10 96.14 9.74
 0 16 10 98.07 8.38
 0 -16 10 146.93 12.16
 0 -16 -10 130.65 8.13
 0 -16 -10 131.13 10.5
 0 -16 -10 121.1 9.75
 0 16 10 104.38 8.58
 0 16 -10 95.49 8.51
 0 -16 -11 10.66 4.63
 0 16 -11 13.85 4.18
 0 16 -11 6.83 4.82
 0 16 -11 14.57 3.84
 0 16 -11 12.16 4.8
 0 -16 11 11.41 6.07
 0 16 11 10.87 3.41
 0 16 11 15.62 4.32
 0 -16 -11 10.43 5.14
 0 -17 0 -10.13 16.02
 0 -17 0 8.13 17.3
 0 -17 0 -12.69 18.08
 0 -17 0 -3.1 15.47
 0 -17 0 2.04 7.54
 0 -17 0 -1.05 6.68
 0 -17 0 5.42 8.63
 0 -17 0 2.53 7.39
 0 -17 0 -5.43 8.39
 0 -17 1 639.73 29.75
 0 -17 -1 488.4 26.5
 0 -17 1 583.05 25.86
 0 -17 -1 552.75 25.72
 0 -17 -1 543.52 39.78
 0 -17 1 620.33 42.14
 0 -17 1 585.63 44.02
 0 17 -1 497.46 33.2
 0 -17 -1 543.85 43.13
 0 -17 1 518.93 42.89
 0 -17 -1 567.15 43.86
 0 -17 -1 514.33 24.54
 0 -17 1 538.64 25.52
 0 -17 -1 524.83 25.72
 0 17 1 466.72 24.11
 0 -17 1 536.35 26.03
 0 -17 -1 593.02 26.34
 0 -17 -1 580.47 42.26
 0 17 2 145.69 10.41
 0 -17 2 46.46 9.62
 0 -17 -2 64.53 9.51
 0 -17 2 59.43 12.07
 0 -17 -2 58.63 10.72
 0 17 -2 174.01 11.14
 0 -17 -2 48.51 9.12
 0 -17 -2 46.61 8.77
 0 17 2 134.03 22.12
 0 -17 2 44.87 19.5
 0 -17 -2 45.94 18.94
 0 -17 -2 54.4 18.2
 0 -17 2 56.87 18.39
 0 -17 2 46.48 20.47
 0 -17 -2 68.96 19.71
 0 -17 2 44.23 19.03
 0 -17 -2 74.71 22.76
 0 17 -2 147.42 18.21
 0 -17 -2 45.39 7.98
 0 -17 2 49.92 9.62
 0 -17 2 36.37 8.1
 0 -17 -2 42.43 9.45
 0 17 3 59.07 8.77
 0 17 -3 61.2 15.12
 0 -17 3 117.88 14.05
 0 -17 3 94.26 10.92
 0 17 -3 67.64 9.19
 0 17 3 51.38 19.85
 0 -17 -3 96.56 11.22
 0 -17 3 108.6 10.72
 0 -17 -3 111.84 12.54
 0 -17 3 105.14 13.31
 0 -17 3 90.84 10.62
 0 -17 -3 90.55 24.38
 0 -17 3 117.09 24.69
 0 -17 3 99.58 24.03
 0 -17 -3 92.24 23.09
 0 -17 3 103.42 22.16
 0 -17 -3 88.67 19.47
 0 -17 3 84.23 19.51
 0 -17 -3 137.4 23.43
 0 -17 3 99.16 12.1
 0 17 4 390.82 17.92
 0 -17 4 286.28 29.55
 0 -17 -4 247.31 27.64
 0 -17 4 244.32 16.53
 0 -17 4 226.89 16.69
 0 -17 4 237.64 18.38
 0 -17 4 232.32 18.84
 0 17 -4 399.96 17.95
 0 -17 4 257.2 17.64
 0 -17 -4 223.96 16.34
 0 -17 -4 243.32 26.68
 0 -17 4 234.8 26.9
 0 -17 -4 222.36 31.92
 0 17 -4 396.51 29.14
 0 -17 4 248.58 18.04
 0 -17 -4 242.42 17.12
 0 -17 5 327.08 21.47
 0 -17 5 325.71 20.64
 0 17 -5 393.05 19.29
 0 -17 -5 315.68 19.24
 0 -17 -5 311.64 19.71
 0 -17 5 263.38 27.93
 0 -17 -5 266.78 29.24
 0 -17 -5 314.86 20.27
 0 -17 5 321.72 20.19
 0 17 5 400.84 19.73
 0 -17 5 311.98 21.04
 0 -17 5 329.53 19.62
 0 -17 -6 90.67 11.9
 0 -17 -6 80 9.41
 0 17 -6 102.79 20.94
 0 17 6 147.13 12.12
 0 -17 6 84.73 12.11
 0 -17 6 82.97 13.69
 0 -17 6 106.76 14.1
 0 -17 -6 100.51 12.44
 0 -17 -6 90.86 12.48
 0 -17 6 86.23 13.08
 0 -17 7 167.57 18.24
 0 -17 -7 163.57 13.93
 0 -17 7 151.9 14.72
 0 -17 7 116.33 13.64
 0 -17 7 143.63 15.27
 0 -17 -7 110.16 12.1
 0 -17 -7 132.34 13.48
 0 17 7 63.65 10.08
 0 -17 -7 108.23 10.11
 0 17 8 101.95 10.14
 0 -17 -8 89.01 11.42
 0 -17 -8 78.81 10.49
 0 -17 -8 77.76 8.58
 0 -17 -8 85.4 11.08
 0 -17 8 88.95 12.92
 0 -17 8 94.92 15.5
 0 17 8 99.82 10.11
 0 -17 8 88.19 10.96
 0 17 8 87.63 8.66
 0 -17 8 103.41 14.07
 0 17 9 75.46 7.32
 0 17 -9 83.52 8.87
 0 -17 9 57.91 11.33
 0 -17 -9 63.1 8.89
 0 17 9 96.53 8.94
 0 -17 -9 68.29 9.82
 0 17 9 86.97 8.59
 0 -17 -9 58.24 8.22
 0 -17 9 71.67 12.55
 0 17 10 26.33 4.42
 0 -17 10 41.14 8.47
 0 -17 -10 29.94 6.29
 0 17 -10 30.44 5.51
 0 -17 -10 44.51 7.19
 0 17 -10 37.37 6.67
 0 -17 10 33.91 8.73
 0 17 10 41.9 5.61
 0 17 10 41.74 5.96
 0 17 -11 86.28 4.99
 0 17 -11 115.22 6.5
 0 -17 -11 51.44 5.76
 0 17 11 132.09 6.45
 0 -17 11 62.47 6.73
 0 17 -11 102.78 5.81
 0 -18 0 585.76 45.9
 0 -18 0 566.52 45.8
 0 -18 0 606.46 43.51
 0 -18 0 583.37 28.1
 0 -18 0 554.96 26.59
 0 -18 0 573.18 27.5
 0 -18 0 593.5 44.32
 0 -18 0 545.38 26.26
 0 -18 -1 161.72 12.12
 0 -18 1 172.1 13.67
 0 -18 1 138.97 13.14
 0 -18 -1 184.71 13.99
 0 -18 1 151.74 15.06
 0 -18 -1 168.12 13.82
 0 -18 -1 161.74 12.76
 0 -18 -1 162.39 26.04
 0 -18 -1 127.51 26.5
 0 -18 1 142.76 26.69
 0 -18 1 138.4 25.05
 0 -18 -1 167.33 26.9
 0 -18 1 157.82 25.03
 0 -18 -1 175.85 25.64
 0 -18 1 159.21 16.37
 0 -18 -1 140.58 14.35
 0 -18 -2 557.56 28.92
 0 18 2 655.36 28.29
 0 -18 -2 701.15 29.94
 0 -18 2 596.82 29.73
 0 -18 2 582.06 27.92
 0 -18 2 621.77 29.5
 0 -18 -2 593.97 27.23
 0 -18 2 577.27 29.05
 0 -18 2 627.99 30.89
 0 -18 -2 563.4 27.81
 0 18 -2 676.29 28.9
 0 -18 -2 659.03 29.22
 0 -18 2 570.8 47.21
 0 -18 2 691.14 49
 0 -18 -2 668.61 49.79
 0 -18 -2 626.18 47.33
 0 -18 2 670.47 47.19
 0 -18 -2 661.97 46.23
 0 -18 2 702.42 45.81
 0 -18 -2 663.18 45.03
 0 -18 -2 581.49 30.23
 0 -18 2 676.51 32.38
 0 18 3 206.12 13.98
 0 -18 -3 246.01 15.91
 0 -18 3 218.82 16.22
 0 18 -3 185.71 13.69
 0 -18 3 210.11 15.03
 0 -18 -3 231.97 15.25
 0 -18 3 207.7 30.58
 0 -18 3 207.21 29.94
 0 -18 -3 186.57 28.94
 0 -18 -3 174.67 30.04
 0 -18 -3 187.26 27.26
 0 -18 3 243.31 29.2
 0 -18 3 213.09 17.34
 0 -18 -3 229.12 17.25
 0 -18 3 199.64 14.58
 0 -18 -3 214.99 15.69
 0 -18 -3 218.12 27.45
 0 -18 3 225.67 27.35
 0 -18 3 234.97 15.1
 0 18 4 239.03 14.87
 0 -18 4 232.73 17.62
 0 -18 4 217.67 18.35
 0 18 -4 204.14 14.28
 0 -18 4 201.43 16.06
 0 18 4 185.19 28.58
 0 -18 4 198.35 30.16
 0 -18 -4 227.72 30.33
 0 -18 -4 265.65 34.09
 0 -18 4 234.46 15.79
 0 -18 4 236.76 28.17
 0 -18 -4 225.17 26.76
 0 -18 -4 231 26.8
 0 -18 -4 192.14 26.82
 0 -18 4 235.78 26.5
 0 -18 -4 231 16.38
 0 -18 4 225.39 15.83
 0 -18 4 209.28 16.93
 0 -18 5 42.16 10.46
 0 -18 -5 22.19 8.97
 0 -18 5 36.97 11.62
 0 -18 5 44.03 11.4
 0 18 -5 34.05 8.12
 0 -18 5 37.44 12.74
 0 -18 -5 35.54 10.41
 0 -18 5 47.14 10.07
 0 18 5 36.79 8.45
 0 -18 -6 289.53 19.18
 0 -18 6 282.07 18.78
 0 -18 -6 263.73 17.53
 0 -18 6 262.13 19.6
 0 -18 6 302.67 19.67
 0 -18 -6 265.56 18.27
 0 -18 -7 293.25 18.23
 0 -18 7 279.69 18.63
 0 -18 -7 291.48 18.09
 0 -18 -7 264.51 17.09
 0 18 7 298.13 16.83
 0 -18 7 260.48 18.28
 0 -18 7 298.55 19.46
 0 -18 8 13.48 10.32
 0 -18 -8 10.25 7.79
 0 -18 8 10.06 8.78
 0 18 8 16.14 6.96
 0 -18 8 15.7 11.03
 0 -18 -8 10.57 8.24
 0 -18 8 9.19 12.62
 0 18 8 10.59 6.77
 0 -18 -8 9.65 8.33
 0 -18 -9 68.64 8.71
 0 -18 9 70.05 10.33
 0 18 9 35.55 6.44
 0 18 9 29.95 6.09
 0 -18 9 71.43 11.75
 0 -18 -9 67.13 7.57
 0 18 -9 38.83 6.74
 0 -18 -9 54.22 7.65
 0 -18 10 95.3 8.7
 0 18 10 83.38 6.01
 0 18 -10 67.63 6.6
 0 18 -10 66.31 5.51
 0 -18 -10 83.43 7.3
 0 -18 10 68.33 5.74
 0 -19 0 -1.01 19.1
 0 -19 0 16.14 17.91
 0 -19 0 13.97 18.24
 0 -19 0 9.78 19.81
 0 -19 0 -0.69 11.62
 0 -19 0 -0.76 8.92
 0 -19 0 3.72 10.65
 0 -19 0 0.21 7.94
 0 -19 0 -0.45 7.58
 0 -19 -1 346.4 17.92
 0 -19 1 338.24 18.92
 0 -19 1 371.35 23.35
 0 -19 -1 248.53 19.49
 0 -19 -1 330.02 19.3
 0 -19 1 336.99 19.67
 0 19 -1 299.17 17.89
 0 -19 -1 300.22 18.98
 0 -19 1 307.5 20.36
 0 -19 1 259.34 17.47
 0 -19 -1 343.6 33.87
 0 -19 1 306.7 32.41
 0 -19 1 378.73 36.82
 0 -19 -1 334.89 34.85
 0 -19 -1 321.33 36.01
 0 -19 -1 339.89 36.13
 0 -19 1 327.19 35.93
 0 -19 1 324.66 35.41
 0 -19 -1 313.81 18.23
 0 -19 2 578.53 27.25
 0 -19 2 633.69 31.36
 0 -19 -2 596.51 29.89
 0 -19 2 576.2 28.45
 0 -19 2 570.07 30.14
 0 -19 -2 584.63 27.45
 0 19 -2 533.77 27.08
 0 -19 -2 609.19 28.27
 0 -19 2 649.41 45.73
 0 -19 -2 670.03 45.68
 0 -19 -2 550.51 46.99
 0 -19 2 645.36 48.34
 0 -19 2 604.48 49.06
 0 -19 -2 517.41 44.87
 0 -19 2 560.49 28.81
 0 -19 -2 667.14 29.28
 0 -19 2 603.3 28.78
 0 -19 -2 622.22 26.84
 0 -19 -2 641.57 45.73
 0 -19 2 670.33 47.23
 0 -19 3 130.03 12.21
 0 19 -3 114.99 11.25
 0 -19 -3 142.58 12.49
 0 -19 3 171.49 25.65
 0 -19 3 149.62 23.92
 0 -19 -3 155.69 25.25
 0 -19 -3 138.11 23.61
 0 -19 -3 130.97 25.28
 0 -19 -3 163.19 28.55
 0 -19 3 141.12 27.02
 0 -19 3 129.24 15.23
 0 -19 3 124.66 11.65
 0 -19 -3 140.12 15.1
 0 -19 -3 162.42 13.45
 0 19 3 96.67 10.41
 0 -19 -3 134.74 12.8
 0 -19 3 137.86 12.07
 0 -19 3 151.41 14.47
 0 -19 4 160.1 13.23
 0 -19 4 154.14 13.13
 0 -19 4 141.36 14.67
 0 -19 4 173.51 14.08
 0 -19 4 163.49 17.22
 0 19 -4 133.96 11.98
 0 -19 -4 139.99 12.94
 0 -19 -4 137.9 23.78
 0 -19 4 128.55 23.89
 0 -19 4 159.8 23.01
 0 -19 4 180.5 25.03
 0 -19 -4 153.42 22.65
 0 -19 -4 162.83 24.38
 0 -19 4 163.21 27.54
 0 -19 -4 149.67 26.38
 0 -19 -4 155.6 28.68
 0 -19 -4 149.84 13.84
 0 19 4 134.54 11.92
 0 -19 -4 196.27 14.24
 0 -19 4 158.36 15.12
 0 -19 5 343.28 21.86
 0 19 -5 334.19 17.79
 0 -19 5 299.92 19.53
 0 -19 -5 301.07 19.43
 0 -19 5 299.36 20.56
 0 -19 5 304.72 18.8
 0 -19 -5 314.82 16.9
 0 -19 5 340.35 17.28
 0 -19 5 317.17 19.02
 0 19 5 351.7 18.38
 0 -19 -6 34.97 10
 0 19 6 59.63 8.82
 0 -19 -6 46.4 11.47
 0 -19 6 42.44 10.44
 0 -19 6 67.97 13.07
 0 -19 6 37.67 10.14
 0 -19 6 40.43 12.63
 0 -19 6 40.41 11.42
 0 19 7 81.51 9.1
 0 -19 7 101.58 15.95
 0 -19 -7 83.94 11.44
 0 -19 7 92.39 11.62
 0 -19 -7 85.17 10.89
 0 -19 7 91.57 12.09
 0 -19 7 104.47 12.72
 0 -19 8 88.26 11.38
 0 19 8 167.03 9.73
 0 -19 8 97.99 14.08
 0 -19 -8 75.4 9.8
 0 -19 8 63.37 9.81
 0 -19 -8 69.62 9.73
 0 19 8 167.03 10.19
 0 -19 9 28.45 7.88
 0 19 -9 23.9 5.3
 0 -19 -9 11.71 5.36
 0 -19 9 9.52 8.95
 0 19 -9 18.32 6.33
 0 19 9 23.72 5.01
 0 19 9 21.26 4.84
 0 -19 -9 17.12 5.14
 0 -19 -9 14.81 6.24
 0 19 -10 14.75 3.72
 0 -19 -10 11.8 4.07
 0 -20 0 434.26 41.3
 0 -20 0 425.32 41.15
 0 -20 0 429.25 22.15
 0 -20 0 493.92 27.31
 0 -20 0 412.36 23.89
 0 -20 0 435.56 23.74
 0 -20 0 466.76 41.16
 0 -20 1 136.03 13.88
 0 -20 -1 157.34 13.84
 0 -20 1 195.25 17.82
 0 -20 1 129.99 12.42
 0 -20 1 165.52 26.97
 0 -20 -1 206.06 29.02
 0 -20 1 143.89 24.97
 0 -20 -1 161.39 25.73
 0 -20 -1 172.86 29.77
 0 -20 1 171.46 28.23
 0 -20 1 137.61 26.49
 0 -20 -1 165.94 27.37
 0 -20 -1 161.78 13.16
 0 -20 1 160.14 13.57
 0 -20 -1 164.59 12.51
 0 20 -1 130.36 12.12
 0 -20 1 163.39 15.88
 0 -20 -1 182.82 14.51
 0 -20 -2 3.91 8.49
 0 20 -2 26.03 8.14
 0 -20 2 9.66 12.14
 0 -20 -2 12.15 8.02
 0 -20 2 -11.99 19.12
 0 -20 -2 6.89 17.48
 0 -20 -2 0.94 16.71
 0 -20 2 11.26 17.59
 0 -20 2 -1.22 17.71
 0 -20 -2 11.5 17.31
 0 -20 -2 3.45 19.45
 0 -20 2 10.77 19.33
 0 -20 -2 6.84 8.75
 0 -20 -2 3.14 10.72
 0 -20 2 3.87 12.05
 0 -20 2 7.75 7.31
 0 -20 -2 -5.54 7.23
 0 -20 2 0.24 9.44
 0 -20 3 250.15 18.85
 0 -20 -3 216.47 17.5
 0 -20 3 215.19 14.45
 0 20 -3 180.87 13.86
 0 -20 -3 227.25 15.41
 0 -20 -3 209.81 27.18
 0 -20 -3 238.19 30.12
 0 -20 3 196.91 28.8
 0 -20 3 241.76 28.29
 0 -20 -3 211.81 28.3
 0 -20 3 224.98 28.22
 0 -20 3 200.67 30.18
 0 -20 -3 199.99 29.07
 0 -20 -3 240.57 32.94
 0 -20 3 223.8 14.72
 0 -20 -3 251.73 16.14
 0 -20 3 231.01 17.01
 0 -20 -4 85.93 10.62
 0 -20 4 86.05 12.97
 0 -20 -4 71.73 11.17
 0 -20 -4 81.64 13.32
 0 -20 4 68.63 9.67
 0 -20 4 83.9 10.37
 0 20 4 70.36 9.14
 0 -20 -4 92.02 11.04
 0 -20 4 95.83 11.22
 0 20 -4 64.73 9
 0 -20 4 96.07 14.9
 0 -20 5 7.27 11.1
 0 -20 -5 7.62 8.86
 0 -20 5 12.11 8.36
 0 -20 -5 17.4 8.41
 0 20 5 30.27 7.36
 0 -20 5 27.51 13.12
 0 20 -5 27.48 7.15
 0 -20 5 15.96 9.35
 0 -20 5 15.31 6.73
 0 -20 -5 21.3 8.19
 0 -20 -5 15.05 6.76
 0 -20 6 283.46 19.08
 0 -20 6 259.49 16.96
 0 -20 -6 256.52 16.9
 0 -20 -6 269.59 18.18
 0 -20 6 231.9 16.04
 0 -20 6 292.73 21.52
 0 -20 6 280.05 18.87
 0 -20 6 307.31 18.13
 0 -20 -6 278.19 16.22
 0 -20 -6 319.96 16.74
 0 20 6 322.48 16.04
 0 -20 -7 145.38 11.8
 0 -20 -7 148.77 12.35
 0 -20 7 175.78 13.18
 0 -20 7 146.7 12.88
 0 -20 -7 152.24 10.77
 0 -20 -7 189 11.16
 0 20 8 5.88 4.75
 0 -20 8 8.09 9.92
 0 -20 -8 -0.73 6.48
 0 -20 -8 7.75 6.63
 0 -20 8 5.08 6.7
 0 -20 8 4.54 7.68
 0 -20 -8 6.51 5.26
 0 20 8 4.94 4.9
 0 -20 -9 35.13 5.47
 0 -20 9 50.62 8.43
 0 20 -9 31.4 5.25
 0 -20 9 46.14 6.97
 0 20 -9 34.01 4.4
 0 -20 -9 32.8 4.34
 0 -21 0 4 8.21
 0 -21 0 2.05 17.95
 0 -21 0 1.18 18.84
 0 -21 0 -4.41 18.97
 0 -21 0 -3.54 8.87
 0 -21 0 3.16 10.63
 0 21 0 1.74 7.71
 0 -21 0 2.72 13.48
 0 -21 0 4.87 8.28
 0 -21 -1 339.82 23.86
 0 -21 1 322.98 22.28
 0 -21 -1 296.31 17.47
 0 -21 -1 314 32.81
 0 -21 1 308.78 32.74
 0 -21 -1 235.83 32.37
 0 -21 1 266.05 18.28
 0 -21 -1 284.2 18.47
 0 -21 1 298.43 17.98
 0 -21 -1 284.8 16.6
 0 -21 1 320.04 19.42
 0 -21 -1 300.23 18.43
 0 -21 1 327.01 20.57
 0 21 -1 277.73 17.06
 0 -21 1 323.47 34.19
 0 -21 -1 315.95 33.92
 0 -21 -2 244.89 16.33
 0 -21 2 259.59 16.95
 0 -21 2 243.55 19.28
 0 -21 -2 257.66 15.83
 0 -21 -2 229.96 14.86
 0 -21 2 290.5 19.89
 0 21 -2 198.19 14.48
 0 -21 -3 47.82 9.11
 0 -21 -3 47.88 9.75
 0 -21 3 43.26 10.92
 0 -21 3 30.29 11.55
 0 -21 -3 47.4 12.46
 0 -21 3 35.7 8.17
 0 21 -3 27.7 7.82
 0 -21 -4 15.73 8.03
 0 -21 4 18.48 8.02
 0 -21 -4 13.79 7.86
 0 -21 -4 24.61 8.56
 0 -21 4 18.3 10.42
 0 -21 -4 11.8 10.89
 0 -21 4 17.13 7.88
 0 -21 4 16.16 12.43
 0 -21 4 18.14 7.83
 0 -21 5 137.29 10.16
 0 -21 -5 130.01 11.28
 0 -21 5 133.75 13.9
 0 -21 -5 159.49 12.15
 0 -21 5 156 16.5
 0 -21 5 133.62 13.93
 0 -21 5 128.48 11.79
 0 -21 5 169.84 16.23
 0 -21 -6 2.14 6.55
 0 -21 6 7.21 9.6
 0 -21 6 1.27 7.98
 0 21 6 3.61 5.46
 0 -21 -6 5.98 6.89
 0 -21 -6 7.48 7.86
 0 -21 6 -4.88 11.32
 0 -21 -6 -3.15 9.2
 0 -21 6 4.29 8.05
 0 -21 6 -0.42 10.4
 0 -21 7 59.82 10.09
 0 -21 7 53.96 8.54
 0 -21 -7 49.95 8.69
 0 -21 -7 60.48 7.04
 0 21 7 29.61 6.13
 0 -21 8 110.01 8.56
 0 -21 -8 116.77 7.54
 0 -21 8 138.01 9.79
 0 21 -8 110 7.59
 0 -21 8 133.52 8.49
 0 -21 -8 155.94 10.86
 0 -21 8 152.87 11.9
 0 21 -9 19.79 3.33
 0 -21 9 19.5 3.89
 0 -22 0 626.55 28.87
 0 -22 0 731.65 34.64
 0 -22 0 679.15 30.93
 0 22 0 695.29 29.62
 0 -22 0 623.55 29.05
 0 -22 0 619.46 30.25
 0 -22 -1 174.78 12.85
 0 -22 1 213.66 14.8
 0 -22 1 201.01 15.55
 0 22 1 254.44 15.18
 0 22 -1 250.54 14.59
 0 -22 -1 211.21 15.13
 0 -22 1 219.83 17.33
 0 -22 1 240.49 19.14
 0 -22 -1 266.7 21.16
 0 -22 -1 202.13 15.36
 0 -22 -1 217.26 15
 0 -22 -2 3.97 8.11
 0 -22 2 3.87 8.94
 0 -22 -2 4.55 7.2
 0 22 -2 22.42 7.62
 0 -22 2 3.78 11.8
 0 -22 -2 9.52 14.16
 0 -22 2 -0.29 11.47
 0 -22 3 122 13.62
 0 -22 -3 142.76 11.94
 0 -22 3 134.79 12.97
 0 -22 -3 137.69 11.58
 0 -22 -3 122.21 10.67
 0 -22 -3 135.78 12.21
 0 -22 4 36.66 10.32
 0 -22 4 34.41 11.87
 0 -22 -4 29.43 7.43
 0 -22 -4 31.33 7.59
 0 -22 4 29.13 7.64
 0 -22 -4 28.96 8.16
 0 22 -4 22.34 6.19
 0 -22 4 37.41 13.23
 0 -22 5 28.78 11.61
 0 -22 5 22.36 11.81
 0 -22 5 23.18 9.47
 0 -22 5 18.53 9.36
 0 -22 -5 23.49 7.2
 0 -22 -5 14.96 6.75
 0 -22 5 21.76 7.66
 0 -22 6 155.75 12.7
 0 -22 6 190.87 14.86
 0 -22 6 187.89 13.94
 0 -22 -6 144.67 10.02
 0 -22 6 160.32 11.51
 0 -22 7 92.17 9.44
 0 22 7 32.06 6.57
 0 -22 -7 116.76 10.52
 0 -22 7 78.08 8.83
 0 -22 -7 78.64 6.12
 0 22 7 22.47 5.12
 0 22 8 3.96 4.16
 0 -22 -8 0.98 5.11
 0 22 -8 2.18 3.64
 0 23 0 -2.48 6.71
 0 -23 0 8.1 9.68
 0 -23 0 -0.64 8.17
 0 -23 0 -1.47 12.07
 0 -23 0 6.02 9.65
 0 -23 1 107.22 14.34
 0 -23 -1 120.78 15.82
 0 -23 1 111.61 11
 0 -23 1 107.63 11.46
 0 23 1 171.63 11.55
 0 23 -1 157.47 10.79
 0 -23 1 137.82 13.98
 0 -23 -1 98.95 11.21
 0 -23 -1 106.7 10.66
 0 -23 -2 113.59 11.13
 0 -23 2 124.42 14.08
 0 -23 -2 131.48 16.35
 0 -23 2 117.59 11.47
 0 -23 2 133.75 14.67
 0 23 -2 130.3 9.95
 0 23 2 145.19 11.19
 0 -23 2 132.98 11.93
 0 -23 -2 149.45 12.03
 0 -23 -2 114.57 12.83
 0 -23 -2 113.67 11.25
 0 -23 3 14.26 9.55
 0 -23 -3 20.8 12.97
 0 -23 3 20.2 8.84
 0 23 -3 -0.41 5.32
 0 -23 3 14.78 7.58
 0 -23 -3 15.85 7.46
 0 -23 -3 6.22 6.32
 0 -23 -3 7.19 7.43
 0 -23 -3 7.5 7.72
 0 23 4 62.29 7.19
 0 -23 -4 66.44 8.59
 0 -23 -4 71.23 7.96
 0 -23 -4 88.19 8.36
 0 -23 4 82.33 8.36
 0 -23 4 74.08 10.4
 0 -23 4 76.11 12.61
 0 -23 4 80.03 11.4
 0 -23 -4 111.03 14.85
 0 -23 4 93.77 12.16
 0 -23 -4 91.66 9.79
 0 -23 4 94.3 10.19
 0 -23 -5 127.23 8.98
 0 -23 5 126.05 11.29
 0 -23 5 153.37 13.2
 0 -23 5 156.68 9.74
 0 23 5 104.83 8.84
 0 -23 5 140.31 11.74
 0 -23 5 155.55 12.97
 0 -23 6 35.09 7.72
 0 -23 -6 25.19 4.54
 0 23 6 17.65 5.48
 0 -23 -6 39.09 9.88
 0 -23 6 28.41 9.09
 0 -23 6 25.52 6.11
 0 -23 7 9.08 5.78
 0 -23 7 20.1 5.47
 0 23 -7 41.96 3.94
 0 23 7 46.62 4.98
 0 -23 7 18.97 7.11
 0 -23 -7 14.7 6.77
 0 -23 7 11.4 5.42
 0 -24 0 54.85 9.25
 0 -24 0 57.21 12.69
 0 -24 0 49.9 9.8
 0 -24 -1 28.21 10.08
 0 -24 -1 33.82 10.14
 0 -24 -1 24.25 7.84
 0 -24 1 33.23 10.07
 0 24 1 40 6.89
 0 24 -1 30.84 6.16
 0 -24 -1 41.43 8.65
 0 -24 -1 50.29 12.6
 0 -24 1 23.55 10.87
 0 -24 -2 12.31 11.58
 0 -24 2 3.54 8.92
 0 -24 -2 2.6 6.59
 0 -24 2 10.39 10.8
 0 -24 -2 6.16 8.41
 0 -24 -2 10.38 6.27
 0 -24 2 4.95 7.24
 0 -24 -2 8.16 7.38
 0 -24 2 14.77 9.91
 0 24 -2 36.2 5.75
 0 24 2 36.76 6.78
 0 -24 3 165.25 13.88
 0 -24 -3 164.3 15.27
 0 -24 3 130.08 10.72
 0 -24 3 151.37 13.55
 0 24 3 92.66 9.01
 0 -24 -3 113.84 9.77
 0 -24 -3 156.36 10.53
 0 -24 3 160.59 10.54
 0 -24 -3 150.22 11.78
 0 -24 -3 121.78 9.9
 0 -24 -4 79.65 12.06
 0 -24 4 46.57 8.86
 0 -24 4 69.31 8.44
 0 -24 -4 60.47 6.67
 0 -24 4 66.6 6.86
 0 -24 4 67.71 8.67
 0 -24 4 72.74 10.22
 0 -24 5 27.21 6.88
 0 -24 5 36.82 7.41
 0 -24 5 35.84 7.95
 0 -24 6 75.71 8.04
 0 -24 -6 89.68 8.96
 0 -24 6 88.34 8.29
 0 -25 0 4.97 9.6
 0 -25 0 -2.9 6.87
 0 25 0 4.85 4.54
 0 -25 0 4.43 6.55
 0 -25 0 2.82 9.04
 0 -25 -1 41.8 10.92
 0 -25 1 37.28 9.55
 0 -25 -1 42.71 9.11
 0 -25 -1 51.32 8.4
 0 -25 -1 55.65 8
 0 25 1 73.21 6.49
 0 -25 2 170.7 12.37
 0 -25 -2 170.17 12.2
 0 -25 2 148.96 12.99
 0 -25 -2 147.63 10.76
 0 -25 -2 133.6 11.63
 0 -25 -2 151.59 13.7
 0 -25 2 154.13 10.48
 0 -25 -2 155.34 10.46
 0 25 2 157.63 9.28
 0 -25 -3 9.91 6.81
 0 -25 3 3.25 5.43
 0 -25 3 6.18 7.07
 0 -25 -3 1.76 9.3
 0 -25 -3 2.21 7.72
 0 -25 3 2.86 8.24
 0 -25 3 5.25 5.23
 0 -25 -3 5.17 5.08
 0 25 3 13.02 4.56
 0 -25 -4 122.34 10.04
 0 -25 -4 120.06 11.1
 0 -25 4 130.48 9.91
 0 -25 4 125.96 7.93
 0 25 4 100.46 6.6
 0 -25 -5 106.8 8.82
 0 -25 5 88.21 6.85
 0 -25 6 4.09 3.44
 0 -25 -6 4.66 4.15
 0 -25 -6 9.5 4.22
 0 -25 6 1.58 3.1
 0 -26 0 117.22 10.22
 0 -26 0 92.45 9.58
 0 -26 0 83.24 9.84
 0 -26 0 114.74 8.5
 0 -26 -1 42.6 8.03
 0 -26 1 51.16 8.37
 0 -26 -1 44.8 9.05
 0 -26 -1 39.49 7.28
 0 -26 -1 38 5.87
 0 -26 1 54.32 6.69
 0 -26 -1 48.05 6.48
 0 -26 -2 32.63 8.63
 0 -26 2 24.07 7.81
 0 -26 -2 26.99 6.21
 0 -26 -2 25.72 6.89
 0 -26 2 37.03 7.38
 0 -26 3 66.19 7.8
 0 -26 -3 59.32 8.57
 0 -26 -3 61.78 6.79
 0 -26 3 75.17 6.81
 0 -26 -4 25.33 5.34
 0 -26 4 25.69 5.19
 0 -26 -4 16.25 6.35
 0 -27 0 1.55 4.94
 0 -27 -1 62.65 6.53
 0 -27 1 64.41 6.82
 0 -27 1 49.2 6.47
 0 -27 2 39.52 5.72
 0 -27 -2 25.7 5.4
 0 -27 -2 32.87 4.53
 0 -27 2 36.73 5.02
 -1 0 14 47.96 5.3
 1 0 -14 40.25 5.96
 1 0 -14 43.33 6.17
 -1 0 13 93.48 9.02
 -1 0 13 113.27 11.74
 1 0 -13 108.15 10.46
 1 0 -13 104.57 9.95
 1 0 -12 180.29 13.74
 1 0 -12 161.57 12.82
 -1 0 12 172.1 13.13
 1 0 -12 171.2 13.82
 -1 0 12 160.44 12.14
 1 0 -12 192.6 14.42
 -1 0 12 189.3 15.76
 -1 0 11 3.85 10
 1 0 -11 4.08 9.03
 1 0 -11 2.55 8.16
 1 0 -11 1.42 9.29
 1 0 -11 3.75 9.05
 1 0 -10 821.17 55.47
 1 0 -10 786.32 34.42
 1 0 -10 759.31 34.02
 1 0 -10 705.83 33.03
 1 0 -10 766.77 34.11
 -1 0 10 770.71 35.94
 1 0 -9 608.36 27.84
 1 0 -9 643.41 46.43
 -1 0 9 683.87 30.16
 1 0 -9 578.86 26.94
 1 0 -9 550.87 27.36
 1 0 -8 40.94 15.79
 -1 0 7 1532.07 59.82
 1 0 -7 1612.88 76.02
 1 0 -6 1106.48 47.88
 -1 0 6 942.45 37.92
 1 0 -6 1091.96 51.85
 1 0 -5 52.75 9.81
 1 0 -5 58.33 11.4
 1 0 -4 578.24 27.31
 1 0 -4 542.51 29.12
 -1 0 3 1086.57 39.36
 -1 0 3 1051.16 39.11
 1 0 -3 1112.22 42.59
 1 0 -3 1027.96 44.28
 -1 0 2 98.71 6.1
 -1 0 2 94.12 5.86
 -1 0 2 103.93 6.14
 -1 0 2 95.6 6.28
 1 0 -2 112.31 6.61
 1 0 -2 105.71 8.25
 -1 0 1 693.25 26.7
 -1 0 1 691.44 26.46
 -1 0 1 694.21 26.85
 -1 0 0 3705.7 130.93
 -1 0 -1 860.29 31.66
 -1 0 -1 848.57 31.45
 -1 0 -1 843.48 31.82
 -1 0 -1 806.11 31.53
 -1 0 -1 836.39 31.92
 -1 0 -2 82.85 5.34
 -1 0 -2 87.49 5.39
 -1 0 -3 364.01 21.45
 -1 0 -4 421.18 25.71
 -1 0 -5 4.49 10.4
 1 0 5 2.16 4.07
 -1 0 -6 275.61 25.62
 -1 0 -6 312 25.84
 1 0 6 332.15 15.87
 -1 0 -7 417.23 33.35
 1 0 7 410.23 19.95
 -1 0 -7 417.49 32.4
 -1 0 -8 67.48 9.28
 -1 0 -8 68.91 9.55
 1 0 8 65.01 10.34
 -1 0 -8 67.1 9.31
 -1 0 -8 80.72 19.23
 -1 0 -8 83.18 19.94
 1 0 8 81.92 9.6
 -1 0 -9 572.66 27.71
 -1 0 -9 605.88 28.16
 1 0 9 575.85 29.88
 -1 0 -9 534.86 44.15
 1 0 9 596.8 27.98
 -1 0 -10 204.14 15.1
 -1 0 -10 197.99 14.43
 -1 0 -10 202.02 15.23
 1 0 10 199.51 16.75
 -1 0 -10 170.94 26.8
 1 0 10 231.98 15.34
 -1 0 -11 23.3 7.98
 -1 0 -11 13.81 9.12
 1 0 11 24.13 8.19
 1 0 11 12.89 10.17
 -1 0 -11 21.77 9.41
 -1 0 -12 104.51 10.08
 1 0 12 97.33 8.54
 1 0 12 113.17 11.46
 1 0 13 176.43 10.02
 -1 0 -13 181.56 10.19
 1 0 13 165.82 10.84
 1 1 -14 171.08 9.61
 1 -1 -14 155.6 9.39
 1 -1 -14 161.57 9.8
 1 1 -14 164.44 9.65
 -1 1 14 173.53 9.34
 -1 -1 14 143.24 8.63
 1 -1 -13 32.49 7.81
 1 1 -13 10.47 7.41
 -1 1 13 20.18 6.02
 -1 -1 13 28.85 9.02
 -1 1 13 12.34 8.55
 1 1 -13 11.7 7.69
 -1 1 13 15.54 6.28
 -1 -1 13 37.82 6.8
 1 -1 -13 38.16 8.33
 1 1 -13 21.36 7.9
 1 1 -12 21.87 9.54
 1 -1 -12 15.63 9.08
 1 1 -12 24.45 9.13
 1 -1 -12 11.75 8.59
 1 1 -12 24.37 8.71
 1 1 -12 28.83 9.58
 1 -1 -12 10.59 9.23
 -1 1 12 15.92 7.24
 -1 -1 12 13.87 6.23
 -1 1 12 28.26 10.4
 -1 -1 12 21.41 10.53
 -1 1 12 25.06 7.79
 -1 -1 12 7.31 6.79
 1 1 -11 356.62 38.78
 -1 -1 11 657.73 28.57
 -1 1 11 392.8 24.84
 1 1 -11 383.95 23.48
 1 -1 -11 625.94 26.11
 1 1 -11 376.56 22.77
 1 -1 -11 618.13 25.08
 1 1 -11 388.18 23.8
 1 -1 -11 645.41 26.43
 1 1 -11 389.68 23.66
 1 -1 -11 613.05 26.09
 1 1 -10 454.6 40.34
 -1 -1 10 329.83 21.73
 -1 1 10 459.81 23.34
 1 1 -10 399.08 20.99
 1 -1 -10 307 19.82
 1 -1 -10 322.75 19.36
 1 1 -10 392.61 20.15
 1 -1 -10 350.06 20.15
 1 1 -10 422.19 21.49
 1 -1 -10 327.91 20.22
 1 1 -9 176.59 25.22
 -1 1 9 193.46 14.19
 -1 -1 9 161.46 14.02
 1 1 -9 166.06 12.96
 1 -1 -9 169.4 12.93
 1 -1 -9 164.36 12.19
 1 1 -9 165.29 12.49
 1 -1 -9 158.57 12.55
 1 -1 -9 171.3 12.85
 1 1 -9 153.24 12.82
 1 1 -8 1079.25 60.41
 1 1 -8 1152.05 56.36
 -1 1 8 1010.02 42.91
 -1 -1 8 1149.94 44.97
 1 1 -7 398.82 27.26
 -1 1 7 365.83 17.56
 1 1 -7 397.08 30.64
 1 1 -6 332.13 21.75
 -1 1 6 273.13 13.53
 1 -1 -6 309.41 21.4
 -1 -1 6 259.2 13.35
 1 -1 -6 298.53 24.05
 1 1 -6 282.84 23.48
 1 1 -5 1999.51 84.39
 1 -1 -5 2450.03 86.15
 1 -1 -5 2260.59 89.05
 1 1 -5 1925.03 86.92
 1 -1 -4 310.86 15.15
 1 1 -4 156.46 12.44
 -1 1 4 137.95 6.55
 -1 1 4 132.37 6.62
 1 1 -4 163.44 14.22
 1 -1 -4 290.86 17.38
 1 -1 -3 2078.15 69.26
 1 1 -3 2081.8 69.4
 -1 -1 3 1715.16 65.23
 -1 -1 3 1777 66.07
 -1 1 3 1825.17 66.03
 -1 -1 3 1691.52 65.4
 -1 1 3 1851.89 65.76
 1 -1 -3 2049.14 72.15
 1 1 -3 1881.88 70.97
 -1 -1 2 2613.11 80.08
 -1 -1 2 2394.41 79.98
 -1 -1 2 2664.18 80.87
 -1 -1 2 2638.45 80.54
 -1 1 2 1758.43 79.7
 1 -1 -2 2750.44 82.31
 1 1 -2 1722.89 79.66
 1 1 -2 1688.68 80.98
 -1 -1 1 3863.04 142.02
 -1 1 1 3942.66 142.06
 -1 -1 1 3899.74 141.85
 1 -1 -1 4236.25 141.2
 -1 -1 0 741.04 28.08
 -1 -1 0 679.82 27.81
 -1 1 0 791.93 29.13
 1 -1 0 751.9 27.63
 -1 -1 -1 1219.69 46.7
 -1 -1 -1 1189.09 47.21
 -1 -1 -1 1136.43 46.64
 -1 -1 -1 1166.59 46.88
 -1 -1 -1 1248.36 48.1
 -1 -1 -2 5041.59 185.09
 -1 -1 -2 4788.99 184.26
 -1 -1 -2 5219.2 184.75
 -1 1 -2 6170.25 185.63
 -1 1 -2 5959.87 185.34
 -1 -1 -2 4813.26 184.6
 -1 -1 -2 5258.71 188.9
 -1 -1 -3 289.78 16.86
 -1 1 -3 164.12 7.98
 -1 1 -3 182.35 14.83
 -1 -1 -3 271.97 16.44
 -1 1 -3 169.63 8.11
 -1 -1 -4 1000.16 44.39
 -1 -1 -4 1045.76 44.74
 -1 -1 -5 1321.44 58.85
 -1 -1 -5 1355.14 58.47
 1 -1 5 1273.08 46.73
 1 1 5 1167.18 46.46
 -1 1 -5 1168.4 56.99
 -1 -1 -6 568.41 34.82
 -1 1 -6 438.34 31.88
 1 -1 6 548.77 21.91
 -1 -1 -6 599.75 34.91
 1 1 6 405.99 20.82
 -1 -1 -7 199.55 23.08
 -1 1 -7 69.44 17.2
 1 -1 7 206.1 11.48
 1 1 7 70.28 9.08
 -1 -1 -7 213.32 22.99
 -1 -1 -8 410.18 20.76
 -1 -1 -8 410.34 20.93
 -1 1 -8 365.05 20.39
 -1 -1 -8 396.34 20.85
 -1 1 -8 363.15 20.48
 1 1 8 400.53 22.24
 1 -1 8 452.21 23.17
 -1 1 -8 419.43 34.4
 1 -1 8 444.71 21.18
 1 1 8 414.19 20.74
 -1 -1 -8 410.64 36.15
 -1 -1 -9 96.04 21.54
 -1 -1 -9 130.8 11.55
 -1 -1 -9 136.49 12.01
 -1 1 -9 38.62 9.82
 1 -1 9 130.28 13.37
 1 1 9 39.61 10.97
 1 -1 9 122.94 11.66
 1 1 9 45.39 9.46
 -1 -1 -9 109.94 11.62
 -1 1 -9 45.23 9.97
 -1 -1 -10 33.46 17.98
 -1 1 -10 60.82 20.01
 -1 -1 -10 16.99 8.51
 -1 1 -10 63.91 9.98
 -1 1 -10 63.63 10.52
 1 1 10 62.72 11.36
 1 -1 10 17.58 10.51
 1 -1 10 11.2 8.64
 1 1 10 64.21 10.26
 -1 1 -10 58.24 10.57
 -1 -1 -10 16.43 9.47
 -1 1 -11 304.1 16.66
 -1 1 -11 343.9 18.27
 1 1 11 348.61 17.97
 1 1 11 318.64 19.3
 1 -1 11 229.62 18.27
 -1 1 -11 327.4 18.05
 -1 -1 -11 205.61 16.36
 -1 1 -12 163.93 11.97
 1 1 12 167.18 13.02
 1 -1 12 189.3 13.97
 1 -1 12 179.37 12.3
 -1 -1 -13 0.32 5.07
 -1 1 -13 4.05 5.09
 1 1 13 -1.01 5.67
 1 -1 13 0.41 5.76
 1 -1 13 1.61 4.37
 1 -2 -14 16.89 5.03
 1 2 -14 2.24 4.87
 1 -2 -14 14.35 5.49
 1 2 -14 6.5 5.22
 -1 2 14 10.28 4.45
 -1 -2 14 11.2 3.78
 -1 -2 13 125.92 9.85
 -1 2 13 130.86 10.23
 1 -2 -13 151.65 11.32
 1 2 -13 137.53 11.15
 1 2 -13 131.36 10.79
 1 -2 -13 141.54 10.85
 -1 2 13 129.86 11.83
 -1 -2 13 130.21 12.23
 -1 2 13 113.53 9.5
 1 2 -13 133.13 10.89
 -1 -2 12 170.77 12.16
 -1 2 12 243.14 14.94
 1 2 -12 220.1 15.32
 1 -2 -12 197.32 14.8
 1 -2 -12 191.85 14.39
 1 2 -12 252.57 15.55
 1 -2 -12 205.76 15.16
 1 2 -12 242.39 15.61
 -1 2 12 237.92 14.86
 -1 2 12 230.07 16.75
 -1 -2 12 200.1 16.57
 1 2 -12 214.14 14.13
 -1 2 12 222.19 14.68
 -1 2 11 26.92 10.52
 -1 -2 11 24.56 10.82
 1 -2 -11 31.43 10.15
 1 2 -11 19.72 9.63
 1 -2 -11 32.58 10.06
 1 -2 -11 23.76 9.38
 1 2 -11 5.9 9
 -1 2 11 20.21 8.38
 1 2 -11 18.94 18
 1 -2 -11 37.08 18.56
 1 -2 -11 33.42 9.31
 1 2 -11 11.56 8.35
 1 2 -11 17.73 9.53
 -1 2 11 16.87 8.66
 1 -2 -10 982.66 41.77
 1 2 -10 936.62 62.37
 1 -2 -10 1044.99 63.72
 1 -2 -10 993.95 41.88
 1 2 -10 927.95 41.73
 1 2 -10 950.61 41.72
 1 -2 -10 1003.61 41.8
 -1 2 10 990.54 41.67
 1 2 -10 943.56 40.87
 1 -2 -10 1027.56 41.3
 -1 -2 10 978.69 43.64
 -1 2 10 1037.35 43.62
 1 -2 -9 916.71 32.15
 1 2 -9 619.55 46.84
 1 -2 -9 938.34 32.43
 1 2 -9 575.99 29.82
 1 2 -9 546.88 29.57
 1 -2 -9 901.49 32.1
 1 2 -9 589.24 41.11
 -1 2 9 571.09 29.38
 1 -2 -9 867.83 31.3
 1 2 -9 551.85 28.97
 -1 2 9 559.91 30.53
 1 2 -8 126.13 20.48
 1 -2 -8 57.17 7.67
 1 -2 -8 51.08 7.9
 -1 2 8 122.01 9.48
 1 2 -8 137.05 18.65
 1 -2 -8 47.81 7.87
 1 2 -7 402.56 27.69
 -1 2 7 386.57 18.33
 1 2 -7 410.24 30.94
 1 2 -6 411.99 26.1
 -1 2 6 381.25 17.22
 1 2 -6 407.72 28.79
 1 2 -5 204.71 16.57
 1 2 -5 198.78 18
 -1 -2 4 1018.15 33.5
 -1 -2 4 966.85 32.45
 -1 2 4 741.89 32.36
 -1 2 4 770.59 32.15
 1 2 -4 780.84 37.19
 1 2 -4 816.81 39.27
 -1 -2 3 3726.45 129.45
 -1 2 3 3551.67 129.99
 1 2 -3 3421.72 133.53
 1 2 -3 3311.52 131.71
 -1 -2 2 2788.62 99.47
 -1 -2 2 2798.93 100.15
 -1 -2 2 2801.6 99.42
 -1 -2 2 3112.36 99.96
 1 -2 -2 3053.49 101.69
 -1 -2 1 161.82 11
 -1 -2 1 175.23 10.6
 1 2 -1 307.38 10.63
 -1 2 1 392.96 12.61
 -1 -2 0 3321.55 112.73
 -1 -2 0 3162.94 112.61
 -1 -2 0 3114.85 112.7
 -1 -2 0 3045.36 112.26
 -1 -2 -1 15.12 4.46
 -1 -2 -1 20.33 3.69
 -1 -2 -1 13.55 4.28
 -1 -2 -1 18.01 4.2
 1 -2 1 15.84 5.59
 -1 -2 -1 17.46 4.15
 -1 -2 -2 1149.02 46.4
 -1 -2 -2 1177.09 46.95
 -1 2 -2 1469.6 47.75
 -1 -2 -2 1159.92 49.38
 -1 2 -2 1441.32 52.26
 -1 2 -3 770.39 27.83
 -1 -2 -3 617.01 27
 -1 2 -3 768.55 27.66
 -1 2 -3 777.12 34.91
 -1 2 -3 821.04 35.35
 -1 -2 -3 680.66 32.97
 -1 -2 -3 633.45 27.35
 -1 -2 -3 688.65 33.23
 -1 -2 -4 369.64 19.98
 -1 -2 -4 348.08 19.62
 -1 2 -5 182.72 19.23
 1 2 5 193.37 11.05
 1 -2 5 222.05 11.15
 -1 -2 -5 221.77 19.7
 -1 2 -5 176.16 19.51
 -1 -2 -5 229.92 20.05
 1 -2 6 1111.36 42.04
 1 2 6 1013.58 41.8
 -1 -2 -6 1213.12 56.08
 -1 2 -6 941.55 53.21
 -1 -2 -6 1160.54 56.42
 -1 -2 -7 532.38 21.27
 -1 -2 -7 508.25 20.83
 -1 2 -7 277.08 18.91
 1 2 7 298.7 18.96
 1 -2 7 519.84 21.4
 -1 2 -7 297.36 29.45
 -1 -2 -7 550.86 36.85
 -1 -2 -7 493.29 20.74
 -1 -2 -8 16.66 7.79
 -1 2 -8 13.82 7.77
 -1 -2 -8 10.02 7.45
 1 2 8 13.05 7.41
 1 -2 8 14.12 7.39
 1 2 8 17 8.44
 -1 -2 -8 12.39 14.69
 -1 2 -8 9.41 15.15
 -1 -2 -8 7.14 7.5
 -1 2 -8 8.29 7.67
 -1 2 -9 65.09 10.38
 -1 -2 -9 132.62 11.5
 1 2 9 69.68 10.05
 1 -2 9 153.35 12.44
 1 -2 9 158.24 14.57
 1 2 9 68.16 11.73
 -1 2 -9 62.49 19.35
 -1 -2 -9 141.22 24.42
 -1 -2 -9 153.29 12.66
 -1 2 -9 56.68 10.42
 -1 2 -10 410.81 19.08
 -1 -2 -10 172.89 14.52
 1 2 10 402.55 18.79
 1 -2 10 175.36 15.45
 1 2 10 355.57 19.69
 1 -2 10 186.17 17.33
 -1 -2 -10 179.28 27.32
 -1 -2 -10 173.65 15.54
 -1 2 -10 376.98 18.55
 -1 2 -11 4.9 7.99
 -1 2 -11 2.64 9.89
 -1 2 -11 4.93 8.63
 1 2 11 0.77 9.26
 1 -2 11 15.48 10.7
 1 2 11 5.61 7.46
 -1 2 -11 3.02 8.62
 1 -2 12 96.18 11.41
 1 2 12 112.01 10.93
 -1 2 -12 121.6 10.39
 -1 2 -12 116.05 10.29
 -1 2 -12 120.81 11.39
 1 -2 13 315.17 13.9
 1 -2 13 341.86 15.12
 -1 -3 14 136.53 9.8
 -1 3 14 123.45 8.28
 1 -3 -14 157.78 8.98
 1 3 -14 140.46 8.88
 1 -3 -14 151.34 8.88
 1 3 -14 136.44 8.58
 1 -3 -13 64.44 8.89
 1 3 -13 93.3 9.59
 1 -3 -13 60.55 8.58
 1 3 -13 85.27 9.2
 -1 -3 13 49.33 7.07
 -1 3 13 93.63 8.71
 -1 3 13 88.32 9.84
 1 3 -13 83.3 9.29
 -1 3 13 78.86 8.35
 -1 3 12 18.1 7.83
 1 3 -12 28.95 9.43
 1 -3 -12 67.03 10.17
 1 -3 -12 58.04 9.52
 1 3 -12 28.05 9.02
 1 3 -12 23.84 8.43
 1 3 -12 21.51 9.25
 -1 3 12 28.19 8.12
 -1 3 12 17 9.37
 -1 3 12 30.61 8.07
 -1 -3 11 217.45 13.02
 1 3 -11 179.21 15.02
 1 -3 -11 237.87 15.62
 1 3 -11 169.97 27.76
 1 -3 -11 227.28 29.74
 -1 3 11 172.98 15.58
 1 3 -11 169.51 14.57
 1 -3 -11 200.79 14.82
 -1 3 11 193.48 14.23
 -1 3 11 175.79 14.08
 1 3 -11 174.1 13.95
 1 -3 -11 228.69 15.7
 1 3 -11 176.35 14.82
 1 -3 -10 540 29.22
 1 3 -10 788.31 52.77
 1 -3 -10 595.53 47.35
 -1 3 10 858.44 33.6
 1 3 -10 701.43 30.86
 1 -3 -10 540.37 29.03
 -1 3 10 790.48 31.04
 1 3 -10 730.51 30.02
 1 -3 -10 521.88 28.46
 1 -3 -10 559.3 29.43
 1 3 -10 712.93 31.05
 1 -3 -9 492.99 25.17
 1 -3 -9 540.31 42.6
 1 3 -9 526.83 42.63
 -1 3 9 614.38 27.66
 1 -3 -9 503.8 25.25
 -1 3 9 591.39 25.79
 1 3 -9 612.88 39.07
 1 3 -9 545.75 25.2
 1 -3 -9 496.74 24.82
 1 3 -9 539.75 25.85
 1 -3 -9 505.96 25.48
 1 -3 -8 844.81 34.02
 1 -3 -8 843.35 33.85
 1 -3 -8 918.02 52.07
 1 3 -8 726.92 48.69
 -1 3 8 707.73 33.1
 1 3 -8 759.01 44.95
 1 -3 -8 893.01 34.31
 1 3 -8 648.46 33.2
 -1 3 8 799.84 34.64
 -1 -3 8 890.75 35.68
 1 -3 -8 848.65 33.53
 1 3 -7 457.72 29.29
 -1 3 7 471.42 19.68
 1 3 -7 512.67 34.24
 -1 3 6 58.93 5.93
 1 3 -6 59.64 12.35
 1 3 -6 61.32 13.23
 -1 -3 5 294.63 15.41
 1 3 -5 519.09 25.36
 -1 3 5 423.17 15.87
 1 -3 -5 298.33 14.65
 -1 3 5 413.59 15.22
 1 3 -5 528.54 27.8
 -1 -3 4 2141.93 59.33
 -1 -3 4 1997.31 57.8
 -1 3 4 1144.32 56.5
 1 3 -4 1269.66 62.02
 1 3 -4 1128.59 59.79
 -1 -3 3 689.63 27.48
 -1 -3 3 676.7 28.31
 -1 -3 3 655.47 27.56
 1 -3 -3 681.79 31.75
 1 3 -3 699.1 31.01
 -1 -3 2 2977.66 105.17
 -1 -3 2 3164.78 105.65
 -1 -3 2 3230.02 107.83
 1 3 -1 776.22 30.53
 -1 3 1 857.26 32.66
 -1 -3 0 2687.18 96.66
 -1 3 0 2468.98 97.63
 -1 -3 0 2734.36 97.02
 -1 -3 0 2770.74 96.71
 -1 -3 -1 3423.94 120.57
 -1 -3 -1 3361.26 120.71
 -1 -3 -1 3190.26 120.1
 1 -3 1 3572.03 123.16
 -1 -3 -2 3414.21 126.43
 -1 -3 -2 3517.87 127.21
 -1 -3 -2 3415.98 126.61
 -1 -3 -2 3520.81 129.03
 -1 -3 -3 248.54 13.87
 -1 -3 -3 277.08 14.47
 -1 3 -3 386.18 15.61
 -1 -3 -3 257.01 17.71
 -1 3 -3 384.95 21.53
 1 -3 4 1517.34 52.8
 -1 -3 -4 1339.39 53.75
 -1 -3 -4 1819.67 65.53
 -1 3 -4 1491.16 54.03
 -1 -3 -4 1440.38 54
 1 -3 4 1414.14 53.43
 -1 3 -4 1430.5 53.94
 -1 3 -4 1581.64 65.35
 -1 -3 -4 1617.37 63.93
 -1 3 -4 1741.6 66.65
 -1 3 -5 2878.44 117.77
 -1 -3 -5 3178.59 118.36
 -1 3 -5 2890.61 119.12
 1 -3 5 2883.74 105.32
 -1 3 -6 716.73 47.19
 -1 -3 -6 1055.99 50.43
 1 3 6 778.31 34.67
 -1 3 -6 767.77 46.66
 1 -3 6 1012.95 35.77
 -1 3 -7 122.76 9.68
 -1 -3 -7 26.26 7.24
 -1 -3 -7 42.62 15.11
 -1 3 -7 97.45 19.18
 -1 -3 -7 29.4 6.84
 1 -3 7 26.62 6.76
 -1 3 -7 142.93 20.53
 1 3 7 139.17 9.84
 -1 3 -8 141.71 12.51
 -1 -3 -8 190.74 13.36
 1 -3 8 183.33 14.39
 -1 -3 -8 171.34 12.58
 1 3 8 144.76 13.25
 -1 3 -8 153.18 25.03
 -1 -3 -8 198.61 25.37
 -1 -3 -8 198.93 13.29
 1 -3 8 181.43 12.99
 1 3 8 172.66 13.03
 -1 3 -8 164.61 23.6
 -1 -3 -9 14.33 8.03
 -1 3 -9 32.83 9.99
 -1 -3 -9 18.84 15.93
 -1 3 -9 36.49 18.64
 -1 3 -9 36.39 16.65
 1 -3 9 5.61 9.11
 1 3 9 27.48 9.25
 1 3 9 44.81 9.26
 1 -3 9 12.66 8.07
 -1 3 -9 41.29 9.82
 -1 -3 -9 11.63 8.49
 -1 3 -10 132.36 12.9
 -1 -3 -10 131.26 23.95
 -1 3 -10 133.99 13.1
 -1 -3 -10 132.88 12.94
 -1 3 -10 136.79 13.96
 1 3 10 119.26 12.41
 1 3 10 145.68 14.12
 1 -3 10 143.33 15.25
 1 3 11 445.08 22.79
 1 -3 11 348.96 22.92
 -1 3 -11 413.1 22.3
 -1 3 -11 419.61 21
 1 3 11 427.64 22.1
 -1 3 -11 421.41 21.55
 -1 3 -11 428.55 21.59
 1 3 11 413.78 21.33
 1 3 12 207.05 13.98
 1 -3 12 195.42 15.01
 -1 3 -12 244.31 14.78
 -1 3 -12 209.25 12.32
 1 3 12 268.56 14
 -1 3 -12 238.14 13.87
 -1 3 -12 247 14.09
 1 3 12 236.54 14.13
 1 -3 13 6.06 4.33
 -1 3 -13 10.94 4.85
 1 -3 13 12.29 5.96
 -1 -3 -13 6.97 3.48
 1 3 13 9.06 4
 1 4 -14 4.24 4.86
 -1 4 14 0.1 4.06
 1 -4 -14 6.68 3.96
 1 -4 -14 4.67 4.52
 1 4 -14 0.85 4.38
 -1 4 14 5 3.69
 1 4 -13 130.72 10.65
 -1 -4 13 117.47 9.01
 -1 4 13 126.3 10.29
 -1 -4 13 139.84 9.51
 1 4 -13 126.08 9.63
 1 4 -13 127.36 10.75
 1 -4 -13 173.21 11.37
 -1 4 13 111.06 9.86
 1 -4 -13 168.38 10.98
 1 4 -13 131.78 10.71
 1 4 -12 320.35 17.38
 1 -4 -12 147.57 14.75
 1 4 -12 336.84 17.72
 1 4 -12 299.05 16.2
 -1 4 12 328.49 17.41
 -1 4 12 344.65 18.52
 1 -4 -12 144.16 15.06
 1 4 -12 325.89 17.86
 -1 4 12 325.62 17.02
 -1 4 12 334.86 17.73
 1 4 -11 120.49 12.87
 1 -4 -11 144.62 12.98
 1 -4 -11 141.27 24.41
 1 4 -11 105.46 23.82
 -1 4 11 139.9 13.92
 1 4 -11 121.92 11.97
 -1 4 11 123.85 12.25
 1 -4 -11 144.96 13.35
 -1 4 11 148.55 12.45
 1 4 -11 119.7 13.02
 -1 -4 10 314.97 18.15
 1 -4 -10 356.77 19.16
 1 4 -10 279.84 18.57
 1 -4 -10 354.78 35.54
 1 4 -10 295.38 34.71
 -1 4 10 325.67 19.88
 -1 -4 10 342.61 20.96
 -1 4 10 308.86 18.66
 1 4 -10 272.49 17.69
 1 -4 -10 325.75 19.08
 -1 4 10 316.01 18.45
 1 4 -10 291.09 18.76
 1 -4 -10 349.85 19.57
 -1 -4 9 510.05 20.36
 1 -4 -9 532.34 20.39
 1 -4 -9 561.81 20.69
 1 -4 -9 526.08 38.86
 1 4 -9 153.58 26.89
 1 4 -9 163.17 23.47
 1 -4 -9 540.55 20.13
 -1 -4 9 547.25 22.44
 1 -4 -9 558.59 21.01
 -1 4 8 68 8.98
 -1 -4 8 25.88 7.45
 -1 4 8 60.4 7.86
 1 -4 -8 19.93 6.8
 -1 -4 8 10.38 8.14
 1 4 -8 65.09 8.6
 1 -4 -8 21.7 6.71
 1 4 -8 47.24 7.71
 1 -4 -8 32.12 15.3
 1 4 -8 48.67 16.74
 1 4 -8 57.82 14.52
 1 -4 -8 21.91 7.23
 1 -4 -8 25.08 6.66
 -1 4 7 1025.29 41.75
 1 4 -7 1079.36 53.3
 1 4 -7 1064.75 56.94
 1 4 -6 939.41 51.18
 1 4 -6 1025 54.89
 1 -4 -5 829.23 30.65
 -1 4 5 662.16 30.66
 -1 -4 5 777.84 31.48
 -1 -4 5 765.64 30.15
 1 4 -5 632.3 36.16
 1 4 -5 706.13 38.93
 -1 -4 4 166.07 10.99
 -1 -4 4 157.45 10.44
 -1 -4 4 169.92 11.76
 1 -4 -4 168.31 16.48
 1 -4 -4 191.6 15.92
 -1 -4 3 538.66 26.09
 -1 -4 3 528.85 25.62
 1 -4 -3 561.82 29.51
 -1 -4 2 2355.62 91.97
 -1 -4 2 2453.97 91.7
 -1 -4 2 2597.27 94.2
 1 4 -2 2333.75 91.55
 -1 -4 1 53.18 7.28
 -1 4 1 238.66 10.44
 -1 -4 0 1122.06 24.8
 -1 -4 0 1107.02 24.02
 -1 -4 0 1139.41 24.45
 -1 4 -1 1446.16 60.85
 -1 -4 -1 1624.69 59.59
 -1 -4 -1 1614.84 59.23
 -1 -4 -1 1497.48 58
 1 -4 1 1668.94 61.63
 -1 -4 -2 222.85 12.96
 -1 -4 -2 219.87 12.56
 -1 -4 -2 217.69 13.76
 1 -4 2 233.82 16.33
 -1 4 -2 235.28 16.06
 -1 -4 -3 3171.7 115.83
 -1 -4 -3 3207.1 116.54
 -1 -4 -3 3238.69 115.79
 -1 -4 -3 3251.8 120.29
 -1 4 -3 3005.08 121.91
 1 -4 4 461.01 24.8
 -1 -4 -4 554.2 31.84
 -1 -4 -4 507.38 25.35
 -1 -4 -4 515.75 25.64
 1 -4 5 77.46 6.76
 -1 4 -5 76.4 14.85
 -1 -4 -5 79.38 13.09
 -1 4 -5 73.99 14.81
 1 -4 6 883.09 36.68
 -1 4 -6 968.65 50.75
 1 4 6 932.95 37.01
 -1 -4 -6 955.36 49.85
 -1 4 -6 908.52 51.55
 -1 -4 -7 647.59 26.44
 -1 -4 -7 633.04 40.63
 -1 4 -7 459.11 38.64
 1 -4 7 556.02 26.84
 -1 4 -7 482.11 37.45
 1 -4 7 601.07 26.08
 1 4 7 499.34 25.41
 -1 -4 -7 616.81 26.38
 -1 -4 -8 66.21 9.26
 -1 -4 -8 71.83 17.92
 -1 4 -8 53.39 19.96
 -1 4 -8 74.24 19.39
 -1 4 -8 73.57 10.74
 -1 -4 -8 75.15 10.07
 1 4 8 73.89 9.34
 1 -4 8 64.83 9.34
 1 -4 8 74.21 11.78
 1 4 8 69.55 9.97
 -1 4 -8 72.07 10.18
 -1 -4 -8 75.67 9.97
 1 4 9 603.73 27.86
 -1 4 -9 549.38 41.78
 -1 -4 -9 528.33 26.98
 -1 4 -9 577.18 27.53
 -1 4 -9 567.76 28.26
 -1 -4 -9 561.65 43.9
 1 4 9 606.54 28.9
 1 -4 10 164.01 14.82
 -1 4 -10 305.98 17.85
 -1 -4 -10 215.6 28.5
 -1 4 -10 317.18 18.23
 -1 4 -10 331.78 19.17
 1 4 10 341.53 18.18
 1 4 10 293.62 18.34
 1 4 11 51.99 9.66
 1 -4 11 47.52 11.26
 -1 4 -11 53.95 11.09
 -1 4 -11 35.76 9.38
 -1 4 -11 52.89 9.65
 1 4 11 55.71 9.65
 -1 4 -11 48.02 9.5
 1 4 11 51.02 8.94
 1 -4 12 135.35 12.58
 1 4 12 133.58 10.71
 -1 4 -12 141.57 9.84
 1 4 12 143.53 10.96
 -1 4 -12 151.87 11.1
 -1 4 -12 162.67 11.23
 1 4 12 141.95 10.42
 -1 4 -12 162.44 12.07
 -1 4 -13 245.82 11.72
 -1 -4 -13 219.64 10.57
 -1 -4 -13 272.09 11.85
 1 4 13 230.41 11.51
 1 -4 13 224.69 11.41
 1 4 13 249.95 12.06
 1 -4 13 238.09 13.04
 -1 5 14 114.78 7.81
 1 5 -14 130.53 8.28
 1 -5 -13 49.04 7.8
 1 5 -13 44.88 7.96
 1 5 -13 43.28 7.83
 1 -5 -13 51.87 7.73
 -1 -5 13 38.22 6.57
 1 5 -13 40.84 7.83
 -1 5 13 43 7.39
 -1 -5 13 52.3 9.17
 -1 5 13 52.72 6.8
 -1 5 13 47.01 7.24
 -1 -5 13 36.88 5.87
 1 5 -13 41.85 6.67
 1 -5 -12 1.02 8.48
 1 5 -12 27.34 9.52
 1 5 -12 36.56 9.32
 1 -5 -12 7.13 8.14
 1 5 -12 26.12 7.97
 1 5 -12 33.03 9.14
 -1 5 12 32.67 7.7
 -1 5 12 21.02 8.84
 -1 -5 12 -2.02 9.4
 -1 5 12 40.12 8.96
 -1 -5 11 245.25 16.21
 1 5 -11 300.15 18.26
 1 -5 -11 277.69 17.26
 1 -5 -11 247.51 30.74
 -1 -5 11 291.69 19.6
 -1 5 11 294.4 18.57
 1 5 -11 264.89 16.65
 1 -5 -11 277.92 17.63
 -1 5 11 306.86 17.49
 1 5 -11 284.85 18.33
 -1 -5 10 618.24 30.99
 1 -5 -10 772.06 32.44
 1 -5 -10 698.41 31.78
 1 -5 -10 658.69 49.15
 1 5 -10 692.29 51.49
 -1 5 10 751.2 33.15
 -1 -5 10 694.53 33.41
 1 5 -10 665.14 30.96
 1 -5 -10 719.03 32.36
 1 5 -10 671.74 32.17
 -1 5 10 718.41 31.88
 1 5 -10 669.62 44.23
 -1 -5 9 53.19 9.14
 1 -5 -9 54.52 8.95
 1 -5 -9 57.91 8.91
 1 5 -9 36.02 16.98
 1 -5 -9 54.3 18.34
 1 5 -9 30.41 14.82
 1 5 -9 45.74 9.42
 -1 -5 9 55.3 10.21
 -1 5 9 46.9 8.37
 1 -5 -9 58.59 9.78
 -1 5 9 43.18 9.25
 -1 -5 9 58.5 10.56
 1 5 -9 42.96 8.55
 -1 -5 8 695.88 31.85
 -1 5 8 788.88 31.91
 -1 5 8 861.71 31.59
 1 5 -8 832.42 44.77
 1 -5 -8 674.64 30.33
 -1 -5 8 581.11 30.89
 -1 -5 8 626.95 31.63
 1 -5 -8 694.35 30.52
 1 -5 -8 680.85 30.6
 1 -5 -8 678.35 30.16
 1 5 -8 733.51 30.63
 1 5 -8 831.84 49.49
 1 -5 -8 715.34 46.85
 1 5 -7 812.14 44.76
 -1 5 7 803.24 33.8
 1 5 -7 818.73 48.49
 1 -5 -6 223.17 22.47
 1 5 -6 283.65 24.2
 1 5 -6 291.18 22.33
 1 -5 -5 1026.14 45.18
 -1 5 5 1551.65 48.96
 -1 -5 5 1040.5 46.37
 -1 -5 5 968.29 44.84
 1 5 -5 1459.78 55.16
 1 5 -5 1649.24 58.8
 1 -5 -5 1222.44 55.32
 -1 -5 4 454.33 21.79
 -1 -5 4 459.12 21.42
 1 -5 -4 449.63 26.96
 1 -5 -4 438.83 27.51
 1 5 -4 439.28 25.64
 -1 -5 3 48.73 7.9
 -1 -5 3 48.24 7.12
 1 5 -3 43.7 7.79
 1 -5 -3 48.53 10.17
 -1 -5 2 2753.06 103.14
 -1 -5 2 2791.77 105.38
 1 5 -2 2570.34 102.29
 -1 5 2 2968.21 104
 -1 -5 2 2748 103.52
 -1 5 1 3389.25 128.52
 -1 -5 1 3752.04 129.9
 -1 -5 0 5475.4 201.28
 1 5 0 5554.83 198.72
 -1 5 0 5983.45 201.66
 -1 -5 0 5813.83 201.84
 -1 -5 0 5507.76 201.66
 -1 5 0 5555.73 202.87
 -1 -5 -1 2901.33 108.8
 1 -5 1 3130.39 111.85
 -1 -5 -1 3092.96 110.94
 -1 -5 -1 2962.03 109.33
 -1 -5 -2 1460.11 56.15
 -1 -5 -2 1431.36 56.4
 -1 -5 -2 1388.51 56.51
 1 -5 2 1537.06 60.92
 -1 -5 -3 145.99 10.85
 -1 -5 -3 159.51 11.64
 -1 -5 -3 136.7 11.13
 -1 -5 -3 152.37 13.27
 -1 -5 -4 2670.33 105.08
 -1 -5 -4 2659.53 104.35
 -1 5 -4 3402.84 106.73
 1 -5 4 2611.51 104.16
 -1 -5 -4 2919.59 111.64
 -1 5 -4 3493.31 117.67
 -1 -5 -5 1298.2 57.01
 -1 5 -5 1194.06 58.1
 -1 5 -5 1201.5 59.29
 1 -5 5 1146.92 44.97
 -1 5 -6 238.99 25.21
 -1 -5 -6 261.89 23.47
 -1 5 -6 235.05 24.03
 1 -5 6 242.92 13.67
 1 -5 7 126.94 10.62
 1 5 7 167.26 11.78
 -1 5 -7 179.59 23.13
 -1 -5 -7 122.49 10.39
 1 -5 7 118.5 11.54
 -1 -5 -7 129.01 10.92
 1 -5 7 122.62 12.04
 -1 5 -7 173.75 24.42
 -1 -5 -7 129.34 19.7
 -1 -5 -8 332.48 31.21
 1 -5 8 296.23 17.26
 -1 -5 -8 347.99 17.35
 -1 5 -8 203.54 15.82
 -1 5 -8 202.79 26.44
 1 5 8 213.98 15.1
 1 5 8 171.32 14.69
 1 -5 8 353.32 19.26
 -1 5 -8 202.64 15.2
 1 5 9 225.81 15.28
 -1 5 -9 192.3 25.58
 1 5 9 206.29 14.96
 -1 5 -9 206.36 15.81
 -1 5 -9 197.06 15.01
 1 5 10 156.46 13.73
 -1 -5 -10 157.07 24.37
 1 5 10 159.95 13.64
 -1 5 -10 163.26 13.88
 -1 5 -10 173.74 13.68
 1 5 10 182.78 13.78
 -1 5 -10 174.05 24.64
 -1 5 -10 166.1 14.73
 1 -5 10 143.25 12.88
 -1 5 -11 378.8 20.61
 -1 5 -11 372.7 19.69
 1 5 11 382.54 20.27
 -1 5 -11 357.73 19.43
 1 5 11 377.65 19.66
 1 5 11 346.69 19.63
 1 5 12 90.56 9.28
 -1 5 -12 109.25 9.4
 -1 5 -12 103.94 9.37
 1 5 12 105.12 9.55
 -1 5 -12 104.8 10.33
 -1 5 -12 94.81 8.44
 1 5 12 93.38 8.7
 1 5 12 106.99 9.01
 -1 5 -13 -3.34 4.97
 1 5 13 0.83 4.16
 1 5 13 3.5 3.75
 -1 -5 -13 6.56 4.4
 1 -5 13 9.82 3.69
 -1 5 -13 3.02 4.06
 1 -6 -14 2.03 3.25
 1 6 -14 3.95 4.08
 -1 6 14 1.77 3.7
 1 6 -13 68.98 8.32
 1 6 -13 61.3 7.24
 -1 -6 13 123.43 10.54
 1 -6 -13 125.03 8.3
 1 -6 -13 118.57 8.95
 1 6 -13 65.29 8.16
 -1 6 13 71.64 7.59
 -1 6 13 75.72 8.74
 1 -6 -12 108.22 10.95
 1 6 -12 86.84 10.68
 1 -6 -12 99.52 10.51
 1 6 -12 84.19 10.62
 1 6 -12 78.58 9.43
 -1 -6 12 98.92 11.86
 -1 6 12 83.39 10.61
 -1 6 12 79.88 9.34
 1 -6 -11 16.51 9.26
 1 -6 -11 22.91 9.06
 1 6 -11 24.8 9.39
 1 -6 -11 26.58 16.53
 1 6 -11 14.79 8.34
 1 6 -11 13.96 9.19
 -1 -6 11 31.6 10.53
 -1 6 11 16.1 9.05
 -1 -6 11 28.11 9.01
 -1 6 11 20.05 8.07
 -1 -6 10 330.04 22.34
 1 -6 -10 473.59 23.7
 1 -6 -10 429.8 23.2
 1 -6 -10 421.96 38.66
 1 6 -10 471.25 42.62
 -1 -6 10 415.79 24.06
 -1 -6 10 396.02 24.49
 -1 6 10 552.23 25.22
 1 6 -10 497.73 23.3
 1 6 -10 501.26 24.45
 -1 6 10 527.07 23.98
 1 6 -10 490.47 35.9
 -1 -6 9 694.27 30.5
 1 -6 -9 697.63 29.75
 1 -6 -9 705.52 29.74
 1 -6 -9 786.64 49.64
 1 6 -9 548.65 45.18
 -1 -6 9 709.46 31.68
 -1 6 9 594.12 28.93
 1 6 -9 548.32 40
 1 6 -9 566.86 29.18
 -1 6 9 586.05 29.5
 -1 -6 9 742.04 31.81
 1 6 -9 555.77 28.15
 -1 6 8 66.15 7.94
 1 -6 -8 29.72 7.27
 -1 -6 8 28.81 9.49
 1 -6 -8 32.99 7.5
 -1 6 8 68.13 8.67
 -1 -6 8 33.47 8.33
 1 -6 -8 35.65 7.62
 1 6 -8 69.84 16.14
 1 6 -8 64.08 18.59
 1 -6 -8 38.98 16.28
 -1 -6 8 37.49 9.68
 -1 -6 8 43.62 9.75
 1 -6 -7 414.16 32.53
 1 6 -7 447.36 33.91
 1 6 -7 432.37 30.53
 -1 6 7 441.13 20.48
 1 6 -6 687.37 40.87
 1 6 -6 749.98 43.82
 -1 -6 5 473.72 22.4
 -1 -6 5 479.93 24.06
 1 -6 -5 528.6 31.06
 1 -6 -5 457.48 22.54
 -1 -6 5 461.16 22.81
 -1 -6 4 799.78 37.23
 1 -6 -4 890.37 44.02
 1 -6 -4 912.16 43.68
 -1 -6 4 819.98 37.88
 -1 -6 3 656.64 28.9
 1 -6 -3 763.37 33.86
 -1 -6 3 727.87 33.62
 -1 -6 3 660.52 29.39
 -1 -6 2 1336.21 56.82
 -1 -6 2 1329.53 55.28
 -1 6 2 1451.19 55.47
 -1 -6 2 1314.69 54.76
 -1 6 1 136.62 9.92
 1 6 -1 120.96 7.66
 1 6 0 1928.5 53.32
 -1 -6 0 921.24 52.99
 -1 6 0 1993.62 56.91
 -1 6 0 1786.33 58.4
 1 -6 1 3802.32 129.62
 -1 -6 -1 3833.47 128.95
 -1 -6 -1 3080.62 123.43
 -1 -6 -1 3613.61 127
 -1 6 -1 3157.09 127.56
 -1 -6 -1 3585.1 126.44
 -1 -6 -2 172.4 12.51
 -1 -6 -2 178.2 13.26
 1 -6 2 154.58 14.78
 -1 -6 -2 162.85 11.69
 -1 -6 -3 1419.7 56.44
 -1 -6 -3 1414.19 56.69
 -1 -6 -3 1419.54 58.71
 -1 -6 -4 31.13 7.3
 1 -6 4 44.84 7.56
 -1 -6 -4 34.23 7.24
 -1 -6 -4 42.26 8.02
 -1 -6 -4 43.29 9.74
 -1 6 -5 101.35 9.14
 -1 -6 -5 155.47 16.87
 -1 6 -5 155.78 19.45
 -1 6 -5 91.05 16.37
 -1 6 -6 949.59 55.7
 -1 6 -6 943.19 54.19
 -1 6 -7 452.24 36.29
 1 6 7 511.48 23.92
 -1 -6 -7 530.57 23.74
 1 -6 7 476.76 24.15
 1 6 7 422.52 22.98
 1 -6 7 466.63 24.69
 -1 -6 -7 560.47 24.3
 -1 -6 -7 599.61 38.51
 -1 6 -8 74.22 19.09
 -1 -6 -8 33.57 15.8
 1 -6 8 49.1 10.15
 -1 -6 -8 52.33 9.57
 1 6 8 49.67 9
 1 -6 8 48.49 11.46
 1 6 8 68.31 9.96
 -1 6 -8 66.45 9.94
 -1 -6 -9 284.18 30.65
 -1 6 -9 293.4 18.88
 -1 6 -9 288.77 18.04
 1 6 9 273.58 17.87
 1 6 9 259.56 17.31
 1 -6 9 334.76 20.82
 -1 6 -9 253.06 29.62
 1 6 9 287.67 17.8
 1 6 10 232.82 15.29
 -1 6 -10 244.54 15.68
 1 6 10 213.82 15.31
 -1 6 -10 244.28 16.77
 1 -6 10 157.04 14.23
 1 6 10 202.41 14.71
 1 -6 10 153.22 15.79
 1 6 11 76.85 9.55
 -1 6 -11 80.74 10.27
 1 6 11 88.08 10.26
 1 -6 11 90.13 9.51
 -1 6 -11 98.89 10.5
 1 6 11 95.61 9.92
 -1 6 -11 84.69 11.51
 1 6 12 61.05 8.48
 -1 -6 -12 72.87 6.5
 -1 6 -12 67.63 8.11
 1 6 12 68.95 8.03
 -1 6 -12 63.23 8.8
 -1 6 -12 58.98 7.62
 1 6 12 77.08 7.66
 -1 6 -12 68.23 7.66
 1 6 13 150.9 8.47
 1 -6 13 155.91 7.81
 -1 6 -13 145.53 8.07
 -1 6 -13 139.59 8.6
 1 7 -14 110.01 7.34
 1 -7 -14 159.3 7.23
 1 -7 -14 171.68 8.04
 -1 7 14 107.61 7.37
 1 -7 -13 145 9.51
 1 7 -13 160.86 10.76
 1 -7 -13 159.25 10.38
 1 7 -13 151.46 10.46
 -1 7 13 159.99 11.18
 -1 -7 13 156.3 11.45
 -1 7 13 165.72 9.94
 1 7 -13 149.8 9.5
 1 -7 -12 55.27 9.2
 1 7 -12 27.08 8.77
 1 -7 -12 58.67 9
 1 7 -12 20.04 7.39
 1 7 -12 18.58 8.75
 -1 7 12 24.43 7.04
 -1 -7 12 63.53 10.2
 -1 -7 12 48.17 7.85
 1 -7 -11 214.19 15
 1 7 -11 144.22 13.87
 1 -7 -11 228.56 14.76
 1 7 -11 171.58 14.64
 1 7 -11 156.17 13.14
 -1 -7 11 198.7 15.62
 -1 7 11 187.98 14.11
 -1 -7 11 210.38 14.63
 -1 7 11 174.56 13.43
 -1 -7 10 211.84 15.39
 1 -7 -10 243 15.14
 1 -7 -10 232.27 14.71
 1 7 -10 109.17 19.59
 1 -7 -10 254.95 29.54
 -1 -7 10 218.3 16.19
 -1 7 10 113.23 12.84
 -1 -7 10 249.21 16.73
 1 7 -10 140.54 12.72
 -1 7 10 131.61 13.18
 1 7 -10 139.47 13.77
 -1 7 10 121.85 12.44
 -1 7 9 314.34 17.78
 -1 -7 9 254.9 17.87
 -1 -7 9 215.65 17.88
 1 -7 -9 266.73 16.89
 1 -7 -9 262.95 16.63
 -1 7 9 326.54 18.01
 1 7 -9 306.34 17
 -1 -7 9 240.4 18.28
 -1 -7 9 249.22 17.57
 1 7 -9 305.49 32.27
 1 -7 -9 262.95 29.71
 -1 7 9 330.23 17.68
 1 7 -9 294.3 27.86
 -1 7 8 635.24 24.23
 1 7 -8 569.61 36.62
 1 -7 -8 397.32 22
 1 -7 -8 419.77 35.59
 1 7 -8 566.88 40.66
 -1 -7 8 422.62 24.09
 1 -7 -8 367.43 21.74
 -1 7 8 635.85 24.78
 -1 7 8 558.36 23.77
 -1 -7 8 401.28 22.86
 -1 -7 8 356.47 23.16
 1 7 -7 326.05 26.65
 1 7 -7 365.44 30.35
 1 7 -6 186.97 20.49
 1 -7 -6 137.34 18.39
 1 7 -6 186.75 19.21
 1 -7 -5 54.38 16.13
 1 -7 -5 52.45 12.08
 -1 -7 5 46.87 9.67
 1 -7 -5 34.74 8.03
 -1 -7 5 43.72 7.96
 -1 -7 5 46.14 8.6
 1 -7 -4 1976.01 81.08
 1 7 -4 2002.01 79.19
 1 -7 -4 1971.03 81.95
 -1 -7 4 1881.92 75.19
 1 -7 -4 1856.88 75.5
 -1 -7 4 1948.18 76.01
 1 -7 -3 385.9 24.31
 -1 -7 3 340.79 23.14
 -1 -7 3 354.96 20.73
 -1 -7 3 349.13 20.07
 -1 7 2 490.21 26.04
 1 7 -2 447.45 23.31
 -1 -7 2 615.6 28.19
 -1 -7 2 622.39 29.66
 1 -7 -2 703.34 31.04
 -1 -7 2 604.48 27.41
 1 7 -1 276.34 16.24
 1 7 -1 288.88 15.56
 -1 7 1 299.64 17.78
 -1 7 0 3447.71 129.63
 -1 -7 0 3267.91 128.13
 -1 7 0 3604.58 127.72
 -1 -7 0 3677.9 129.16
 1 7 0 3360.1 124.64
 -1 -7 -1 486.8 24.88
 1 -7 1 507.79 27.44
 -1 -7 -1 496.47 26.47
 -1 -7 -1 416.14 21.38
 -1 -7 -1 486.67 25.52
 -1 -7 -2 1300.72 52.54
 -1 -7 -2 1157.99 50.83
 1 -7 2 1328.89 56.88
 -1 -7 -2 1323.89 56.41
 -1 -7 -2 1333.21 53.16
 -1 -7 -3 65.54 9.65
 -1 -7 -3 64.86 9.43
 1 -7 3 68.73 12.89
 -1 -7 -3 65.16 9.88
 -1 -7 -4 345.96 20.66
 -1 -7 -4 329.66 19.71
 -1 -7 -4 359.03 22.97
 1 -7 4 364.19 20.47
 -1 -7 -4 332.29 19.79
 -1 -7 -5 425.62 23.67
 -1 7 -5 566.39 35.19
 -1 -7 -5 537.87 31.37
 -1 7 -5 537.38 25.03
 1 -7 5 420.46 22.89
 -1 -7 -6 -1.33 10.17
 -1 7 -6 43.07 15.95
 -1 -7 -7 80.45 9.75
 -1 -7 -7 90.32 9.84
 1 -7 7 82.65 11.83
 1 -7 7 95.37 10.9
 -1 7 -7 169.94 23.68
 1 7 7 155.95 11.33
 -1 -7 -7 71.78 16.39
 -1 -7 -8 284.08 29.64
 1 -7 8 231.11 18.59
 1 -7 8 263.13 20.4
 1 -7 8 239.16 18.51
 1 7 8 436.86 20.09
 -1 7 -8 465.05 36.13
 1 7 8 514.86 21.46
 -1 -7 -8 300.33 18.74
 1 7 8 474.67 21.18
 1 -7 9 132.12 16.33
 -1 -7 -9 125.46 22.67
 -1 -7 -9 166.65 14.51
 1 7 9 234.13 15.39
 -1 7 -9 230.81 15.67
 -1 7 -9 219.1 16.1
 1 -7 9 131.15 14.99
 1 7 9 216.57 14.49
 1 7 9 239.92 15.53
 -1 7 -9 206.12 26.66
 1 7 10 124.48 12.02
 1 -7 10 244.01 17
 1 7 10 145.95 13.09
 -1 7 -10 129.12 13.05
 -1 -7 -10 232.79 15.1
 -1 7 -10 139.67 14.31
 1 -7 10 203.63 14.75
 1 7 10 145.65 13.07
 1 7 11 332.64 16.02
 1 -7 11 161.43 16.31
 -1 7 -11 357.27 17.17
 1 7 11 377.72 17.84
 -1 7 -11 370.61 18.63
 -1 -7 -11 194.39 15.83
 -1 7 -11 345.42 16.76
 1 7 11 379.11 17.21
 1 -7 11 146.2 14.24
 -1 7 -12 76.16 7.89
 -1 -7 -12 92.94 6.72
 -1 7 -12 73.13 7.83
 -1 7 -12 83.35 8.39
 1 7 12 85.27 8.4
 1 -7 12 85.63 9.63
 -1 7 -12 80.12 8.92
 1 7 12 88.89 7.82
 -1 7 -13 29.59 3.97
 -1 7 -13 31.29 4.61
 1 7 13 22.02 4.43
 -1 -7 -13 34.75 4.31
 1 -7 13 29.89 5.33
 1 8 -14 7.91 3.44
 1 -8 -14 11.87 2.58
 1 -8 -14 14.71 3.42
 -1 8 14 7.43 3.24
 1 8 -13 65.84 7.52
 1 8 -13 67.44 6.58
 -1 -8 13 91.82 8.73
 -1 8 13 72.31 6.89
 1 -8 -13 103.95 7.39
 1 8 -13 80.08 7.88
 1 8 -12 78.02 10.09
 1 -8 -12 105.11 9.13
 1 -8 -12 96.41 9.93
 -1 -8 12 105.78 11
 1 8 -12 77.01 8.96
 -1 8 12 73.23 9.45
 1 8 -12 86.65 10.32
 -1 8 12 87.39 8.96
 -1 -8 12 83.77 9.37
 1 -8 -11 14.23 8.57
 1 -8 -11 21.07 8.78
 1 8 -11 31.33 9.49
 -1 -8 11 12.31 9.29
 -1 8 11 26.17 8.39
 1 8 -11 23.7 8.23
 1 8 -11 26.17 9.73
 -1 -8 11 9.02 9.06
 -1 8 11 22.91 8.01
 -1 -8 10 566.39 28.26
 1 -8 -10 549.61 27.14
 1 -8 -10 551.5 26.84
 1 -8 -10 560.06 43.46
 -1 -8 10 515.25 28.41
 1 8 -10 564.95 27.62
 -1 8 10 575.55 27.17
 -1 -8 10 542.76 27.97
 1 8 -10 515.85 26.11
 -1 8 10 602.3 27.87
 -1 8 10 604.52 27.41
 -1 -8 9 873.84 38.05
 1 -8 -9 909.89 37.41
 1 -8 -9 917.2 37.13
 1 -8 -9 957.92 56.78
 -1 -8 9 806.28 38.43
 -1 8 9 816.85 36.42
 1 8 -9 685.11 47.23
 -1 -8 9 943.44 38.35
 -1 8 9 750.39 36.01
 -1 -8 9 977.05 39.87
 -1 8 9 837.99 36.96
 1 8 -9 728.28 35.37
 1 -8 -8 80.85 9.47
 1 -8 -8 66.69 8.96
 1 8 -8 50.86 15.11
 1 -8 -8 105.05 20.16
 -1 -8 8 82.81 11.54
 -1 8 8 58.37 8.76
 -1 8 8 55.94 8.33
 -1 8 8 54.73 8.47
 -1 -8 8 81.33 9.88
 -1 -8 8 83.1 12.2
 1 -8 -7 516.43 35.79
 1 8 -7 396.45 31.14
 1 8 -7 389.95 33.6
 -1 -8 7 397.52 21.93
 -1 -8 7 432.96 22.67
 1 -8 -7 440.58 20.94
 -1 8 7 428.39 21.29
 1 -8 -7 478.62 21.28
 1 -8 -6 527.27 34.08
 1 8 -6 520.23 32.54
 1 8 -6 491.26 33.08
 -1 -8 6 406.72 22.96
 1 -8 -5 821.32 46.11
 1 -8 -5 792.17 43.49
 1 -8 -5 793.96 37.32
 -1 -8 5 789.72 37.61
 -1 -8 5 758.67 38.53
 -1 -8 5 777.44 36.74
 1 -8 -4 732 38.47
 1 -8 -4 791.19 41.22
 -1 -8 4 696.9 34.4
 1 -8 -4 704.32 34.35
 -1 -8 4 655.77 33.21
 -1 -8 3 1938.99 81.61
 1 -8 -3 2083.21 82.72
 -1 -8 3 1931.59 78.22
 -1 -8 3 1921.07 77.51
 -1 8 2 785.15 28.11
 1 8 -2 738.97 24.19
 -1 -8 2 342.53 23.41
 -1 -8 2 314.33 22.49
 1 -8 -2 343.34 25.15
 -1 -8 2 289.88 23.54
 1 8 -1 150.05 11.2
 1 8 -1 171.6 10.86
 -1 8 1 173.22 12.79
 -1 -8 0 819.29 50.34
 -1 8 0 1508.48 55.71
 1 8 0 1556.15 50.14
 -1 -8 0 904.23 50.84
 -1 8 0 1669.55 54
 -1 8 -1 2080.05 75.84
 1 -8 1 1892.66 76
 -1 8 -1 1964.72 73.36
 -1 -8 -1 1967.64 75.5
 -1 -8 -1 1875.1 73.76
 -1 -8 -1 1852.95 72.95
 -1 -8 -2 13.52 8.09
 -1 -8 -2 13.66 8.59
 -1 -8 -2 3.51 9.95
 -1 -8 -2 5.29 5.37
 1 -8 2 13.27 10.64
 1 -8 3 1583.89 69.05
 -1 -8 -3 1372.17 61.52
 -1 -8 -3 1504.48 62.21
 1 -8 3 1533.19 62.69
 -1 -8 -3 1547.21 61.99
 -1 -8 -4 786.35 38.41
 1 -8 4 701.72 35.29
 -1 -8 -4 751.6 35.54
 -1 -8 -4 771.63 36.51
 -1 -8 -4 726.42 35.09
 -1 -8 -5 173.27 17.49
 -1 -8 -5 131.28 12.9
 1 -8 5 153.33 11.9
 1 -8 5 130.21 12.26
 -1 8 -5 128.95 12.53
 -1 8 -6 243.72 26.29
 -1 -8 -6 288.87 24.59
 1 -8 6 240.79 15.73
 -1 -8 -6 295.19 15.21
 -1 -8 -6 308.26 15.7
 1 -8 6 290.47 16.92
 1 8 6 207.57 14.15
 -1 8 -7 283.25 30.19
 -1 -8 -7 348.33 18.23
 1 -8 7 361.53 20.44
 1 -8 7 327.23 19.37
 -1 -8 -7 387.03 30.62
 -1 -8 -7 373.45 18.79
 1 8 7 258.16 17.28
 -1 -8 -8 9.09 8.48
 -1 8 -8 10.46 16.38
 -1 -8 -8 4.34 12.77
 1 -8 8 6.42 9.39
 1 -8 8 7.84 11.14
 1 8 8 15.04 7.62
 1 -8 8 3.73 9.59
 1 8 8 22.58 8.74
 -1 -8 -9 290.21 19.37
 1 -8 9 319.07 20.16
 1 -8 9 283.4 21.72
 -1 8 -9 375 21.33
 -1 -8 -9 274.2 30.07
 1 8 9 380.55 20.29
 -1 8 -9 392.69 20.44
 -1 8 -9 369.24 33.58
 1 8 9 409.17 20.69
 1 -8 9 276.74 20.34
 -1 -8 -10 105.93 11.6
 1 8 10 45.1 9.25
 -1 8 -10 52.88 10.32
 -1 8 -10 56.94 11.56
 1 -8 10 112.22 12.23
 1 8 10 43.61 9.04
 1 -8 10 113.3 13.19
 1 -8 11 91.67 10.3
 -1 8 -11 105.21 10.51
 -1 -8 -11 114.9 8.85
 -1 8 -11 120.65 11.12
 1 8 11 124.96 10.85
 -1 8 -11 115.51 11.93
 1 -8 11 101.76 11.81
 1 8 11 135.69 10.54
 -1 8 -12 49.84 6.78
 -1 -8 -12 76.66 5.82
 -1 8 -12 45.13 6.86
 1 8 12 44.01 6.78
 -1 -8 -12 95.22 8.13
 -1 8 -12 57.02 7.82
 1 8 12 48.11 6.5
 1 -8 12 80.87 8.55
 -1 8 -12 52.5 6.92
 1 -8 13 175.23 8.89
 -1 8 -13 186.1 8.81
 -1 -8 -13 173.78 8.43
 1 8 13 168.3 8.92
 -1 8 -13 178.21 8.49
 -1 -8 -13 201.73 8.94
 -1 8 -13 167.43 7.91
 1 9 -14 87.39 5.37
 -1 9 14 90.98 5.57
 1 9 -14 90.23 5.34
 1 -9 -13 38.98 6.27
 1 -9 -13 24.15 5.13
 1 9 -13 71.53 7.07
 1 9 -13 56.56 5.5
 1 -9 -13 27.92 6.74
 -1 -9 13 20.64 5.92
 -1 9 13 63.67 5.88
 1 9 -13 64.96 6.82
 1 9 -12 42.58 8.65
 1 -9 -12 48.54 7.13
 1 9 -12 39.05 8.41
 -1 -9 12 39.57 8.72
 -1 -9 12 38.15 8.11
 -1 9 12 47.6 9.13
 -1 9 12 54.35 7.51
 -1 9 12 47.3 8.2
 1 9 -12 41.24 7.4
 1 -9 -11 546.6 22.92
 1 -9 -11 570.59 24.04
 1 9 -11 387.38 22.72
 -1 9 11 426.1 23.15
 1 9 -11 387.09 21.57
 -1 -9 11 490.24 24.21
 -1 -9 11 505.82 24.38
 -1 9 11 446.41 24.02
 -1 9 11 420.6 22.21
 -1 -9 10 123.45 13.72
 1 -9 -10 98.51 11.8
 1 -9 -10 118 12.06
 1 -9 -10 122.31 22.12
 1 9 -10 100.04 11.24
 -1 9 10 105.18 11.78
 -1 -9 10 115.44 12.53
 -1 -9 10 103.4 13.98
 1 9 -10 115.1 12.6
 -1 9 10 116.45 11.36
 -1 9 9 237.13 14.22
 -1 -9 9 138 13.63
 -1 9 9 257.33 15.4
 1 -9 -9 136 13.14
 1 -9 -9 143.44 13.16
 1 -9 -9 135.69 22.85
 -1 -9 9 124.83 15.31
 -1 -9 9 153.25 15.02
 -1 -9 9 162.28 16.33
 -1 9 9 261.36 15.2
 1 9 -9 231.3 25.2
 -1 -9 8 795.88 35.53
 -1 -9 8 862.2 37.03
 1 -9 -8 782.31 35.03
 1 -9 -8 768.01 34.96
 1 -9 -8 849.5 51.78
 1 9 -8 811.61 48.48
 -1 9 8 895.89 35.77
 -1 9 8 964.59 36.81
 -1 -9 8 704.96 36.08
 -1 -9 8 739.88 37.29
 1 -9 -7 403.25 19.95
 1 -9 -7 394.04 32.24
 -1 -9 7 355.4 21.14
 1 -9 -7 357.55 19.69
 -1 -9 7 383.54 20.55
 -1 -9 7 379.03 21.37
 -1 -9 6 79.24 10.56
 1 -9 -6 96.99 17.04
 -1 -9 5 432.08 24.5
 1 -9 -5 411.58 29.21
 1 -9 -5 425.15 32.5
 1 -9 -5 403.58 24.57
 -1 -9 5 385.43 24.64
 -1 -9 4 923.83 41.38
 1 -9 -4 914.98 47.37
 1 -9 -4 840.13 44.45
 1 -9 -4 801.2 40.98
 -1 -9 4 887.04 41.82
 -1 -9 3 417.24 24.5
 -1 -9 3 420.78 27.85
 1 -9 -3 441.23 28.95
 -1 -9 3 395.95 24.93
 -1 9 2 1351.49 56.95
 -1 -9 2 1522.12 59.85
 -1 -9 2 1505.12 61.34
 1 -9 -2 1668.7 63.45
 1 9 -2 1198.27 54.19
 -1 -9 2 1453.56 58.43
 1 9 -2 1203.18 53.47
 1 9 -1 1550.43 61.61
 -1 9 1 1636.85 64.6
 1 9 -1 1441.5 62.4
 -1 -9 0 1201.38 52.41
 1 -9 0 1225.07 54.53
 -1 9 0 1243.06 50.97
 -1 -9 0 1322.89 53.91
 1 9 0 1087.2 47.17
 -1 -9 0 1197.46 51.69
 -1 9 0 1117.66 52.48
 -1 -9 -1 532.08 29.63
 -1 -9 -1 500.8 30.36
 -1 -9 -1 388.18 23.54
 1 -9 1 492.3 31.16
 -1 9 -1 1112.59 35.28
 -1 -9 -1 509.77 28.65
 -1 9 -1 1170.02 38.67
 -1 -9 -2 2205.57 85.43
 -1 -9 -2 2245.57 89.62
 -1 -9 -2 1950.32 81.55
 1 -9 2 2243.62 90.56
 -1 -9 -2 2224.62 86.05
 -1 -9 -3 17.29 7.13
 1 -9 3 29.8 13.43
 1 -9 3 33.62 10.1
 -1 -9 -3 23.1 9.92
 -1 -9 -3 26.07 9.95
 -1 -9 -4 267.45 19.12
 -1 -9 -4 294.73 20.67
 -1 -9 -4 264.07 20.06
 -1 -9 -4 245.03 19.13
 1 -9 4 258.2 19.52
 -1 -9 -5 349.64 23.21
 1 -9 5 366.12 21.82
 1 -9 5 352.47 22.56
 -1 -9 -5 427.09 27.86
 -1 9 -6 294.54 29.22
 -1 -9 -6 342.34 26.86
 1 -9 6 348.84 19.34
 -1 -9 -6 346.05 17.25
 1 -9 6 330.51 18.42
 -1 -9 -6 324.97 17.37
 -1 -9 -7 19.8 12.79
 -1 9 -7 125 22.41
 1 -9 7 27.29 10.32
 -1 -9 -7 9.27 7.59
 1 -9 7 20.66 9.05
 1 9 7 139.38 10.76
 -1 -9 -7 16.02 7.9
 -1 -9 -8 167.61 22.64
 1 -9 8 130.61 14.57
 1 -9 8 152.5 15.66
 1 -9 8 133.14 16.4
 1 9 8 436.39 18.94
 -1 9 -8 440.87 34.92
 -1 -9 -8 135.25 14.11
 1 9 8 405.59 18.11
 1 9 9 164.5 13.33
 -1 9 -9 173.35 13.88
 1 -9 9 127.52 16.2
 1 -9 9 114.26 13.66
 1 -9 9 121.53 14.27
 -1 -9 -9 136.13 13.44
 -1 9 -9 172.13 14.98
 -1 9 -9 161.68 24.49
 1 9 9 172.37 13.83
 1 -9 9 143 14.49
 1 9 10 49.39 9.15
 -1 -9 -10 120.31 9.37
 1 9 10 46.56 9.08
 -1 9 -10 42.52 9.86
 -1 9 -10 53.95 11.23
 1 -9 10 109.44 12.44
 1 -9 10 91.59 12.19
 1 -9 11 126.16 12.12
 -1 9 -11 255.24 13.31
 -1 -9 -11 136.44 10.22
 -1 9 -11 233.56 13.34
 1 9 11 251.69 13.56
 -1 -9 -11 138.26 12.43
 -1 9 -11 256.88 14.71
 1 9 11 256.78 13.36
 1 -9 11 118.48 12.57
 -1 9 -12 66.68 6.6
 -1 -9 -12 86.6 8.01
 1 -9 12 67.61 7.78
 -1 9 -12 67.74 7.09
 1 9 12 66.9 6.89
 1 9 12 70.16 6.7
 -1 -9 -12 75.48 7.73
 -1 9 -12 62.32 6.93
 -1 9 -12 69.6 7.78
 1 9 12 61.86 7.51
 1 -9 12 59.49 6
 -1 -9 -13 32.09 3.59
 -1 9 -13 20 3.19
 -1 -9 -13 26.12 3.13
 -1 9 -13 22.25 3.42
 -1 10 13 215.11 11.53
 1 -10 -13 214.05 10.22
 1 10 -13 209.45 11
 1 10 -13 174.13 9.45
 1 -10 -13 232.61 11.78
 -1 10 13 206.38 10.45
 1 -10 -13 207.41 10.96
 1 10 -13 193.09 10.55
 1 -10 -12 105.99 8.58
 1 10 -12 82.37 9.56
 1 10 -12 90.38 8.43
 1 10 -12 77.95 9.2
 -1 -10 12 109.5 9.68
 -1 10 12 94.22 10.02
 -1 -10 12 120.63 10.25
 -1 10 12 85.88 8.4
 1 -10 -11 68.68 8.83
 1 10 -11 77.56 10.71
 1 10 -11 72.02 9.34
 -1 10 11 89.02 10.28
 -1 -10 11 59.97 9.97
 -1 -10 11 88.12 11.83
 -1 10 11 82.01 10.91
 -1 10 11 75.78 9.35
 -1 10 10 366.3 19.46
 1 -10 -10 346.31 18.59
 1 -10 -10 351.29 19.76
 1 -10 -10 340.9 32.3
 -1 10 10 344.16 20.09
 1 10 -10 314.64 18.62
 -1 -10 10 369.31 20.33
 -1 -10 10 348.22 22.4
 1 10 -10 352.8 20.2
 -1 -10 10 322.48 21.03
 -1 -10 9 1311.08 48.83
 -1 10 9 1115.46 48.11
 1 -10 -9 1186.74 47.85
 1 -10 -9 1165.5 47.77
 1 -10 -9 1301.87 67.74
 -1 -10 9 1151.25 49.82
 -1 -10 9 1091.57 49.08
 -1 -10 9 1160.37 50.52
 -1 10 9 1101.32 47.27
 1 10 -9 952.1 58.97
 -1 -10 8 118.77 11.2
 -1 10 8 84.38 10.36
 -1 -10 8 113.46 13.1
 -1 -10 8 114.82 13.13
 1 -10 -8 117.21 11.16
 -1 10 8 84.99 10.23
 -1 -10 8 143.55 15.03
 -1 -10 8 135.94 14.03
 1 10 -8 91.26 18.44
 1 -10 -8 113.63 20.12
 1 -10 -8 117.85 11.16
 1 -10 -7 104.01 9.98
 1 -10 -7 111.69 10
 1 -10 -7 99.77 18.65
 1 10 -7 64.6 16.73
 -1 10 7 70.6 9.3
 -1 -10 7 100.86 11.92
 -1 -10 7 93.59 11.92
 -1 -10 7 106.65 11.03
 -1 -10 7 102.62 9.57
 1 -10 -6 620.93 24.34
 -1 -10 6 608.52 29.64
 1 10 -6 329.47 30.53
 1 -10 -6 656.89 39.08
 -1 -10 6 661.47 25.39
 -1 10 6 358.5 22.35
 1 -10 -5 609.93 37.87
 1 -10 -5 660.56 42.54
 -1 -10 5 615.44 33.26
 -1 -10 5 600.66 33.92
 1 -10 -5 645.18 34.06
 1 -10 -4 274.59 22.6
 1 -10 -4 320.21 26.86
 -1 -10 4 273.45 20.41
 -1 -10 4 246.86 20.74
 1 -10 -4 275.92 20.92
 -1 -10 3 1981.19 88.06
 1 -10 -3 2192.55 90.1
 -1 -10 3 2093.58 85.06
 1 -10 -3 2073.13 85
 -1 -10 3 1984.3 83.5
 -1 -10 2 173.4 17.76
 1 10 -2 200.31 14.62
 1 -10 -2 177.83 19.28
 -1 -10 2 173.95 17.83
 -1 10 2 196.5 16.1
 -1 -10 2 168.07 16.59
 1 10 -2 193.52 14.07
 1 10 -1 21.68 7.79
 -1 10 1 24.11 8.8
 1 10 -1 27.47 7.51
 -1 -10 1 19.36 10.12
 1 -10 -1 26.67 12.31
 -1 -10 0 604.13 35.79
 -1 -10 0 628.17 36.35
 -1 10 0 863.88 36.6
 1 -10 0 683.98 37.98
 1 10 0 765.36 32.59
 -1 -10 0 643.24 35.45
 -1 10 0 759.59 38.14
 -1 -10 -1 2095.95 79.21
 -1 10 -1 1774.37 75.87
 -1 -10 -1 1590.54 70.68
 1 -10 1 2055.38 81.8
 -1 -10 -1 2216.09 81.6
 -1 -10 -1 2102.01 78.52
 -1 10 -1 1850.32 78.34
 -1 -10 -2 405.02 27.74
 1 -10 2 388.69 28.27
 -1 -10 -2 323.67 19.44
 -1 10 -2 333.2 23.44
 -1 -10 -2 376.19 23.98
 1 -10 2 376.73 25.45
 -1 -10 -2 368.19 24.34
 -1 -10 -3 1455.64 64.34
 1 -10 3 1527.93 73.35
 -1 -10 -3 1631.77 73.58
 -1 -10 -3 1664.49 67.67
 -1 -10 -3 1627.13 68
 1 -10 3 1575.18 68.26
 -1 -10 -4 982.02 47.2
 1 -10 4 1026.11 48.28
 -1 -10 -4 1010.55 47.72
 -1 -10 -4 1015.39 47.25
 -1 -10 -5 5.49 8.72
 1 -10 5 10.24 6.73
 -1 -10 -5 8.41 5.83
 -1 -10 -5 5.44 8.19
 1 -10 5 6.08 7.48
 1 -10 5 -1.21 9.26
 1 10 6 123.16 11.29
 -1 10 -6 147.8 23.3
 -1 -10 -6 197.99 20.6
 1 -10 6 186.44 14.22
 -1 -10 -6 215.12 13.61
 -1 -10 -6 199.18 12.82
 -1 10 -7 304.17 30.67
 -1 -10 -7 304.85 26.64
 1 10 7 252.29 16.02
 1 -10 7 253.15 17.65
 -1 -10 -7 259.58 16.75
 1 -10 7 255.19 18.88
 -1 10 -8 11.59 15.96
 1 10 8 6.05 7.38
 1 10 8 5.36 8.09
 1 -10 8 9.66 9.12
 1 -10 8 11.71 10.05
 1 -10 8 1.46 10.46
 1 -10 8 3.3 11.27
 1 -10 9 171.15 17.39
 1 -10 9 169.64 15.68
 -1 10 -9 207.58 14.94
 1 10 9 195.15 14.29
 1 10 9 195.37 14.57
 -1 10 -9 197.08 25.79
 1 -10 9 175.12 15.03
 1 -10 9 159.04 15.6
 -1 -10 -9 179.39 12.34
 1 10 10 112.61 10.91
 -1 -10 -10 104.41 9.04
 1 -10 10 84.72 10.9
 -1 10 -10 99.45 11.22
 1 10 10 116.51 11.17
 1 -10 10 71.83 11.69
 -1 10 -10 117.06 12.65
 1 -10 10 107.47 12.14
 -1 -10 -11 -1.37 7.35
 -1 10 -11 3.39 6.63
 -1 -10 -11 -3.72 4.71
 -1 10 -11 10.44 8.3
 -1 10 -11 12.63 7.03
 1 10 11 14.03 6.61
 1 10 11 8.35 7.4
 1 -10 11 -0.87 7.47
 1 -10 11 5.6 7.23
 -1 -10 -11 8.4 7.8
 -1 -10 -12 76.97 7.1
 -1 10 -12 65.28 7.1
 -1 10 -12 61.67 6.42
 1 10 12 59.58 6.83
 1 -10 12 56.64 5.71
 1 -10 12 71.59 7.04
 -1 -10 -12 61.53 7.05
 -1 10 -12 61.44 5.89
 -1 10 -12 69.75 6.61
 1 11 -13 6.19 4.22
 1 -11 -13 15.44 3.58
 1 11 -13 10.68 4.81
 -1 11 13 6.39 4.81
 1 11 -13 7.49 4.54
 1 -11 -13 15.46 4.48
 1 -11 -12 34.57 7.05
 1 11 -12 25.56 7.41
 1 -11 -12 37.2 6.17
 1 11 -12 30.15 5.99
 1 -11 -12 39.42 7.99
 -1 11 12 35.57 6.07
 1 11 -12 32.25 7.2
 -1 -11 12 26.66 7.57
 -1 11 12 34.05 7.73
 -1 11 11 268.33 15.63
 -1 11 11 250.85 16.45
 1 11 -11 231.16 14.97
 -1 -11 11 362.6 17.35
 1 -11 -11 364.41 16.57
 1 11 -11 249.91 16.48
 -1 -11 11 312.01 18.25
 -1 11 11 242.36 16.78
 -1 11 10 153.09 12.06
 1 -11 -10 60.93 9.3
 1 11 -10 134.58 11.54
 -1 11 10 138.33 12.36
 -1 -11 10 67.15 10.08
 -1 -11 10 66.84 13.65
 -1 -11 10 75.07 12.89
 -1 11 10 128.23 12.7
 1 11 -10 149.05 13.15
 -1 -11 9 116.69 13
 -1 11 9 212.53 14.4
 1 -11 -9 133.54 11.49
 1 -11 -9 128.59 12.68
 1 -11 -9 129.83 21.53
 -1 -11 9 137.54 14.85
 -1 -11 9 135 12.35
 -1 11 9 206.05 13.9
 -1 -11 9 136.07 16.19
 -1 -11 9 129.78 16.08
 -1 -11 9 124.38 15.11
 -1 11 8 564.98 24.39
 1 11 -8 491.45 35.68
 1 -11 -8 428.28 21.23
 1 -11 -8 400.35 21.95
 1 -11 -8 453.21 36.36
 -1 -11 8 421.24 24.27
 -1 -11 8 475.3 26.58
 -1 -11 8 379.28 23.94
 -1 -11 8 365.37 23.85
 -1 -11 8 413.41 21.78
 -1 -11 7 179.55 11.89
 -1 -11 7 181.82 14.56
 -1 11 7 56.9 10.01
 1 -11 -7 169.77 11.58
 1 -11 -7 167.56 12.39
 1 -11 -7 187.09 22.87
 1 11 -7 31.27 15.37
 -1 -11 7 202.69 14.17
 -1 -11 7 195.83 14.67
 -1 -11 7 185.11 13.03
 -1 -11 7 163.75 14.33
 1 -11 -6 8.34 5.21
 1 -11 -6 8.79 6.13
 1 -11 -6 3.77 10.86
 -1 11 6 3.7 5.47
 -1 -11 6 -2.3 10.09
 -1 -11 6 9.72 8.11
 -1 -11 6 10.79 7.42
 -1 -11 6 5.97 7.4
 -1 -11 6 11.72 7.84
 1 -11 -5 398.73 30.73
 1 -11 -5 464.1 36.36
 1 -11 -5 440.88 28.19
 -1 -11 5 426.99 28.56
 -1 -11 5 443.27 27.87
 1 -11 -4 302.42 24.38
 1 -11 -4 335.62 29.21
 -1 -11 4 290.3 26.73
 -1 -11 4 335.38 24.61
 1 -11 -4 284.28 23.31
 -1 -11 4 324.56 23.32
 1 -11 -3 251.73 24.16
 -1 -11 3 193.38 21.24
 1 11 -3 244.36 17.92
 -1 -11 3 218.89 19.59
 -1 -11 3 223.54 21.02
 1 -11 -3 240.24 21.32
 1 -11 -2 749.68 42.28
 -1 -11 2 732.71 42.08
 -1 -11 2 679.14 42.31
 1 -11 -2 758.08 44.7
 1 11 -2 986.66 39.78
 -1 11 2 1022.5 42.69
 -1 -11 2 753.85 41.3
 1 11 -2 924.79 38.75
 -1 11 1 686.98 40.77
 1 11 -1 679.63 36.08
 1 -11 -1 873.68 42.6
 -1 -11 1 866.63 42.75
 -1 -11 1 962.54 43.65
 1 11 -1 720.32 34.97
 -1 11 1 813.83 38.54
 -1 -11 0 252.07 21.93
 -1 -11 0 236.38 20.5
 -1 11 0 263.22 21.66
 -1 -11 0 267.18 21.52
 1 11 0 255.44 16.66
 -1 -11 0 250.65 21.62
 -1 11 0 254.97 19.1
 -1 11 -1 294.59 20.42
 1 -11 1 17.98 12.43
 -1 -11 -1 15.5 11.63
 -1 -11 -1 26.65 11.04
 -1 -11 -1 18.28 5.33
 1 -11 1 25.22 12.43
 -1 -11 -1 17.75 12.66
 -1 11 -1 312.4 19.22
 1 -11 2 725.04 37.38
 -1 -11 -2 709.5 36.53
 -1 -11 -2 690.4 35.37
 -1 -11 -2 697.7 39.58
 1 -11 2 758.08 40.94
 -1 -11 -3 65.21 12.87
 -1 -11 -3 49.82 13.29
 1 -11 3 60.48 13.84
 -1 -11 -3 42.78 8.36
 1 -11 3 63.31 17.68
 -1 -11 -3 63.92 17.05
 1 -11 4 204.99 19.88
 -1 -11 -4 218.56 19.6
 -1 -11 -4 202.29 17.53
 1 -11 4 210.65 19.14
 -1 -11 -4 227.57 19.86
 1 -11 5 390.49 20.23
 1 -11 5 347.6 23.65
 -1 -11 -5 369.79 26.08
 -1 -11 -5 391.3 17.79
 -1 -11 -5 375.12 18.88
 1 -11 5 369.94 25.19
 1 11 5 351.88 18.59
 1 -11 5 377.77 20.67
 -1 -11 -5 375.1 26.26
 1 -11 5 368.63 19.35
 -1 11 -5 366.87 18.93
 1 11 6 187.11 12.73
 -1 -11 -6 171.82 19.01
 -1 11 -6 184.6 25.47
 -1 -11 -6 168.16 11.19
 -1 -11 -6 168.05 12.84
 1 -11 6 164.92 14.29
 1 11 7 78.94 9.25
 1 -11 7 13.92 10.08
 -1 11 -7 51.87 19.18
 -1 -11 -7 7.04 6.15
 1 -11 8 117.35 15.88
 1 -11 8 131.5 15.26
 1 11 8 304.14 15.9
 1 -11 8 121.34 14.55
 1 -11 8 134.41 13.3
 -1 11 -8 315.93 31.25
 -1 -11 -8 128.24 10.87
 1 -11 9 63.86 12.18
 -1 -11 -9 53.51 7.28
 1 -11 9 49.85 13.46
 -1 11 -9 12.89 9.32
 1 11 9 3.38 7.83
 1 -11 9 38.66 11.36
 1 -11 9 47.3 12.12
 1 -11 9 45.38 10.01
 -1 -11 -9 57.5 7.84
 1 -11 10 72.77 10.58
 -1 11 -10 86.96 10.72
 1 11 10 76.83 9.73
 -1 11 -10 80.62 11.45
 1 -11 10 73.3 11.83
 1 -11 10 95.35 10.85
 -1 -11 -10 84.43 8.06
 -1 -11 -11 179.25 9.71
 -1 -11 -11 190.97 12.31
 -1 11 -11 177.68 11.24
 -1 11 -11 179.5 11.57
 1 -11 11 153.06 12.17
 1 11 11 153.04 11.83
 1 -11 11 174.05 11.78
 -1 11 -11 190.4 12.5
 -1 11 -12 153.52 8.45
 -1 11 -12 170.43 8.58
 1 11 12 170.87 9.31
 -1 11 -12 171.39 9.16
 -1 11 -12 152 8
 -1 -11 -12 150.34 8.98
 -1 -11 -12 143.09 8.98
 1 -12 -13 108.6 6.84
 1 12 -13 73.58 5.92
 1 -12 -13 101.45 5.23
 -1 12 13 71.06 6
 1 12 -13 75.59 5.91
 1 -12 -13 95.36 5.89
 1 12 -13 61.9 5.16
 1 -12 -12 122.39 9.5
 1 -12 -12 126.22 8.9
 1 12 -12 162.82 10.62
 1 -12 -12 126.76 10.38
 1 12 -12 153.71 9
 -1 12 12 157.8 10.7
 -1 -12 12 118.59 10.44
 1 12 -12 162.31 10.32
 -1 12 12 170.77 9.7
 -1 -12 11 55.31 7.91
 1 12 -11 68.35 9.63
 1 -12 -11 66.59 9.24
 1 -12 -11 61.15 7.99
 1 12 -11 65.57 8.27
 1 -12 -11 64.14 10.21
 -1 -12 11 71.71 10.92
 -1 12 11 76.22 9.8
 -1 12 11 73.35 8.36
 1 -12 -11 72.47 7.97
 -1 12 10 365.15 19.82
 1 -12 -10 384.19 19.55
 -1 -12 10 433.61 24.01
 -1 12 10 377.13 20.91
 1 12 -10 330.09 19.08
 -1 -12 10 383.97 19.83
 -1 12 10 377.86 21.07
 -1 -12 10 473.19 23.66
 1 12 -10 348.9 20.45
 -1 12 9 515.08 25.57
 1 -12 -9 528.91 24.95
 -1 -12 9 502.82 26.34
 -1 -12 9 485.61 28.02
 -1 -12 9 507.11 25.02
 -1 12 9 534.57 26.52
 -1 -12 9 548.86 28.44
 -1 -12 9 575.32 29.78
 -1 12 9 532.4 26.6
 -1 -12 8 112.13 13.97
 1 -12 -8 104.53 10.54
 1 12 -8 77.49 18.11
 1 -12 -8 95.37 18.69
 -1 -12 8 110.4 13.58
 -1 -12 8 104.9 10.18
 -1 12 8 89.18 11.14
 -1 -12 8 112.67 15.56
 -1 -12 8 118.78 14.89
 -1 -12 7 128.36 13.77
 1 -12 -7 146.24 11.03
 -1 -12 7 125.67 14.15
 -1 12 7 262.09 14.79
 1 -12 -7 133.23 20.49
 1 12 -7 228.4 24.74
 -1 -12 7 140.94 13.43
 -1 -12 7 139.71 14.28
 -1 -12 7 124.89 12.62
 -1 -12 6 472.78 23.38
 1 -12 -6 475.53 34.6
 1 -12 -6 504.8 22
 -1 -12 6 492.42 24.16
 -1 -12 6 458.08 29.98
 -1 -12 6 458.84 29.03
 -1 -12 6 527.5 24.14
 1 -12 -5 72.71 7.47
 1 -12 -5 64.44 14.69
 1 -12 -5 70.71 20.67
 1 -12 -5 77.43 8.7
 -1 -12 5 81.64 9.12
 1 -12 -5 58.71 14.35
 -1 -12 5 81.34 15.48
 1 -12 -5 63.59 13.81
 -1 -12 5 72.74 14.31
 -1 -12 5 87.53 10.2
 -1 -12 5 82.33 9.96
 -1 -12 5 76.1 9.65
 -1 -12 4 520 31.82
 1 -12 -4 459.87 30.6
 1 -12 -4 411.06 30.22
 1 -12 -4 527.61 37.62
 -1 -12 4 499.22 36.2
 -1 -12 4 515.72 30.9
 1 -12 -3 1662.02 71.89
 -1 -12 3 1638.71 71.82
 -1 -12 3 1593.35 70.34
 1 -12 -3 1840.66 77.64
 -1 -12 3 1563.11 74.79
 1 12 -3 1362.63 65.41
 1 -12 -2 354.14 25.91
 -1 -12 2 360.32 26.09
 -1 12 2 184.05 18.69
 -1 -12 2 360.29 24.84
 -1 -12 2 353.24 26.64
 1 12 -2 210.26 17.64
 1 -12 -2 344.65 27.89
 1 12 -1 72.37 11.29
 -1 12 1 75.93 15.69
 -1 -12 1 3 10.32
 1 12 -1 79.59 10.31
 -1 -12 1 8.34 12.05
 -1 12 1 79.12 12.23
 1 -12 -1 2.79 12.88
 -1 -12 0 352.78 26.48
 -1 12 0 353.63 26.32
 1 12 0 327.32 20.45
 -1 -12 0 332.24 25.1
 -1 -12 0 337.69 26.45
 -1 -12 0 338.88 26.37
 -1 12 0 362.49 23.93
 1 -12 1 1346.31 69.41
 -1 -12 -1 1414.7 69.16
 -1 -12 -1 1503.05 69.06
 -1 12 -1 1895.53 73.29
 -1 -12 -1 1497.38 71.35
 -1 12 -1 1802.61 69.97
 -1 -12 -2 161.18 18.34
 -1 -12 -2 183.91 19.83
 1 -12 2 146.08 18.91
 -1 -12 -2 169.63 21.23
 1 -12 2 167.38 20.99
 -1 12 -2 217.49 19.53
 -1 -12 -3 603.26 36.58
 1 -12 3 637.2 43.83
 -1 -12 -3 607.56 41.72
 1 -12 3 612.2 37.8
 -1 -12 -3 635.47 37.71
 -1 -12 -4 392.58 19.16
 1 -12 4 346.9 19.85
 -1 -12 -4 418.27 35.13
 -1 -12 -4 394.15 19.38
 1 -12 4 355.72 27.38
 -1 -12 -4 386.84 27.39
 1 -12 4 367.72 19.64
 1 -12 4 354.74 26.05
 -1 -12 -4 375.44 26.95
 -1 -12 -5 21.24 10.78
 -1 -12 -5 18.21 5.49
 1 12 5 14.01 6.03
 1 -12 5 18.01 9.8
 1 -12 5 7.22 11.28
 1 -12 5 19.07 8.87
 1 -12 5 26.41 9.01
 -1 12 -5 15.66 6.89
 1 -12 5 20.61 7.51
 -1 -12 -5 23.17 7.56
 -1 -12 -6 501.13 19.78
 1 -12 6 507.5 24.03
 1 12 6 203.7 17.81
 -1 12 -6 221.56 29.47
 1 -12 6 494.96 23.55
 -1 -12 -6 506.44 22.7
 -1 -12 -7 104.99 9.94
 1 -12 7 113.64 14.11
 -1 -12 -7 109.55 12.27
 -1 -12 -8 26.15 7.12
 -1 12 -8 -4.84 15.64
 1 -12 8 25.12 11.15
 1 -12 8 21.82 11.97
 -1 -12 -8 18.11 7.54
 -1 -12 -8 28.73 10.19
 1 12 8 8.12 8
 1 -12 8 22.7 8.94
 -1 -12 -9 141.64 13.26
 1 -12 9 127.66 14.14
 -1 12 -9 77.5 11.46
 1 12 9 81.88 10.78
 1 -12 9 122.71 15.58
 1 -12 9 146.62 15.09
 -1 -12 -9 116.16 9.62
 1 -12 9 135.8 12.3
 -1 -12 -9 150.86 10.32
 1 -12 9 137.91 14.68
 1 12 10 65.68 9.26
 -1 12 -10 65.89 10.09
 -1 12 -10 58.19 10.67
 1 -12 10 148.37 12.28
 -1 -12 -10 143.27 11.81
 1 -12 10 137.45 10.99
 -1 -12 -10 153.39 9.23
 1 -12 10 136.89 12.98
 -1 12 -11 27.12 7.29
 -1 12 -11 25.04 6.52
 1 -12 11 8.14 5.66
 1 12 11 26.84 6.52
 1 -12 11 4.64 7.01
 -1 -12 -11 7.33 6.7
 -1 12 -11 28.4 5.96
 -1 12 -12 64.5 5.13
 -1 12 -12 72.21 5.84
 -1 12 -12 58.67 5.1
 1 12 12 59.03 5.66
 -1 12 -12 56.33 4.26
 -1 -12 -12 58.6 5.51
 -1 -12 -12 61.66 5.89
 1 -13 -13 2.95 3.31
 -1 13 13 20.3 3.43
 1 13 -13 14.63 3.12
 1 13 -13 15.5 3.24
 -1 -13 13 4.84 3.37
 1 13 -12 24.28 4.51
 1 -13 -12 17.81 4.44
 1 13 -12 20.04 6.05
 1 13 -12 23.67 5.8
 -1 -13 12 8.58 6.39
 -1 13 12 23.66 5.9
 1 -13 -12 10.76 5.31
 -1 13 12 25.31 4.62
 1 -13 -12 17.96 6.24
 1 -13 -11 106.47 9.61
 1 -13 -11 108.5 11.21
 1 13 -11 176.49 10.69
 -1 13 11 188.67 12.37
 -1 -13 11 118.94 12.57
 1 -13 -11 109.26 10.6
 -1 13 11 178.58 10.87
 1 13 -11 190.84 12.04
 1 13 -10 342.23 17.41
 -1 13 10 360.47 17.88
 -1 -13 10 203.62 17.4
 1 -13 -10 182.1 14.87
 1 -13 -10 178.52 13.85
 1 13 -10 330.9 15.96
 -1 -13 10 196.27 18.1
 1 -13 -10 204.93 16.06
 -1 13 10 346.33 16.6
 -1 13 9 264.52 17.14
 -1 -13 9 266.7 19.39
 1 -13 -9 278.97 17.17
 1 -13 -9 270.4 15.81
 -1 -13 9 252.55 19.62
 -1 -13 9 205.67 16.54
 -1 -13 9 247.84 20.59
 -1 13 9 259.69 16.16
 1 -13 -9 278.96 17.73
 -1 -13 9 228.16 14.72
 1 -13 -8 560.23 26.21
 -1 -13 8 541.14 29.11
 1 -13 -8 603.48 27.6
 1 -13 -8 613.85 28.45
 -1 -13 8 575.93 27.19
 -1 -13 8 650.98 30.76
 -1 13 8 480.76 26.79
 -1 -13 8 543.1 29.02
 -1 -13 8 564.42 31.08
 1 -13 -7 403.9 20.85
 1 -13 -7 365.56 19.54
 1 -13 -7 342.57 31.13
 -1 -13 7 400.9 22.38
 1 -13 -7 411.64 21.68
 -1 -13 7 384.05 21.88
 -1 -13 7 369.26 20.98
 -1 -13 6 72.29 10.93
 -1 -13 6 81.94 11.59
 1 -13 -6 84.49 9.65
 1 -13 -6 85.52 8.98
 1 -13 -6 100.66 17.18
 -1 -13 6 76 10.93
 1 -13 -6 84.79 9.85
 -1 -13 6 86.35 10.75
 -1 -13 6 56.54 13.02
 -1 -13 6 61.31 14.92
 -1 -13 6 65.28 7.43
 1 -13 -5 429.84 20.74
 -1 -13 5 417.1 21
 -1 -13 5 383.43 21.17
 -1 -13 5 436.91 22.07
 -1 -13 5 370.04 19.79
 1 -13 -5 437.04 20.42
 1 -13 -5 420.34 19.54
 -1 -13 5 405.74 22.32
 -1 -13 5 389.59 20.78
 1 -13 -5 420.42 29.36
 -1 -13 5 436.35 29.81
 -1 -13 5 412.82 32.16
 -1 -13 5 390.04 20.92
 -1 -13 5 409.7 30.05
 1 -13 -5 422.25 30.35
 1 -13 -5 422.83 31.2
 1 -13 -5 441.88 37.53
 1 13 -5 278.68 25.9
 1 -13 -4 293.75 14.87
 -1 -13 4 316.25 25.2
 1 13 -4 211.15 20.45
 -1 -13 4 285.35 28.79
 1 -13 -4 261.69 24.02
 1 -13 -4 311.67 30.76
 1 -13 -4 302.42 25.75
 -1 -13 4 290.66 25.46
 -1 -13 3 30.85 14.66
 1 -13 -3 55.2 17.79
 1 13 -3 31.45 10.59
 -1 -13 3 49.3 15.46
 1 -13 -3 35.08 14.81
 -1 -13 3 31.35 13.23
 -1 -13 2 332.23 27.26
 -1 -13 2 353.96 28.72
 1 -13 -2 344.27 28.51
 -1 -13 2 356.49 29.58
 1 13 -2 447.17 24.88
 1 13 -1 988.87 47.01
 -1 13 1 971.49 52.86
 1 -13 -1 992.41 52.38
 -1 13 1 1006.84 48.5
 -1 -13 1 1074.7 53.28
 1 13 -1 964.75 45
 -1 -13 1 1024.77 53.55
 -1 -13 0 110.76 18
 -1 -13 0 128.42 19.02
 -1 13 0 145.31 16.31
 1 13 0 150.84 13.82
 -1 -13 0 108.01 17.86
 -1 13 0 129.58 18.42
 1 13 0 139.41 16.38
 -1 -13 0 100.23 17.89
 -1 13 -1 403.98 23.92
 -1 -13 -1 83.14 18.09
 -1 13 -1 397.78 26.1
 -1 -13 -1 70.22 16.07
 1 -13 1 74.28 17.28
 -1 -13 -1 58.79 16.01
 1 -13 2 715.17 39.87
 -1 -13 -2 736.98 39.51
 -1 -13 -2 684.97 41.4
 -1 -13 -2 685.82 37.81
 -1 13 -3 11.84 11.62
 -1 -13 -3 9.23 6.06
 1 -13 3 18.16 15.24
 -1 -13 -3 -2.49 16.12
 1 -13 3 5.74 12.36
 -1 -13 -3 16.36 12.71
 -1 -13 -3 16.46 12.58
 -1 -13 -3 24.26 7.21
 -1 -13 -3 17.13 6.45
 1 -13 4 57.64 8.61
 -1 -13 -4 67.75 15.83
 1 -13 4 65.07 16.06
 1 -13 4 51.99 13.86
 -1 -13 -4 57.97 14.65
 1 -13 4 69.33 9.76
 -1 13 -4 216.8 11.64
 -1 -13 -4 62.01 8.87
 -1 -13 -4 57.64 6.96
 -1 -13 -4 60.37 16
 -1 -13 -4 65.41 9.1
 -1 -13 -4 90.12 21.91
 -1 13 -4 256.91 23.68
 1 -13 4 63.5 9.77
 1 -13 5 440.33 23.3
 -1 -13 -5 478.98 24.03
 1 -13 5 492.6 25.01
 1 -13 5 511.42 32.67
 1 -13 5 486.9 24.5
 -1 -13 -5 468.27 23.36
 -1 -13 -5 488.16 21.69
 1 -13 5 472.42 30.09
 -1 -13 -5 470 32.59
 1 13 5 445.73 22.37
 -1 13 -5 488.36 35.95
 -1 13 -5 438.26 22.74
 -1 -13 -6 123.52 12.06
 -1 -13 -6 111.23 9.77
 1 -13 6 104.13 14.1
 -1 -13 -6 119.55 12.39
 1 -13 6 107.94 13.28
 1 -13 7 15.14 9.23
 -1 -13 -7 16.21 9.49
 -1 -13 -7 10.94 6.36
 -1 13 -7 84.21 21.2
 1 13 7 65.95 9.4
 1 -13 7 14.61 7.87
 -1 -13 -7 15.42 9.75
 1 -13 7 10.05 10.61
 -1 -13 -7 23.49 8.77
 1 -13 8 439.46 24.19
 -1 -13 -8 406.27 21.62
 -1 -13 -8 400.83 18.93
 1 -13 8 383.54 22.66
 1 13 8 297.81 19.54
 1 -13 8 356.62 20.04
 -1 -13 -8 389.79 21.87
 -1 -13 -8 372.11 19.52
 1 -13 8 412.52 24.34
 -1 13 -8 246.25 30.36
 -1 -13 -9 64.25 10.48
 -1 -13 -9 46.14 7.14
 1 -13 9 49.86 11.68
 -1 13 -9 80.62 10.57
 -1 -13 -9 48.82 10.87
 1 -13 9 46.68 8.9
 1 -13 9 33.15 12.07
 1 -13 9 51.64 12.03
 -1 -13 -9 50.55 7.57
 -1 13 -10 29.96 8.91
 1 -13 10 17.63 8.89
 -1 13 -10 19.31 7.63
 -1 -13 -10 16.98 8.17
 1 -13 10 14.04 6.7
 1 13 10 25.17 7.6
 1 -13 10 15.5 9.57
 -1 -13 -10 10.76 5.05
 1 13 11 53.7 6.79
 1 -13 11 11.11 7.08
 -1 13 -11 65.89 6.89
 -1 13 -11 66.18 7.42
 -1 -13 -11 6.36 6.04
 -1 13 -11 55.67 6.02
 -1 13 -12 104.59 5.79
 1 13 12 92.65 5.63
 -1 -13 -12 91.9 5.76
 -1 13 -12 97.91 5.94
 1 -14 -12 90.57 6.74
 1 14 -12 94.07 7.28
 1 14 -12 95.16 7.33
 1 -14 -12 93.19 6.27
 1 14 -12 86.65 6.68
 1 -14 -12 99.15 7.68
 -1 14 12 86.61 7.18
 -1 -14 12 81.13 8
 1 14 -12 74.66 5.29
 -1 14 12 97.25 7.57
 -1 -14 11 4.2 8.62
 -1 14 11 6.5 6.06
 1 -14 -11 4.13 5.19
 1 14 -11 7.54 6.67
 1 14 -11 6.05 5.51
 1 -14 -11 -1.65 6.1
 -1 -14 11 2.41 5.17
 -1 14 11 7.17 5.46
 1 -14 -11 9.16 7.34
 -1 -14 10 178.42 15.52
 -1 14 10 144.46 12.14
 1 -14 -10 162.11 12.35
 1 -14 -10 177.2 11.68
 -1 -14 10 176.51 16.14
 1 -14 -10 178.77 12.48
 1 14 -10 119.48 12.08
 1 14 -10 116.66 10.79
 -1 14 10 143.73 11.26
 1 -14 -10 178.1 13.69
 -1 -14 9 627.84 31.62
 -1 14 9 768.51 30.69
 1 -14 -9 589.79 27.87
 1 -14 -9 649.7 30.17
 -1 -14 9 674.48 33.31
 -1 -14 9 520.54 29.1
 1 -14 -9 582.47 28.78
 -1 14 9 709.28 29.54
 -1 -14 9 584.74 31.26
 1 -14 -8 32.55 8.27
 1 -14 -8 32.17 10.28
 -1 -14 8 35.56 14.36
 -1 -14 8 39.64 11.89
 1 -14 -8 34.96 9.44
 -1 -14 8 31.83 12.7
 -1 -14 8 40 12.8
 -1 -14 8 19.55 9.68
 -1 14 8 23.87 8.28
 1 -14 -7 54.32 9.63
 1 -14 -7 45.41 8.11
 1 -14 -7 41.32 9.49
 -1 -14 7 39.03 10.59
 -1 -14 7 30.03 10.48
 1 14 -7 38.12 14.94
 1 14 -7 15.23 14.54
 -1 14 7 42.86 8.39
 -1 -14 7 46.58 10.92
 1 -14 -6 575.52 24.99
 -1 -14 6 551.02 25.46
 -1 -14 6 596.55 25.64
 -1 -14 6 563.73 26.14
 -1 -14 6 585.47 25.87
 -1 -14 6 545.68 26.13
 1 -14 -6 599.98 24.67
 1 -14 -6 556.03 23.06
 -1 -14 6 573.86 34.74
 1 -14 -6 482.14 34.96
 1 14 -6 193.65 26.32
 -1 -14 6 536.47 21.58
 1 -14 -5 122.76 10.98
 -1 -14 5 125.15 11.97
 -1 -14 5 102.66 12.32
 -1 -14 5 129.36 11.65
 -1 -14 5 124.08 12.01
 -1 -14 5 131.99 12.56
 -1 -14 5 149.9 13.1
 1 -14 -5 120.24 10.52
 1 -14 -5 113.51 9.65
 1 -14 -5 126.73 18.64
 -1 -14 5 104.35 18.99
 1 -14 -5 146.5 26.35
 1 -14 -5 115.81 17.62
 -1 -14 5 114.11 19.34
 -1 -14 5 95.63 17.45
 1 -14 -5 115.41 18.94
 1 -14 -4 135.71 10.86
 -1 -14 4 137.48 11.67
 -1 -14 4 142.92 12.88
 -1 -14 4 131.55 11.57
 1 -14 -4 136.56 10.49
 -1 -14 4 139.01 11.13
 1 -14 -4 134.92 9.93
 -1 -14 4 120.36 18.67
 -1 -14 4 131.84 12.94
 1 -14 -4 100.67 16.54
 1 -14 -4 140.4 24.83
 -1 -14 4 146.01 21.29
 1 -14 -4 148.07 20.75
 -1 -14 4 138.14 11.25
 -1 -14 3 809.48 43.43
 -1 -14 3 718.32 46.05
 1 -14 -3 724.36 46.77
 1 -14 -3 685.63 28.53
 -1 -14 3 760.3 43.69
 1 -14 -3 762.54 43.51
 -1 -14 2 304.85 27.01
 1 -14 -2 282.55 26.14
 -1 -14 2 329.55 26.24
 -1 -14 2 279.55 26.31
 1 14 -2 124.67 15.55
 -1 -14 2 286.68 26.79
 -1 14 2 118.54 21.32
 -1 14 1 90.6 14.53
 -1 -14 1 40.88 15.26
 1 14 -1 100.51 12.51
 -1 -14 1 46.35 15.89
 1 -14 -1 31.51 16.1
 -1 14 1 93.8 17.4
 -1 -14 0 526.22 36.57
 -1 -14 0 574.62 36.53
 -1 -14 0 564.52 37.81
 -1 14 0 554.67 33.2
 -1 -14 0 578.12 37.8
 1 14 0 465.36 31.94
 -1 14 0 513.67 35.56
 -1 -14 -1 533.9 36.76
 1 -14 1 481.4 36.08
 -1 14 -1 666 38.37
 -1 -14 -1 486.92 34.91
 -1 -14 -1 523.18 37.12
 -1 -14 -1 495.86 37.14
 -1 14 -1 616.81 35.11
 -1 -14 -2 175.71 21.28
 -1 -14 -2 165.1 11.71
 -1 -14 -2 199.03 22.84
 1 -14 2 203.3 23.62
 -1 -14 -2 180.79 24.11
 -1 14 -2 199.13 20.54
 -1 -14 -2 167.38 12.32
 1 -14 2 186.21 12.49
 1 -14 2 183.89 12.73
 1 -14 3 637.25 27.34
 -1 14 -3 560.14 37.79
 -1 -14 -3 667.59 45.75
 -1 -14 -3 631.93 27.71
 -1 -14 -3 561.08 25.68
 -1 -14 -3 616.15 28.14
 1 -14 3 658.5 28.78
 -1 14 -3 571.29 27.08
 -1 -14 -3 605.76 28.04
 1 -14 3 677.31 41.42
 -1 -14 -3 634.9 39.76
 -1 -14 -3 642.1 39.23
 1 -14 3 665.67 39.52
 1 -14 4 197.99 14.05
 -1 14 -4 155.67 13.31
 -1 -14 -4 238.46 15.1
 -1 -14 -4 227.63 12.9
 -1 -14 -4 258.28 30.73
 -1 14 -4 139.17 21.32
 1 -14 4 228.96 24.47
 -1 -14 -4 260.88 25.14
 -1 -14 -4 231.53 15.23
 1 -14 4 241.4 16.13
 -1 -14 -4 283.05 15.83
 -1 -14 -4 225.54 24.69
 -1 -14 -4 246.74 23.54
 1 -14 4 241.89 23.42
 -1 14 -5 -0.45 7.33
 -1 -14 -5 9.6 8.22
 -1 -14 -5 0.86 5.41
 1 -14 5 10.16 10.18
 1 -14 5 3.16 9.69
 -1 -14 -5 11.72 8.26
 1 -14 5 -11.12 14.04
 -1 14 -5 2.15 10.49
 -1 14 -5 8.88 14.29
 -1 -14 -5 0.69 11.63
 -1 -14 -5 10.35 8.93
 1 -14 5 3.91 7.78
 1 -14 6 436.88 22.79
 -1 -14 -6 411.96 19.94
 -1 14 -6 291.16 33.68
 -1 14 -6 261.26 30.27
 -1 -14 -6 462.94 22.24
 1 -14 6 426.26 24.16
 -1 -14 -6 376.52 21.8
 1 -14 6 387.72 23.37
 -1 -14 -6 427.87 22.66
 1 -14 7 180.75 14.56
 -1 -14 -7 189.61 12.35
 -1 14 -7 229.51 28.55
 -1 14 -7 249.19 27.76
 1 -14 7 194.35 17.84
 -1 -14 -7 178.15 13.99
 1 -14 7 154.38 12.68
 -1 -14 -7 198.11 15.77
 -1 -14 -7 192.02 15.17
 1 -14 7 185.46 16.9
 -1 -14 -8 6.43 9.21
 -1 -14 -8 12.3 6.22
 1 -14 8 7.51 11.47
 1 -14 8 3.45 11.65
 -1 -14 -8 4.76 9.61
 1 -14 8 0.6 6.8
 -1 -14 -8 6.95 7.57
 1 -14 8 3.67 12.04
 -1 -14 -9 189.37 11.3
 1 14 9 154.39 12.59
 1 -14 9 178.79 15.88
 -1 -14 -9 206.47 14.8
 -1 14 -9 169.78 13.2
 1 -14 9 207.05 16.23
 -1 -14 -9 191.76 14.21
 1 -14 9 170.13 15.29
 1 -14 10 149.75 11.5
 1 -14 10 153.28 12.47
 1 14 10 63.73 8.57
 -1 14 -10 82.35 9.12
 -1 14 -10 74.63 10.08
 -1 -14 -10 156.81 10.91
 -1 14 -11 31.28 5.81
 1 -14 11 15.11 6.45
 1 14 11 27.09 4.98
 -1 14 -11 30.12 4.48
 -1 -14 -11 10.6 5.36
 -1 14 -11 25.57 5.22
 1 15 -12 14.06 4.37
 1 15 -12 12.66 3.55
 1 -15 -12 4.25 4.19
 -1 15 12 13.38 3.67
 -1 15 12 24.53 4.28
 1 -15 -12 5.77 3.56
 1 15 -12 16.3 4.32
 1 -15 -11 157.17 9.05
 1 15 -11 119.62 8.25
 1 15 -11 134.93 9.73
 1 -15 -11 161.25 10.8
 1 -15 -11 150.15 9.83
 -1 -15 11 111.68 8.14
 -1 15 11 131.43 8.88
 -1 -15 11 182.26 12.34
 -1 15 11 133.24 9.57
 -1 15 10 98.66 9.64
 -1 -15 10 68.64 12.14
 1 -15 -10 63.79 9
 1 -15 -10 60.29 8.02
 1 -15 -10 70.68 9.26
 -1 -15 10 70.35 12.73
 1 15 -10 91.58 9.87
 1 15 -10 94.37 8.78
 -1 15 10 86.18 8.57
 1 -15 -10 62.53 9.7
 -1 -15 9 46.83 12.66
 -1 15 9 76.39 9.31
 1 -15 -9 53.52 8.46
 1 -15 -9 51.8 10.07
 -1 -15 9 35.74 10.49
 1 -15 -9 46.32 9.43
 1 -15 -9 59.21 10.32
 -1 -15 9 48.94 14.11
 -1 15 9 74.34 9.15
 -1 -15 9 40.29 12.33
 1 -15 -8 232.71 16.02
 1 -15 -8 211.05 14.51
 1 -15 -8 229.75 16.44
 -1 -15 8 231.88 20.71
 -1 -15 8 235.3 18.21
 -1 -15 8 207.68 16.09
 -1 15 8 276.34 16.08
 1 -15 -7 145.04 13.24
 1 -15 -7 146.15 12.56
 1 -15 -7 152.57 14.3
 -1 -15 7 172.07 15.34
 -1 -15 7 153.87 15.37
 -1 -15 7 145.88 14.92
 -1 -15 7 183.82 16.63
 -1 -15 6 46.35 11.49
 -1 -15 6 54.73 11.81
 -1 15 6 23.09 6.85
 1 -15 -6 31.86 8.57
 1 -15 -6 39.24 7.97
 1 -15 -6 46.32 9.63
 -1 -15 6 42.81 10.37
 -1 -15 6 41.84 10.72
 -1 -15 6 32.09 11.09
 1 15 -6 17.21 12.25
 -1 -15 6 40.82 7.32
 -1 -15 5 158.86 13.8
 1 -15 -5 158.32 12.7
 -1 -15 5 162.14 13.41
 -1 -15 5 146.51 13
 -1 -15 5 148.5 14.37
 -1 -15 5 167.27 14.3
 -1 -15 5 159.29 14.64
 1 -15 -5 180.2 12.81
 1 -15 -5 158.99 11.68
 -1 -15 5 109.73 21.45
 -1 -15 5 159.09 20.89
 1 -15 -5 174.54 21.74
 1 -15 -5 161.34 28.07
 -1 -15 5 138.9 21.48
 1 -15 -5 146 21.64
 -1 -15 4 212.15 14.98
 -1 -15 4 193.68 13.69
 -1 -15 4 193.94 16.34
 -1 -15 4 184.12 13.84
 -1 15 4 282.88 15.22
 1 -15 -4 228.67 30.14
 1 15 -4 255.73 21.84
 -1 -15 4 202.63 15.7
 -1 -15 4 199.73 14.78
 -1 -15 4 200.44 13.82
 1 -15 -4 200.23 13.58
 1 -15 -4 197.38 12.98
 1 -15 -4 214.19 13.88
 1 -15 -4 218.69 24.78
 -1 -15 4 186.27 24.33
 1 -15 -4 223.7 24.33
 -1 -15 4 221.32 23.98
 1 -15 -3 1.8 6.18
 -1 -15 3 1.06 6.96
 -1 15 3 5.33 6.16
 -1 -15 3 8.63 7.34
 -1 -15 3 0.87 7.66
 -1 -15 3 2.66 6.74
 1 -15 -3 6.54 6.15
 -1 -15 3 2.06 6.5
 -1 -15 3 0.18 5.58
 1 15 -3 -0.5 8.76
 -1 -15 3 0.95 15.03
 1 -15 -3 6.07 8.42
 -1 -15 3 4.57 15.37
 -1 -15 3 9.26 13.95
 1 -15 -3 3.05 14.95
 1 -15 -3 6.8 7.41
 -1 -15 3 6.63 9.17
 -1 -15 2 250.15 14.18
 1 -15 -2 246.34 14.44
 -1 -15 2 291.91 18.24
 1 -15 -2 290.55 15.96
 -1 -15 2 281.29 15.46
 -1 15 2 161.83 24.31
 -1 -15 2 283.55 27.13
 -1 -15 2 306.02 28.83
 -1 -15 2 274.19 28.61
 1 15 -2 155.36 17.64
 -1 -15 2 288.54 15.26
 -1 -15 2 273.03 16.44
 -1 15 2 178.43 13.54
 -1 -15 2 248.42 14.99
 1 -15 -2 308.58 29.46
 -1 -15 2 296.26 28.56
 1 -15 -1 459.45 21.68
 -1 -15 1 435.96 21.25
 -1 15 1 538.31 36.52
 1 -15 -1 425.62 34.2
 -1 -15 1 458.23 35.27
 -1 -15 1 451.8 34.63
 1 15 -1 473.15 27.2
 1 -15 -1 466.82 21.12
 -1 -15 1 381.58 21.42
 1 -15 -1 432.29 21.51
 -1 -15 1 361.43 21.32
 -1 15 1 504.46 31.32
 1 -15 0 29.06 7.64
 -1 -15 0 33.18 7.91
 1 -15 0 31.69 7.15
 1 -15 0 35.04 7.7
 -1 -15 0 32.69 7.93
 -1 -15 0 25.87 7.11
 -1 15 0 12.45 13.65
 -1 -15 0 9.1 13.12
 1 -15 0 37.97 18.48
 -1 -15 0 32.45 16.52
 -1 -15 0 39.3 17.52
 -1 -15 0 32.03 15.39
 -1 15 0 12.33 11.6
 -1 -15 0 24.83 7.09
 1 -15 1 183.43 12.56
 1 15 1 231.02 23.56
 -1 15 -1 279.42 24.88
 -1 -15 -1 157.66 23.01
 1 -15 1 172.56 24.01
 -1 -15 -1 157.84 23.68
 -1 -15 -1 143.72 21.73
 -1 15 -1 277.51 23
 1 -15 1 129.87 11.15
 -1 -15 -1 144.11 12.14
 -1 -15 -1 142.67 10.82
 1 -15 1 167.33 12.35
 -1 -15 -1 174.28 11.43
 -1 -15 -1 149.94 11.69
 -1 -15 -1 156.62 22.37
 -1 -15 -2 157.87 12.78
 1 -15 2 155.33 12.99
 1 -15 2 146.97 12.63
 1 -15 2 153.36 13.63
 -1 -15 -2 164.52 11.44
 -1 -15 -2 156.51 12.11
 1 -15 2 176.05 13.32
 -1 -15 -2 183.97 25.65
 -1 15 -2 360.74 26.55
 1 -15 2 151.87 22.72
 -1 -15 -2 167.45 23.16
 -1 15 -2 347.01 14.87
 -1 -15 -2 179.63 22.04
 1 -15 3 6.34 8.11
 1 15 3 16.03 5.97
 -1 15 -3 14.14 7.37
 -1 -15 -3 2.17 7.25
 -1 -15 -3 0.81 5.17
 -1 -15 -3 10.68 18.04
 -1 -15 -3 4.39 7.05
 1 -15 3 5.06 6.48
 -1 -15 -3 -1.42 14.11
 -1 -15 -3 5.88 14.48
 1 -15 3 6.13 15.01
 1 -15 3 1.4 13.01
 1 -15 3 -0.68 7.99
 -1 -15 -3 4.7 7.95
 -1 15 -3 22.62 13.01
 -1 15 -4 246.49 15.49
 -1 -15 -4 268.45 16.41
 -1 -15 -4 230.7 13.9
 -1 15 -4 232 24.81
 1 -15 4 240.74 15.52
 -1 -15 -4 250.14 25.9
 1 -15 4 222.14 25.82
 -1 -15 -4 248.42 16.26
 1 -15 4 261.99 17.43
 -1 -15 -4 290.67 17.15
 -1 -15 -4 249.53 25.22
 1 -15 4 244.85 24.68
 -1 -15 -4 221.05 25.96
 1 -15 5 442.38 23.02
 -1 -15 -5 487.57 24.29
 -1 -15 -5 455.93 23.37
 -1 -15 -5 457.12 21.23
 -1 15 -5 384.94 33.41
 -1 -15 -5 506.25 24.05
 1 -15 5 495.27 25.28
 -1 15 -5 387.06 22.19
 1 -15 5 460.29 24.71
 -1 15 -6 35.45 16.24
 1 -15 6 61.62 13.37
 -1 -15 -6 81.3 11.3
 -1 -15 -6 73.03 8.37
 -1 15 -6 9.23 16.12
 1 -15 6 46.54 11.51
 -1 -15 -6 63.12 10.93
 1 -15 6 50.92 12.15
 -1 -15 -6 49.82 10.81
 -1 15 -7 143.6 22.62
 1 -15 7 180.13 14.49
 -1 15 -7 114.43 23.05
 -1 -15 -7 166.08 14.84
 -1 -15 -7 165.82 11.65
 1 -15 7 171.41 16.52
 -1 -15 -7 164.11 14.36
 -1 -15 -7 178.18 13.75
 1 -15 7 156.86 16.24
 1 -15 8 275.24 19.85
 -1 -15 -8 268.85 15.84
 1 -15 8 292.66 20.63
 -1 -15 -8 299.83 18.11
 -1 -15 -8 265.26 14.59
 1 -15 8 235.78 18.63
 -1 -15 -8 268.18 17.32
 1 15 8 270.77 16.19
 1 -15 8 262.59 19.61
 -1 -15 -9 88.29 10.41
 1 -15 9 102.25 12.89
 -1 -15 -9 107.03 11.41
 -1 -15 -9 92.33 7.49
 1 -15 9 87.3 12.05
 -1 15 -9 47.63 9.21
 1 -15 9 98.57 13.05
 1 15 9 38.13 7.78
 -1 15 -10 42.96 8.03
 1 -15 10 49 8.75
 -1 -15 -10 46.55 8
 1 -15 10 38.96 8.92
 1 15 10 42.18 6.37
 -1 -15 -10 40.14 7.36
 -1 15 -10 44.26 7.19
 -1 15 -11 73.43 5.43
 -1 15 -11 79.59 6.35
 1 -15 11 44.46 6.48
 1 15 11 57.31 4.81
 1 15 11 80.75 5.06
 -1 -15 -11 40.37 5.62
 1 16 -12 57.83 4.26
 -1 16 12 65.63 4.39
 1 16 -12 57.74 4.64
 1 -16 -11 3.61 4.85
 1 16 -11 7.72 3.91
 1 16 -11 12.98 5.2
 1 -16 -11 1.91 5.57
 -1 -16 11 4.2 7.2
 -1 16 11 11.84 4.5
 -1 16 11 9.56 5.35
 -1 -16 11 3.05 3.97
 -1 16 11 11.33 4.08
 -1 16 10 202.28 12.79
 -1 16 10 183.33 11.75
 -1 -16 10 214.37 15.23
 1 -16 -10 183.48 12.12
 1 -16 -10 192.29 11.47
 1 -16 -10 189.39 12.32
 -1 -16 10 198.73 16.02
 1 16 -10 164.49 12.16
 1 16 -10 162.96 10.86
 -1 16 10 177.33 11.36
 1 -16 -10 206.26 13.19
 -1 16 9 220.09 14.94
 -1 -16 9 304.09 19.95
 1 -16 -9 279.36 15.53
 1 -16 -9 294.56 17.36
 -1 -16 9 289.47 17.71
 1 -16 -9 284.65 16.35
 -1 -16 9 284.06 19.43
 -1 16 9 222.71 15.02
 -1 -16 9 354.27 21.71
 1 -16 -9 285.78 17.16
 1 -16 -8 71.4 9.41
 1 -16 -8 71.61 11.01
 1 -16 -8 82.33 10.51
 -1 16 8 38.2 8.26
 -1 -16 8 88.42 11.96
 -1 -16 8 70.54 12.3
 1 -16 -8 79.31 12.06
 -1 -16 8 95.17 16.03
 1 -16 -7 159.75 13.07
 1 -16 -7 186.06 14.97
 -1 -16 7 153.8 13.99
 -1 -16 7 186.18 19.08
 -1 -16 7 152.23 15.33
 1 -16 -7 216.16 15.75
 1 -16 -7 171.39 14.08
 -1 -16 7 168.66 15.37
 -1 -16 7 191.87 17.02
 -1 -16 7 164.52 15.78
 -1 -16 6 151.59 15.28
 -1 -16 6 159.17 15.28
 1 -16 -6 148.36 12.79
 1 -16 -6 147.79 11.95
 1 -16 -6 154.19 13.38
 -1 -16 6 151.62 14.24
 -1 -16 6 139.05 13.99
 -1 -16 6 158.43 15.49
 -1 -16 6 142.49 10.77
 -1 -16 5 25.83 10.94
 -1 -16 5 47.98 9.86
 -1 16 5 91.3 10.33
 -1 -16 5 28.87 10.57
 -1 -16 5 50.17 11.92
 -1 -16 5 36.41 10.77
 1 -16 -5 37.81 8.62
 1 -16 -5 31.95 7.97
 -1 -16 5 18.75 16.17
 1 -16 -5 32.04 8.95
 -1 -16 5 29.31 9.9
 1 -16 -5 21.78 20.74
 1 -16 -5 18.16 15.58
 -1 -16 5 34.66 14.69
 -1 -16 5 28.56 16.71
 1 -16 -5 11.65 14.51
 -1 -16 4 150.76 13.09
 1 -16 -4 156.51 12.7
 -1 -16 4 151.72 14.65
 -1 -16 4 131.8 11.93
 1 -16 -4 168.47 14.13
 -1 16 4 109.73 11.64
 -1 -16 4 142.64 14.52
 -1 -16 4 168.74 13.68
 -1 -16 4 151.8 12.34
 1 -16 -4 149.97 12.17
 1 -16 -4 146.08 11.43
 -1 -16 4 154.1 23.61
 1 -16 -4 148.51 22.99
 -1 -16 4 161.65 13.45
 -1 -16 4 155.39 22.76
 1 -16 -4 189.6 23.78
 -1 -16 3 233.26 15.22
 1 -16 -3 217.39 14.17
 -1 -16 3 202.33 14.7
 -1 16 3 245.42 14.71
 -1 -16 3 219.86 13.8
 -1 -16 3 216.36 17.38
 1 -16 -3 221.82 15.49
 -1 -16 3 203.33 15.31
 -1 -16 3 203.05 14.43
 -1 -16 3 205.75 14.67
 1 -16 -3 216.38 25.44
 -1 -16 3 231.81 26.62
 -1 -16 3 240.34 27.68
 1 -16 -3 230.92 26.89
 -1 -16 3 224.68 29.37
 -1 -16 3 228.97 27.53
 -1 16 3 234.12 28.91
 -1 -16 2 445.01 22.45
 -1 16 2 454.78 23.09
 -1 -16 2 479.97 23.77
 1 -16 -2 516.54 24.82
 -1 -16 2 535.85 27.14
 1 -16 -2 449.08 23.06
 -1 -16 2 538.28 25.47
 1 16 -2 433.13 22.08
 1 -16 -2 499.24 23.09
 -1 16 2 442.21 37.58
 -1 -16 2 514.61 24.12
 -1 -16 2 532.37 37.89
 1 -16 -2 500.21 40.17
 -1 -16 2 524.11 39.45
 -1 -16 2 506.32 39.97
 1 -16 -2 523.6 23.25
 -1 -16 2 534.44 23.85
 -1 -16 2 567.87 39.93
 1 -16 -2 525.23 38.76
 1 -16 -1 175.77 12.8
 -1 16 1 120.44 17.91
 -1 -16 1 168.59 13.53
 1 -16 -1 160.54 11.43
 -1 -16 1 165.37 12.35
 -1 16 1 110.96 20.81
 1 -16 -1 148.37 23.76
 1 -16 -1 179.3 25.28
 -1 -16 1 154.84 23.9
 -1 -16 1 141.38 23.67
 -1 16 1 111.1 10.71
 1 -16 -1 194.16 13
 -1 -16 1 160.46 12.14
 -1 -16 1 149.73 11.04
 -1 -16 1 139.04 11.17
 1 -16 -1 186.86 12.31
 -1 -16 0 451 22.49
 -1 -16 0 509.26 23.67
 1 -16 0 531.73 24.74
 -1 -16 0 499.74 24.09
 -1 16 0 633.03 39.58
 1 -16 0 438.08 22.39
 -1 -16 0 517.71 23.91
 -1 -16 0 531.67 38.24
 -1 -16 0 493.81 39.02
 1 -16 0 539.57 41.45
 -1 -16 0 540.65 39.74
 -1 16 0 602.72 35.69
 -1 -16 0 480.54 22.32
 1 -16 0 530.81 23.81
 -1 -16 0 508.56 23.34
 -1 -16 0 520.65 38.72
 -1 -16 0 442 24.26
 1 -16 0 448.14 23.81
 -1 -16 -1 323.4 18.42
 -1 -16 -1 339.99 17.93
 1 -16 1 320.79 18.76
 1 -16 1 323.95 18.16
 -1 -16 -1 340.09 17.43
 -1 -16 -1 291.26 17.57
 -1 -16 -1 311.88 18.06
 -1 -16 -1 374.19 31.99
 -1 -16 -1 341.61 19.18
 -1 -16 -1 374.33 32.55
 1 -16 1 322.53 31.8
 -1 -16 -1 287.09 30.36
 1 -16 1 343.46 34.54
 -1 -16 -1 316.64 31.98
 -1 -16 -2 106 10.88
 1 -16 2 118.69 11.95
 -1 -16 -2 103.9 9.54
 1 -16 2 120.09 10.68
 -1 16 -2 68.01 9.12
 -1 -16 -2 109.03 10.41
 1 -16 2 109.77 11.6
 1 -16 2 126.97 12.54
 -1 -16 -2 118.11 23.69
 -1 -16 -2 124.67 21.15
 -1 16 -2 69.33 16.16
 1 -16 2 133.55 23.25
 -1 -16 -2 101.97 21.06
 -1 -16 -2 130.78 21.21
 1 -16 2 100.58 20.32
 1 -16 2 129.2 12.18
 1 -16 3 198.91 13.63
 -1 -16 -3 216.28 25.68
 1 -16 3 173.91 25.01
 -1 -16 -3 186.64 14.52
 1 -16 3 215.78 15.05
 -1 16 -3 171.1 13.35
 -1 -16 -3 190.17 13.94
 1 -16 3 219.16 25.37
 -1 -16 -3 236 25.84
 -1 -16 -3 187.75 28.39
 -1 16 -3 159.29 21.72
 1 -16 3 212.76 15.36
 -1 -16 -3 202.06 15.47
 1 -16 3 229.79 15.44
 -1 -16 -4 150.87 14.33
 1 -16 4 151.83 12.82
 1 16 4 199.35 12.75
 -1 -16 -4 150.98 13.33
 -1 -16 -4 166.23 11.42
 1 -16 4 138.36 20.39
 -1 -16 -4 168.36 22.36
 -1 -16 -4 199.53 24.87
 -1 16 -4 188.69 23.52
 -1 16 -4 192.84 13.58
 1 -16 4 160.94 23.12
 -1 -16 -4 150.04 21.77
 -1 -16 -4 181.57 15.07
 1 -16 4 162.57 14.68
 -1 -16 -5 55.36 7.79
 1 -16 5 67.08 12.71
 1 -16 5 88.57 12.99
 -1 16 -5 68.2 10.05
 -1 16 -5 75.58 18.24
 -1 -16 -5 60.11 10.65
 -1 -16 -5 61.3 10.64
 -1 -16 -5 75.85 11.59
 1 -16 5 82.2 12.72
 1 -16 6 244.72 18.38
 1 -16 6 202.1 16.9
 -1 16 -6 225.2 28.82
 -1 16 -6 229.59 26.5
 -1 -16 -6 211.23 13.76
 -1 -16 -6 220.32 16.96
 1 -16 6 224.12 18.1
 1 -16 6 271.93 18.73
 -1 -16 -6 256.58 16.69
 -1 -16 -6 236.12 16.69
 -1 -16 -7 199.39 15.3
 -1 -16 -7 193.52 12.57
 -1 -16 -7 203.44 15.97
 1 -16 7 221.78 17.81
 -1 -16 -7 205.41 14.87
 1 -16 7 210.52 17.72
 1 16 7 239.39 14.06
 1 -16 7 196.16 15.4
 1 -16 7 206.88 17.72
 -1 -16 -8 10.24 8.72
 1 -16 8 11.38 10.97
 -1 -16 -8 1.86 5.47
 -1 -16 -8 -4.32 8.94
 1 -16 8 1.52 11.23
 1 -16 8 -1.41 12.3
 -1 -16 -8 2.56 7.29
 1 16 8 11.7 6.44
 1 -16 8 1.81 7.76
 1 -16 9 135.3 12.75
 -1 -16 -9 130.44 11.54
 -1 16 -9 99.31 9.98
 1 16 9 86.18 8.42
 1 -16 9 153.89 13.27
 -1 -16 -9 128.19 10.97
 1 -16 9 131.11 13.06
 -1 -16 -10 131.73 8.88
 1 -16 10 123.79 9.57
 -1 16 -10 86.48 8.39
 -1 16 -10 89.61 7.7
 1 16 10 93.08 7.5
 1 -16 10 126.97 10.31
 1 16 10 74.36 6.59
 -1 -16 -10 130.31 9.35
 1 16 10 88.16 7.12
 -1 16 -11 36.25 4.05
 -1 16 -11 37.44 3.95
 1 -16 11 21.81 4.45
 -1 -16 -11 18.64 4.07
 1 17 -11 120.11 7.99
 1 17 -11 96.37 6.83
 -1 -17 11 111.41 9.21
 -1 17 11 137.43 7.87
 1 -17 -11 93.47 7.76
 -1 17 11 150.47 8.39
 -1 -17 10 68.57 10.41
 -1 17 10 78.56 6.8
 1 -17 -10 47.37 7.07
 1 17 -10 70.72 6.78
 -1 -17 10 57.73 11.02
 1 -17 -10 59.38 7.72
 -1 17 10 86.21 8.15
 1 17 -10 82.5 8.12
 -1 17 10 82.67 7.1
 1 -17 -10 54.24 8.17
 -1 17 9 67.61 7.52
 1 -17 -9 36.95 7.15
 1 -17 -9 29.34 8.77
 1 -17 -9 42.06 9.29
 -1 -17 9 42.57 13.06
 -1 -17 9 40.03 9.55
 -1 17 9 71.63 8.09
 1 -17 -9 34.09 8.07
 -1 17 9 75.81 9.28
 -1 -17 8 275.2 17.67
 -1 17 8 287.67 15.55
 -1 -17 8 313.2 19.93
 1 -17 -8 237.86 16.02
 1 -17 -8 251.02 15.64
 1 -17 -8 257.84 17.31
 1 -17 -8 295.16 18.15
 -1 -17 8 276.02 21.55
 -1 17 8 300.17 17.24
 -1 17 8 287.99 16.41
 1 -17 -7 182.5 14.29
 1 -17 -7 189.44 13.65
 1 -17 -7 190.56 14.97
 -1 -17 7 203.38 14.95
 1 -17 -7 224.19 16.92
 -1 -17 7 173.29 15.35
 -1 -17 7 218.71 17.53
 -1 -17 7 214.46 16.44
 -1 17 7 221.48 15.11
 -1 -17 7 235.29 17.68
 -1 -17 7 205.34 16.84
 -1 -17 6 42.32 12.53
 -1 -17 6 40.9 11.58
 1 -17 -6 37.1 9.43
 1 -17 -6 46.42 8.6
 -1 -17 6 56.03 12.19
 -1 -17 6 34.66 10.32
 1 -17 -6 40.62 10.24
 -1 -17 6 43.08 10.61
 -1 17 6 42.21 9.63
 -1 -17 6 45.02 7.76
 -1 17 5 521.58 25.41
 -1 -17 5 530 25.96
 -1 -17 5 475.36 24.7
 1 -17 -5 497.79 25.44
 -1 -17 5 533.86 26.7
 -1 -17 5 530.32 27.51
 1 -17 -5 483.54 24.67
 1 -17 -5 543.21 46.83
 -1 -17 5 435.04 38.52
 -1 -17 5 481.36 36.29
 1 -17 -5 497.77 37.03
 -1 -17 5 491.84 37.96
 1 -17 -5 533.52 38.76
 -1 -17 5 483.69 26.01
 -1 -17 4 245.62 16.96
 1 -17 -4 196.02 15.04
 -1 -17 4 244.56 16.23
 -1 17 4 256.86 15.84
 -1 -17 4 224.29 17.77
 -1 -17 4 232.77 16.39
 -1 -17 4 214.32 14.89
 1 -17 -4 211.75 14.88
 -1 -17 4 222.14 29.23
 1 -17 -4 229.17 27.92
 -1 -17 4 228.83 27.95
 1 -17 -4 243.17 17.35
 -1 -17 4 214.74 18.57
 -1 -17 4 188.56 14.18
 -1 -17 4 194.4 27.9
 -1 -17 4 230.91 26.49
 1 -17 -4 222.43 26.49
 -1 17 4 249.3 31.76
 -1 -17 3 3.16 7.74
 1 -17 -3 4.54 7.3
 -1 17 3 -2.23 6.87
 -1 -17 3 5.54 7.78
 1 -17 -3 6.8 9.22
 -1 -17 3 -2.84 10.94
 -1 -17 3 -1.46 9
 -1 -17 3 1.97 7.51
 -1 -17 3 6.16 8.17
 1 -17 -3 18.78 20.59
 -1 -17 3 9.88 17.5
 -1 -17 3 -4.65 17.34
 -1 -17 3 -11.71 16.82
 1 -17 -3 -5.84 16.7
 -1 -17 3 16.02 18.08
 1 -17 -3 3.56 17.01
 1 -17 -3 2.83 7.03
 -1 -17 3 5.01 8.52
 -1 17 3 -8.36 17.06
 1 -17 -3 -1.86 6.69
 1 -17 -2 567.48 24.01
 -1 -17 2 445.93 23.09
 -1 17 2 405.09 22.64
 -1 -17 2 451.74 23.69
 1 -17 -2 572.71 25.15
 1 -17 -2 514.31 25.14
 -1 -17 2 543.19 27.97
 1 -17 -2 444.94 23.27
 -1 -17 2 497.86 25.55
 1 17 -2 394.06 21.81
 -1 -17 2 494.96 24.25
 -1 -17 2 487.53 40.97
 1 -17 -2 518.59 42.29
 -1 -17 2 531.04 40.26
 -1 -17 2 536.6 40.28
 1 -17 -2 578.4 41.58
 1 -17 -2 565.61 40.17
 -1 -17 2 499.86 38.5
 -1 -17 2 465.79 22.77
 -1 17 2 407.02 37.35
 1 -17 -2 498.69 23.12
 -1 -17 2 489.21 23.89
 -1 -17 1 563.91 25.96
 -1 -17 1 585.52 27.29
 1 -17 -1 564.42 26.06
 -1 17 1 515.5 39.77
 -1 -17 1 547.53 42.52
 1 -17 -1 516.29 43.92
 1 -17 -1 653.02 47.17
 -1 -17 1 581.08 43.11
 1 -17 -1 576.76 42.09
 -1 -17 1 565.79 26.87
 1 -17 -1 621.36 28.03
 -1 -17 1 633.24 30.71
 1 -17 -1 536.58 27.25
 -1 -17 1 578.65 27.98
 1 -17 -1 635.99 45.08
 1 -17 -1 556.89 26.54
 -1 -17 1 562.44 26.12
 -1 -17 0 195.16 13.35
 -1 -17 0 207.2 15.63
 1 -17 0 187.67 14.66
 1 -17 0 223.35 15.65
 -1 -17 0 239.89 14.84
 -1 -17 0 213.55 15.26
 1 -17 0 209.3 13.69
 -1 -17 0 239.32 14.96
 1 -17 0 216.34 29.79
 -1 17 0 234.77 23.38
 -1 -17 0 230.26 28.33
 -1 -17 0 211.3 28.27
 1 -17 0 206.58 28.53
 -1 -17 0 230.21 26.93
 -1 -17 0 277.53 29.97
 -1 -17 0 210.6 13.38
 1 -17 0 220.65 14.74
 -1 -17 -1 14.08 6.72
 -1 -17 -1 21.14 7.76
 1 -17 1 11 8.37
 -1 17 -1 38.63 13.99
 -1 17 -1 45.55 8.53
 -1 -17 -1 2.85 8.18
 -1 -17 -1 25.38 8.54
 1 -17 1 6.76 15.66
 -1 -17 -1 9.31 16.64
 1 -17 1 21.1 17.87
 -1 -17 -1 4.46 16.67
 -1 -17 -1 15.81 8.45
 -1 -17 -1 14.55 9.35
 1 -17 1 36.34 11.23
 1 -17 1 16.21 8.07
 1 -17 1 18.9 8.31
 -1 -17 -1 -3.95 16.38
 1 -17 1 18.61 19.22
 -1 -17 -1 9.79 18.26
 -1 -17 -2 267.28 15.47
 -1 17 -2 257.95 16.26
 1 -17 2 229.88 15.65
 1 -17 2 281.19 18.56
 1 -17 2 245.8 16.65
 1 -17 2 308.2 34.03
 -1 17 -2 231.32 24.97
 -1 -17 -2 296.13 32.81
 -1 -17 -2 310.83 31.76
 -1 -17 -2 295.58 29.55
 1 -17 2 244.76 27.56
 1 -17 2 303.06 17.64
 1 -17 2 233.71 16.98
 -1 -17 -2 308.44 16.82
 -1 -17 -2 268.08 29.54
 1 -17 2 286.21 30.99
 -1 -17 -2 255.5 16.82
 1 -17 3 5.82 7.16
 -1 -17 -3 11.15 9.15
 1 -17 3 13.8 10.26
 -1 17 -3 17.51 14.82
 -1 17 -3 9.37 7.89
 1 -17 3 12.45 8.83
 -1 -17 -3 15.26 8.9
 -1 -17 -3 10.9 19.17
 -1 -17 -3 -9.2 16.37
 -1 -17 -3 6.73 16.09
 1 -17 3 -8.86 16.98
 -1 -17 -3 0.82 16.86
 1 -17 3 -1.76 17.75
 -1 -17 -3 3.37 16.85
 1 -17 3 10.15 9.04
 -1 17 -4 263.76 16.26
 1 -17 4 209.9 16.63
 -1 -17 -4 214.14 15.92
 -1 17 -4 245.46 26.11
 -1 -17 -4 188.99 26.3
 1 -17 4 212.22 24.86
 -1 -17 -4 258.84 26.77
 1 -17 4 236.64 15.71
 -1 -17 -4 228.78 16.76
 1 -17 4 254.85 17.38
 -1 -17 -4 246.13 17.71
 -1 -17 -4 197.87 25.61
 1 -17 4 240.03 27.94
 1 17 4 258.89 15.07
 -1 -17 -5 262.74 18.54
 1 -17 5 263.05 18.99
 -1 -17 -5 309.48 18.94
 1 17 5 279.29 16.3
 -1 -17 -5 271.44 17.87
 1 -17 5 283.15 19.17
 1 -17 5 277.35 19.8
 -1 17 -5 288.79 17.41
 -1 17 -5 260.48 27.82
 -1 -17 -6 39.34 10.66
 1 -17 6 39.76 12.09
 1 -17 6 34.29 11.57
 1 -17 6 19.7 11.59
 1 -17 6 37.02 12.56
 -1 -17 -6 34.03 10.74
 -1 -17 -6 32.08 10.03
 1 17 6 52.19 8.62
 -1 -17 -7 77.25 10.78
 1 -17 7 82.79 13.34
 1 -17 7 86.07 13.33
 1 -17 7 91.36 12.06
 1 -17 7 96.2 13.68
 -1 -17 -7 97.86 12.35
 -1 -17 -7 74.35 11.04
 1 17 7 67.17 8.98
 -1 -17 -8 111.18 11.31
 1 -17 8 128.04 13.71
 -1 -17 -8 129.56 12.22
 1 17 8 99.81 10.12
 1 17 8 111.97 9.73
 1 17 8 92.06 8.39
 1 -17 8 107.66 10.19
 1 -17 8 148.42 15.3
 1 -17 8 120.71 13.42
 -1 -17 -8 123.24 10.46
 1 17 9 48.23 5.67
 1 -17 9 35.99 10.03
 -1 17 -9 56.97 8.49
 -1 17 -9 59.36 7.81
 -1 -17 -9 28.24 7.9
 1 17 9 64.78 6.69
 -1 -17 -9 33.35 7.37
 1 17 9 55.03 7.04
 -1 -17 -10 44.55 6.16
 -1 17 -10 25.28 5.63
 -1 17 -10 29.45 4.95
 1 -17 10 46.13 7.36
 -1 -17 -10 45.9 5.66
 1 17 10 28.06 3.85
 1 -18 -11 2.14 3.3
 -1 18 11 7.7 3.08
 -1 18 11 8.78 3.67
 1 18 -11 7.14 3.73
 1 18 -10 47.07 5.31
 1 -18 -10 77.44 7.05
 -1 -18 10 82.49 10.41
 1 -18 -10 71.74 7.47
 1 18 -10 53.08 6.51
 -1 18 10 64.23 6.8
 -1 18 10 58.18 5.82
 -1 -18 10 64.63 7.17
 1 -18 -9 133.76 11.15
 -1 -18 9 152.63 15
 1 -18 -9 141.29 11.62
 -1 -18 9 135.95 10.1
 1 18 -9 148.27 9.88
 -1 18 9 159.05 10.28
 -1 -18 9 136.49 11.84
 -1 18 9 168.21 11.34
 1 -18 -9 115.27 10.15
 -1 -18 8 27.13 11.16
 1 -18 -8 14.74 8.43
 1 -18 -8 16.1 9.64
 -1 -18 8 20.1 14.05
 -1 18 8 10.48 7.53
 1 -18 -8 13.32 7.53
 -1 18 8 6.69 6.44
 -1 18 7 136.9 11.58
 -1 -18 7 88.58 11.66
 1 -18 -7 125.26 13.31
 -1 -18 7 88.32 11.23
 1 -18 -7 80.06 11.09
 -1 -18 7 99.27 13.58
 -1 -18 7 104.5 13.53
 -1 -18 7 72.65 13.13
 1 -18 -7 81.19 10.57
 1 -18 -6 258.34 16.74
 -1 -18 6 243.98 19.36
 -1 -18 6 298.15 19.29
 -1 18 6 320.34 17.88
 -1 -18 6 262.08 18.2
 -1 -18 6 270.07 18.52
 1 -18 -6 264.66 17.4
 -1 -18 6 272.44 19.03
 -1 -18 6 236.64 16.68
 -1 -18 6 252.02 14.55
 -1 18 5 10.71 8.02
 -1 -18 5 8.89 8.48
 1 -18 -5 16.28 11.34
 1 -18 -5 13.61 8.89
 -1 -18 5 13.01 9.54
 -1 -18 5 10.79 9.96
 -1 -18 5 5.31 12.2
 -1 18 5 1.2 18.81
 -1 -18 5 7.53 7.75
 -1 -18 5 5.76 16.35
 -1 -18 5 18.12 15.45
 -1 -18 5 2.31 12.94
 1 -18 -5 11.73 14.7
 -1 -18 5 -4.95 15.33
 -1 -18 5 6.78 10.93
 -1 -18 4 175.94 15.38
 1 -18 -4 206.29 13.39
 1 -18 -4 188.18 14.83
 -1 -18 4 211.73 15.45
 1 -18 -4 196.47 16.66
 -1 -18 4 191.94 17.37
 -1 18 4 223.19 14.81
 -1 -18 4 229.01 15.83
 -1 -18 4 235.11 18.37
 -1 -18 4 181.11 13.97
 1 -18 -4 202.07 29.21
 -1 -18 4 207.84 28.29
 1 -18 -4 219.17 28.1
 -1 -18 4 189.05 26.91
 -1 -18 4 178.84 26.78
 1 -18 -4 236 27.57
 -1 -18 4 182.25 25.87
 -1 18 4 229.51 30.64
 1 -18 -3 437.51 21.15
 -1 -18 3 417.33 22.5
 -1 -18 3 438.05 22.28
 1 -18 -3 373.18 21.62
 -1 -18 3 387.74 22.51
 -1 -18 3 389.95 21.57
 1 18 -3 375.12 20.25
 -1 -18 3 408.65 22.03
 -1 -18 3 372.12 38.31
 1 -18 -3 470.25 42.08
 -1 -18 3 427.34 38.41
 1 -18 -3 454.83 38.44
 -1 -18 3 432.49 38.1
 1 -18 -3 453.76 24.06
 -1 -18 3 448.33 26.14
 -1 18 3 410.08 21.61
 1 -18 -3 480.72 23.48
 -1 -18 3 424.56 35.96
 1 -18 -3 476.98 37.69
 1 -18 -3 446.6 21.6
 -1 18 3 405.66 38.43
 1 -18 -2 540.82 25
 -1 -18 2 533.6 25.51
 -1 -18 2 581.63 28.04
 1 -18 -2 499.19 25.24
 1 18 -2 459.14 23.75
 -1 -18 2 540.09 26.11
 -1 -18 2 556.18 44.25
 -1 -18 2 597.39 44.48
 1 -18 -2 516.96 44.05
 1 -18 -2 486.26 43.96
 1 -18 -2 568.11 43.21
 -1 -18 2 583.94 43.58
 -1 -18 2 521.93 25.75
 -1 18 2 423.07 24.11
 1 -18 -2 583.91 26.83
 -1 -18 2 503.74 24.41
 1 -18 -2 589.03 42.75
 -1 -18 2 589.85 42.68
 -1 18 2 493.71 41.08
 1 -18 -2 558.1 25.09
 1 -18 -2 522.69 26.7
 -1 -18 2 559.48 29.64
 -1 -18 1 2.24 9.8
 -1 -18 1 1.66 7.67
 1 -18 -1 2.63 6.81
 -1 -18 1 -3.92 18.58
 1 -18 -1 9.12 19.21
 -1 -18 1 8.61 16.28
 1 -18 -1 2.18 20.01
 1 -18 -1 -6.36 17.88
 1 -18 -1 -4.89 18.18
 -1 -18 1 3.73 7.67
 1 -18 -1 9.54 9.05
 -1 -18 1 -0.6 6.52
 1 -18 -1 2.85 8.71
 -1 -18 1 15.82 12.99
 1 -18 -1 9.6 8.38
 -1 -18 1 9.25 7.57
 -1 18 0 210.57 23.78
 -1 -18 0 260.26 16.63
 1 -18 0 264.31 15.72
 -1 -18 0 252.73 30.11
 1 -18 0 251.31 32.41
 1 -18 0 221.16 31.91
 -1 -18 0 269.51 32.1
 -1 -18 0 299.96 31.31
 -1 -18 0 272.09 17.69
 1 -18 0 287.37 17.24
 -1 -18 0 262.97 15.33
 1 -18 0 290.05 18.12
 -1 -18 0 264.66 16.62
 -1 -18 0 278.54 32.49
 -1 -18 0 258.34 15.45
 -1 -18 -1 103.3 10.07
 1 -18 1 88.98 12.23
 -1 -18 -1 103.06 11.01
 -1 18 -1 271.6 14.59
 -1 -18 -1 95.12 11.76
 -1 -18 -1 104.85 11.81
 -1 -18 -1 91.73 21.39
 -1 18 -1 240.38 23.55
 1 -18 1 80.9 24.51
 1 -18 1 93.2 23.51
 -1 -18 -1 115.34 24.98
 1 -18 1 73.8 20.87
 1 -18 1 86.04 24.05
 -1 -18 -1 128.46 24.67
 -1 -18 -1 97.39 22.91
 1 -18 1 99.71 14.05
 -1 -18 -1 88.43 12.59
 1 -18 1 73.57 10.44
 1 -18 1 89.12 12.29
 -1 18 -2 110.55 18.45
 1 -18 2 54.94 11.96
 -1 -18 -2 66.24 12.34
 1 -18 2 53.82 10.15
 -1 -18 -2 55.32 8.13
 -1 18 -2 113.44 11.24
 1 -18 2 50.18 9.19
 -1 -18 -2 67.43 10.5
 -1 -18 -2 66.07 22.17
 -1 -18 -2 69.09 20.55
 1 -18 2 56.44 23.16
 -1 -18 -2 75.66 21.38
 -1 -18 -2 48.64 19.51
 1 -18 2 33.46 18.52
 1 -18 2 37.21 20.33
 -1 -18 -2 65.12 21.12
 1 -18 2 60.04 11.23
 -1 -18 -2 82.32 10.1
 1 -18 2 48.25 10.56
 -1 -18 -2 55.72 10.42
 -1 -18 -3 323.77 17.99
 1 -18 3 271.5 16.97
 1 -18 3 318.29 19.97
 -1 18 -3 385.19 19.19
 1 -18 3 287.37 18.08
 -1 -18 -3 267.91 18.38
 -1 18 -3 331.66 29.27
 -1 -18 -3 292.53 32.73
 -1 -18 -3 312.49 35.72
 1 -18 3 324.33 36.15
 -1 -18 -3 279.39 30.66
 1 -18 3 284.16 31.49
 1 -18 3 312.78 18.98
 -1 -18 -3 258.64 29.1
 -1 -18 -3 246.82 30.54
 1 -18 3 278.27 30.09
 -1 -18 -4 181.91 15.17
 -1 18 -4 132.49 20.76
 1 -18 4 180.31 13.63
 1 18 4 137.7 11.76
 -1 18 -4 151.17 13.35
 1 -18 4 189.59 15.03
 1 -18 4 215.64 17.66
 -1 -18 -4 179.74 14.7
 -1 -18 -4 185.57 26.85
 -1 -18 -4 180.53 24.93
 1 -18 4 171.65 23.75
 1 -18 4 182.65 15.32
 -1 -18 -4 201.29 15.99
 -1 -18 -4 192.27 13.1
 -1 -18 -4 197.91 24.42
 1 -18 4 152.79 22.09
 -1 -18 -4 183.95 24.84
 -1 -18 -5 28.63 10.85
 1 -18 5 42.12 11.85
 -1 -18 -5 21.02 10.17
 -1 -18 -5 33.35 8.32
 1 -18 5 16.05 12.04
 -1 18 -5 41.61 9.11
 1 -18 5 33.68 11.09
 1 18 5 40.12 7.99
 -1 -18 -5 17.79 9.68
 -1 -18 -6 219.85 16.82
 1 -18 6 248.75 18.38
 1 18 6 273.23 14.85
 1 -18 6 246.7 17.78
 1 -18 6 208.25 17.22
 1 -18 6 227.88 17.51
 -1 -18 -6 224.06 16.48
 -1 -18 -6 219.49 16.14
 -1 -18 -7 201.5 15.34
 1 -18 7 208.94 16.98
 1 18 7 223.69 13.1
 1 -18 7 210.27 16.43
 1 -18 7 229.09 15.41
 -1 -18 -7 202.72 14.55
 1 -18 7 197.21 16.14
 1 -18 7 233.54 19.14
 -1 -18 -7 179.67 13.92
 1 -18 8 20.85 11.18
 -1 -18 -8 21.81 6.71
 -1 -18 -8 12.65 8.12
 1 -18 8 10.54 9.69
 1 18 8 25.73 6
 -1 -18 -8 10.4 7.27
 1 -18 8 16.38 9.86
 1 18 8 21.72 6.57
 -1 18 -9 52.25 7.54
 -1 18 -9 51.17 6.75
 1 18 9 51.23 5.32
 1 18 9 47.55 6.16
 -1 -18 -10 43.05 5.37
 1 -18 10 49.53 6.1
 -1 18 -10 77.79 5.46
 -1 18 -10 69.54 4.6
 -1 -18 -10 45.21 4.51
 -1 -19 10 24.95 5.17
 1 -19 -10 25.04 4.73
 1 19 -10 18.26 4.3
 1 -19 -10 23.68 5.04
 -1 19 10 25.99 4.41
 1 -19 -10 31.55 4.58
 -1 -19 9 19.81 7.21
 -1 -19 9 14.43 5.76
 1 19 -9 14.21 4.95
 -1 -19 9 15.8 8.64
 1 -19 -9 12.8 6.37
 -1 -19 9 13.91 10.37
 1 -19 -9 15.66 7.03
 -1 19 9 11.97 4.91
 1 -19 -9 13.49 5.02
 -1 19 9 17.35 6.03
 -1 19 8 184.37 12.03
 1 -19 -8 163.27 12.79
 -1 -19 8 170.68 14.91
 -1 -19 8 216.48 15.35
 1 -19 -8 207.73 14.48
 -1 -19 8 219.98 17.96
 -1 19 8 205.75 12.93
 -1 -19 8 193.17 15.37
 -1 -19 7 77.66 12.53
 1 -19 -7 90.43 12.56
 1 -19 -7 74.44 10.24
 -1 -19 7 72.51 10.29
 -1 19 7 50.07 9.15
 -1 -19 7 86.55 12.15
 -1 -19 7 70.7 12.57
 -1 -19 6 -0.15 6.27
 1 -19 -6 -5.15 8.43
 -1 -19 6 -4.76 9.23
 -1 19 6 8.43 7.73
 -1 -19 6 1.83 8.01
 -1 -19 6 0.32 13.07
 -1 -19 6 5.59 10.55
 -1 -19 6 2.61 11.78
 -1 -19 6 -1.78 9.84
 -1 -19 6 -1.5 9.98
 1 -19 -5 132.3 11.39
 -1 -19 5 110.22 10.73
 1 -19 -5 94.34 23.24
 -1 -19 5 103.81 13.63
 1 -19 -5 122.11 13.85
 -1 -19 5 89.54 10.61
 1 -19 -5 101.74 11.9
 -1 -19 5 132.85 12.93
 -1 19 5 84.5 10.72
 -1 -19 5 136.55 13.28
 -1 -19 5 109.42 15.44
 1 -19 -4 200.86 13.05
 -1 -19 4 191.36 15.92
 1 -19 -4 170.12 13.97
 -1 -19 4 218.83 15.29
 -1 19 4 133.36 13.13
 1 -19 -4 233.7 16.04
 -1 -19 4 220.48 15.27
 -1 -19 4 210.7 18.3
 -1 -19 4 186.45 13.9
 1 -19 -4 188.4 29.06
 -1 -19 4 199.22 27.62
 -1 -19 4 205.21 27.41
 1 -19 -4 200.38 27.16
 -1 -19 4 182.44 17.39
 1 -19 -4 201.42 16.77
 -1 -19 4 192.31 28.25
 1 -19 -4 205.15 26.06
 -1 -19 4 209.4 25.83
 1 -19 -4 196.73 13.83
 1 -19 -3 56.26 8.98
 -1 -19 3 50.16 10.78
 -1 -19 3 42.77 9.76
 1 -19 -3 53.24 10.46
 -1 19 3 45.62 8.97
 1 -19 -3 56.99 12.06
 -1 -19 3 39.92 13.63
 -1 -19 3 39.43 10.39
 1 19 -3 43.92 7.67
 -1 -19 3 33.09 8.72
 -1 -19 3 46.15 9.44
 1 -19 -3 51.14 21.67
 -1 -19 3 37.62 19.76
 -1 -19 3 39.66 20.31
 -1 -19 3 30.09 18.11
 1 -19 -3 39.44 19.91
 1 -19 -3 40.18 19.5
 -1 -19 3 53.21 21.64
 1 -19 -3 53.71 8.78
 -1 -19 2 162.36 13.55
 1 -19 -2 163.89 12.78
 -1 -19 2 145.5 12.61
 -1 -19 2 179.79 15.11
 1 19 -2 103.06 10.76
 1 -19 -2 160.23 13.57
 -1 -19 2 178.38 16.47
 -1 -19 2 151.45 13.62
 1 -19 -2 135.42 26.47
 1 -19 -2 161.22 29.03
 -1 -19 2 133.4 25.98
 -1 -19 2 176.57 27.55
 -1 -19 2 164.91 27.66
 -1 -19 2 153.86 11.91
 1 -19 -2 143.23 26.49
 1 -19 -2 164.61 26.19
 -1 -19 2 203.38 28.77
 -1 -19 2 157.9 25.55
 -1 -19 2 141.39 13.05
 1 -19 -2 159.4 14.32
 -1 -19 2 187.94 18.05
 1 -19 -2 161.19 15.29
 1 -19 -2 153.03 12.08
 -1 -19 1 255.68 20.52
 1 -19 -1 189.45 16.34
 1 -19 -1 231.95 14.61
 -1 -19 1 247.7 16.31
 1 -19 -1 208.26 30.8
 1 -19 -1 246.8 32.76
 -1 -19 1 269.93 31.35
 -1 -19 1 228.64 30.98
 1 -19 -1 233.41 30.28
 -1 -19 1 207.19 13.99
 1 19 -1 185.5 13.6
 1 -19 -1 223.37 16.52
 -1 -19 1 254.98 17.81
 1 -19 -1 239.69 16.75
 -1 -19 1 222.79 15.77
 -1 -19 1 220.58 14.75
 1 -19 -1 231.98 15.71
 1 -19 -1 212.91 30.46
 -1 -19 0 35.25 9.37
 1 -19 0 27.1 22.08
 -1 -19 0 28.61 18.01
 1 -19 0 37.44 21.91
 -1 -19 0 32.44 20.58
 -1 -19 0 30.36 7.79
 1 -19 0 44.61 10.06
 -1 -19 0 36.73 7.92
 -1 -19 0 29.27 10.92
 1 -19 0 28.47 11.56
 1 -19 0 30.34 9.88
 -1 -19 0 34.01 9.05
 -1 -19 0 44.98 13.71
 1 -19 0 41.23 12.79
 -1 -19 0 8.57 18.26
 -1 -19 0 30.05 20.64
 1 -19 1 228.22 17.86
 -1 -19 -1 149.13 15.61
 -1 -19 -1 180.28 14.42
 -1 -19 -1 154.3 25.92
 1 -19 1 163.88 29.17
 1 -19 1 212.58 30.92
 -1 -19 -1 165.62 27.63
 -1 -19 -1 185.24 26.52
 1 -19 1 185.09 26.89
 -1 -19 -1 168.31 28.57
 -1 -19 -1 177.12 12.75
 -1 19 -1 272.63 15.9
 -1 -19 -1 138.7 13.7
 1 -19 1 174.42 15.63
 -1 -19 -1 190.7 14.2
 1 -19 1 191.38 14.94
 1 -19 1 210.81 30
 -1 -19 -1 174.43 27.58
 1 -19 2 227.86 15.73
 -1 -19 -2 218.11 18.04
 1 -19 2 232.07 17.94
 -1 19 -2 307.96 17.03
 -1 -19 -2 256.43 16.68
 -1 -19 -2 251.79 32.45
 -1 -19 -2 221.74 29.08
 1 -19 2 228.84 32.35
 1 -19 2 206.92 32.25
 -1 -19 -2 238.59 30.7
 1 -19 2 241.53 29.02
 -1 -19 -2 261.58 29.85
 -1 -19 -2 241.69 15.05
 -1 -19 -2 245.08 15.73
 1 -19 2 208.58 17.37
 1 -19 2 255.17 17.69
 -1 -19 -2 236.46 29.64
 1 -19 2 235.37 30.57
 1 -19 3 22.8 9.43
 -1 -19 -3 31.91 9.43
 -1 -19 -3 28.31 21.13
 -1 -19 -3 40.19 18.49
 1 -19 3 25.95 20.72
 -1 -19 -3 11.23 16.09
 -1 -19 -3 42.07 9.22
 1 -19 3 31 8.14
 -1 -19 -3 29.77 10.59
 1 -19 3 34.17 9.3
 1 -19 3 39.81 13.24
 -1 19 -3 12.3 8.62
 -1 -19 -3 24.28 16.91
 1 -19 3 38.41 16.41
 -1 -19 -3 18.7 17.32
 1 -19 3 22.13 18.91
 1 -19 3 29.48 11.26
 1 -19 4 55.23 21.91
 -1 -19 -4 55.05 12.18
 1 -19 4 64.8 11.44
 -1 -19 -4 59.6 9.16
 -1 19 -4 98.08 10.78
 1 -19 4 63.68 14.36
 1 -19 4 61.05 10.87
 1 -19 4 47.55 12.5
 -1 -19 -4 42.96 10.93
 -1 -19 -4 58.39 9.29
 -1 -19 -5 336.99 18.13
 -1 -19 -5 365.25 21.36
 1 -19 5 366.19 21.24
 -1 19 -5 343.63 19.36
 1 -19 5 403.87 23.06
 1 19 5 331.74 18.11
 1 -19 5 359.1 20.99
 -1 -19 -5 366.74 21.77
 -1 -19 -6 71.68 11.02
 1 -19 6 75.92 10.1
 1 -19 6 73.8 11.91
 1 -19 6 63.92 12.39
 1 19 6 87.32 8.76
 -1 -19 -6 92.44 9.31
 -1 -19 -6 72.14 11.39
 1 -19 6 67.02 11.62
 1 -19 7 25.73 9.78
 1 -19 7 42.28 13.32
 -1 -19 -7 21.94 8.25
 -1 -19 -7 27.41 9.02
 1 -19 7 36.34 11
 1 19 7 28.64 6.24
 1 -19 7 39.57 9.69
 1 -19 7 31.08 10.16
 1 -19 8 68.24 10.04
 1 -19 8 67.85 10.34
 1 -19 8 75.55 11.97
 -1 -19 -8 81.15 9.12
 1 19 8 89.8 6.65
 1 19 8 82.98 7.94
 1 -19 9 10 7.14
 -1 19 -9 24.23 5.55
 1 -19 9 12.52 6.55
 -1 -19 -9 9.91 4.66
 -1 -19 -9 4.3 5.11
 -1 19 -9 27.89 4.86
 -1 20 10 80.67 5.98
 -1 -20 10 51.16 4.55
 -1 -20 9 95.85 9.17
 1 -20 -9 63.18 5.36
 -1 -20 9 87.27 10.89
 1 -20 -9 90.25 7.98
 -1 -20 9 68.42 6.05
 1 20 -9 63.56 5.29
 1 -20 -9 69.37 7.11
 -1 20 9 81.98 6.74
 1 -20 -9 98.72 7.28
 1 20 -9 70.18 6.61
 -1 20 9 87.3 8.12
 -1 -20 9 68.72 7.41
 -1 20 8 3.46 4.83
 1 -20 -8 4.24 4.91
 1 -20 -8 9.04 7.77
 -1 -20 8 8.42 8.9
 1 -20 -8 3.47 6.37
 -1 -20 8 8.54 8.8
 1 -20 -8 12.21 6.62
 -1 20 8 4.65 5.71
 -1 -20 8 6.33 8.28
 1 -20 -7 68.82 7.94
 -1 -20 7 70.72 13.83
 1 -20 -7 65.27 9.16
 -1 -20 7 64.83 9.31
 -1 -20 7 78.31 11.82
 -1 -20 7 74.26 10.87
 1 -20 -7 98.23 10.05
 1 -20 -6 122.98 10.67
 -1 -20 6 117.81 13.37
 1 -20 -6 116.92 11.97
 -1 -20 6 122.74 12.71
 -1 -20 6 127.95 14.03
 1 -20 -6 144.1 12.66
 -1 -20 6 147.41 13.4
 -1 -20 6 128.63 15.11
 -1 -20 6 154.57 16.77
 1 -20 -5 51.14 8.54
 -1 -20 5 60.11 8.82
 -1 -20 5 62.39 10.62
 1 -20 -5 37.71 9.57
 -1 -20 5 50.97 13.74
 1 -20 -5 47.67 12.4
 1 -20 -5 50.01 10.28
 -1 20 5 25.33 8.27
 -1 -20 5 64.01 11.58
 -1 -20 5 55.2 14.09
 -1 -20 5 56.62 10.34
 -1 -20 5 53.39 12.41
 -1 -20 4 108.77 11.81
 1 -20 -4 108.06 9.65
 -1 -20 4 103.16 13.19
 1 -20 -4 126.21 12.91
 -1 20 4 127.12 11.47
 1 -20 -4 106.51 13.91
 -1 -20 4 93.37 14.59
 -1 -20 4 115.51 15.8
 -1 -20 4 102.3 11.56
 1 -20 -4 113.88 10.86
 -1 -20 4 118.17 11.78
 1 -20 -3 285.46 18.04
 -1 -20 3 249.9 16.36
 -1 -20 3 278.38 17.64
 1 -20 -3 253.09 15.66
 -1 -20 3 254.94 16.31
 1 -20 -3 235.54 31.33
 1 -20 -3 253.77 34.06
 -1 -20 3 234.63 29.66
 1 -20 -3 258.88 29.74
 -1 -20 3 256.83 29.77
 -1 -20 3 214.08 30.58
 -1 -20 3 255.95 20.7
 1 -20 -3 258.59 18.81
 1 -20 -3 230.16 30.43
 -1 -20 3 305.26 32.49
 1 -20 -3 241.73 15.26
 -1 -20 3 266.02 17.28
 -1 -20 2 16.1 9.04
 1 -20 -2 13.02 8.52
 -1 -20 2 13.71 8.26
 1 -20 -2 6.24 9.55
 1 -20 -2 7.53 10.81
 -1 -20 2 12.1 13.18
 -1 -20 2 16.9 10.67
 1 -20 -2 12.69 9.22
 -1 -20 2 17.39 12.02
 1 20 -2 19.23 7.25
 -1 -20 2 6.68 8.77
 1 -20 -2 8.24 19.77
 1 -20 -2 10.82 18.1
 -1 -20 2 10.45 17.96
 -1 -20 2 25.22 19.09
 1 -20 -2 19.25 19
 1 -20 -2 -6.69 18.24
 -1 -20 2 -1.01 18.94
 -1 -20 2 3.82 17.21
 -1 -20 2 10.4 18.5
 1 -20 -2 11.87 7.39
 1 -20 -1 191.07 15.19
 -1 -20 1 142.02 13.36
 -1 -20 1 194.92 18.5
 1 -20 -1 174.85 13.71
 -1 -20 1 163.5 12.88
 -1 -20 1 173.31 15.92
 1 20 -1 132.82 11.52
 1 -20 -1 172.92 14.84
 -1 -20 1 144.8 13.73
 1 -20 -1 156.52 27.88
 -1 -20 1 132.21 25.74
 1 -20 -1 132.35 27.48
 -1 -20 1 175.93 27.78
 -1 -20 1 167.46 28.69
 -1 -20 1 145.45 12.19
 -1 -20 1 160.05 12
 1 -20 -1 159.51 28.77
 1 -20 -1 165.28 27.33
 -1 -20 0 447.14 23.79
 1 -20 0 463.7 25.03
 -1 -20 0 406.99 21.93
 -1 -20 0 519.34 29.55
 1 -20 0 567.44 28.24
 -1 -20 0 457.33 23.98
 1 -20 0 450.3 43.17
 -1 -20 0 418.04 40.08
 -1 -20 0 423.8 40.71
 1 -20 0 427.09 42.29
 -1 -20 0 491.3 40.84
 -1 -20 0 474.86 24.9
 -1 20 0 609.23 25.52
 1 -20 0 524.06 26.18
 -1 -20 0 405.89 21.79
 1 -20 0 472.67 24.23
 -1 -20 0 503.78 42.06
 1 -20 1 174.63 15.72
 -1 -20 -1 189.97 14.38
 -1 -20 -1 165.96 12.48
 1 -20 1 206.99 17.43
 -1 -20 -1 185.25 14.78
 -1 -20 -1 165.99 26.28
 1 -20 1 161.39 28.35
 1 -20 1 167.6 29.5
 -1 -20 -1 160.96 27.8
 -1 -20 -1 168.89 27.94
 1 -20 1 195.48 27.49
 -1 -20 -1 187.58 26.77
 -1 20 -1 261.79 15.43
 1 -20 1 167.97 16.88
 -1 -20 -1 174.27 14.4
 1 -20 1 190.63 15.16
 -1 -20 -1 170.73 27.4
 1 -20 1 192.76 28.88
 -1 -20 -2 48.79 9.3
 -1 -20 -2 50.85 8.24
 -1 -20 -2 32.03 12.07
 1 -20 2 51.45 12.31
 1 -20 2 45.76 9.02
 -1 20 -2 24.93 8.77
 -1 -20 -2 50.39 10.41
 1 -20 2 33.88 20.88
 1 -20 2 46.27 21.72
 -1 -20 -2 31.96 17.81
 -1 -20 -2 34.37 20.59
 -1 -20 -2 43.28 18.96
 1 -20 2 51.04 21.34
 1 -20 2 53.93 19.15
 -1 -20 -2 52.35 20.88
 1 -20 2 66.62 12.13
 -1 -20 -2 43.66 19.32
 1 -20 3 149.45 14.91
 1 -20 3 134.83 12.56
 -1 -20 -3 151.63 12.14
 -1 -20 -3 149.75 12.47
 -1 -20 -3 140.51 12.82
 -1 20 -3 94.53 11.41
 1 -20 3 121.77 11.43
 1 -20 3 141.92 16.4
 -1 -20 -3 136.65 10.9
 -1 -20 -3 111.03 12.06
 1 -20 4 140.6 13.18
 -1 -20 -4 130.82 14.88
 -1 -20 -4 166 12.34
 -1 -20 -4 156.37 13.24
 -1 -20 -4 171.75 12.12
 1 -20 4 147.93 16.64
 1 -20 4 152.62 13.22
 -1 20 -4 163.67 12.64
 1 -20 4 163.14 15.66
 -1 -20 -4 131.12 13.68
 -1 -20 -5 13.92 7.1
 -1 -20 -5 7.22 8.18
 -1 -20 -5 12.36 9.2
 -1 -20 -5 5.3 9.76
 1 -20 5 19.43 9.45
 1 -20 5 15.93 12.1
 1 -20 5 11.35 9.18
 -1 -20 -6 118.51 10.87
 1 -20 6 125.95 10.78
 -1 -20 -6 122.15 11.96
 1 -20 6 126.65 12.36
 -1 -20 -6 120.03 12.08
 1 -20 6 125.81 12.41
 1 -20 6 139.17 13.56
 1 -20 7 95.79 10.24
 1 -20 7 92.57 10.48
 1 -20 7 91.58 11.17
 -1 -20 -7 84.11 8.84
 1 20 7 50.12 7.48
 -1 -20 -7 87.81 9.85
 1 -20 7 91.45 13.19
 1 -20 8 25.05 9.2
 1 -20 8 13.33 6.97
 -1 -20 -8 7.71 5.04
 1 20 8 16.95 4.96
 -1 20 -8 15.15 5.49
 1 -20 8 11.92 7.47
 -1 -20 -8 7.36 6.13
 -1 20 -9 30.64 4.53
 1 -20 9 36.19 5.43
 1 -20 9 39.2 5.98
 -1 20 -9 34.08 3.65
 -1 -20 -9 32.84 3.64
 -1 21 9 26.62 5.2
 1 21 -9 15.84 3.52
 -1 -21 9 26.3 5.38
 -1 21 8 172.08 9.81
 1 -21 -8 154.06 8.9
 1 -21 -8 159.97 11.69
 1 21 -8 159.47 9.13
 -1 -21 8 183.54 11.47
 -1 -21 8 185 12.67
 -1 21 8 226.82 12.13
 -1 21 8 195.41 10.28
 1 -21 -8 215.5 11.03
 -1 -21 8 193.33 12.57
 -1 -21 7 116.07 10.74
 -1 -21 7 105.85 11.36
 1 -21 -7 86.21 7.67
 -1 -21 7 100.65 13.52
 1 -21 -7 102.51 9.32
 -1 21 7 77.28 8.24
 -1 -21 7 96.03 9.2
 1 -21 -6 15.7 6.26
 1 -21 -6 13.6 7.73
 -1 21 6 1.03 6.42
 -1 -21 6 9.45 11.96
 -1 -21 6 13.15 9.53
 -1 -21 6 7.15 11.02
 -1 -21 6 7.02 8.27
 -1 -21 6 5.23 8.99
 -1 -21 5 102.02 11.03
 -1 -21 5 97.67 14.96
 -1 -21 5 110.32 9.96
 1 -21 -5 99.35 9.53
 -1 -21 5 100.63 12.58
 -1 -21 5 106.38 11.92
 -1 -21 5 95.51 10.99
 1 -21 -5 104.74 13.52
 -1 -21 5 103.58 14.73
 1 -21 -5 104.24 11.46
 -1 -21 5 107.03 13.85
 -1 -21 4 70.49 10.09
 -1 -21 4 82.78 13.29
 1 -21 -4 44.16 12.01
 -1 -21 4 71.58 10.07
 1 -21 -4 61.56 8.61
 -1 -21 4 79.05 11.64
 1 -21 -4 75.75 10.73
 -1 -21 3 7.27 12.41
 -1 -21 3 8.33 7.68
 -1 -21 3 17.93 8.17
 1 -21 -3 13.43 7.21
 -1 -21 3 7.16 8.94
 1 -21 -3 13.5 9.28
 1 -21 -3 1.91 10.52
 -1 -21 3 13.32 12.59
 -1 -21 3 12.11 10.53
 1 -21 -3 12.14 7.13
 -1 -21 3 10.7 9.02
 -1 21 3 10.37 7.06
 -1 -21 3 17.7 9.41
 -1 -21 2 201.04 14.98
 -1 -21 2 226.44 17.04
 -1 -21 2 219.48 14.62
 -1 -21 2 236.26 20.12
 -1 -21 2 209.51 15.79
 1 -21 -2 237.16 16.54
 1 -21 -2 234.81 14.68
 -1 -21 2 183.38 14.55
 -1 -21 2 249.27 18.53
 1 -21 -2 213.75 15.08
 1 21 -2 252.84 14.1
 1 -21 -2 204.44 13.91
 -1 -21 1 266.85 19.23
 1 -21 -1 261.82 17.84
 1 21 -1 275.55 15.57
 -1 -21 1 264.79 18.77
 -1 -21 1 278.67 17.48
 1 -21 -1 208.43 32.78
 1 -21 -1 274.29 16.84
 -1 -21 1 228.7 15.39
 1 -21 -1 252.04 30.14
 1 -21 -1 293.68 32.57
 -1 -21 1 227.43 16.48
 1 -21 -1 272.04 17.99
 1 -21 -1 329.89 22.04
 -1 -21 1 268.49 21.72
 -1 -21 1 260.18 15.63
 1 -21 0 52.51 12.34
 1 21 0 79.02 9.17
 -1 -21 0 51.9 11.86
 -1 21 0 78.62 10.66
 -1 -21 0 31.91 18.28
 -1 -21 0 32.28 20.64
 1 -21 0 39.2 10.75
 -1 -21 0 37.16 9.41
 1 -21 0 36.28 21.27
 -1 -21 0 40.33 9.68
 -1 -21 0 56.08 15.77
 1 -21 0 77.78 14.25
 1 -21 0 47.78 10.01
 1 -21 1 129.33 15.41
 -1 -21 -1 116.91 11.93
 -1 -21 -1 106.07 11.41
 1 -21 1 99.74 13.02
 -1 -21 -1 160.39 17.85
 1 -21 1 127.97 15.06
 1 -21 1 120.71 12.75
 1 -21 2 440.34 23.58
 1 -21 2 367.73 23.05
 -1 -21 -2 536.35 28.86
 1 -21 2 432.25 25.01
 -1 21 -2 329.2 20.74
 -1 -21 -2 444.09 22.5
 -1 -21 -2 467.35 22.48
 -1 -21 -2 433.52 21.67
 -1 -21 -2 403.73 22.87
 1 -21 3 25.92 10.76
 1 -21 3 25.66 8.25
 -1 -21 -3 20.57 8.78
 -1 -21 -3 27.61 8.88
 -1 -21 -3 24.12 8.72
 -1 21 -3 9.35 7.69
 -1 -21 -3 20.48 7.81
 1 -21 4 75.62 12.26
 -1 -21 -4 83.13 10.42
 -1 -21 -4 75.64 8.96
 -1 21 -4 86.31 9.54
 1 -21 4 71.59 13.89
 1 -21 4 71.47 9.39
 -1 -21 -4 70.36 9.92
 -1 -21 -4 68.9 8.86
 1 -21 4 74.05 9.95
 -1 -21 -5 147.14 11.75
 1 -21 5 132.72 11.82
 1 -21 5 144.26 14.02
 1 -21 5 141.12 11.86
 1 -21 5 162.79 14.79
 1 -21 6 34.9 7.37
 1 -21 6 32.01 8.1
 -1 -21 -6 37.47 7.6
 1 -21 6 41.1 8.56
 1 -21 6 48.27 10.05
 1 -21 7 26.51 9.91
 -1 -21 -7 21.69 8.06
 -1 -21 -7 11.59 5.41
 1 21 7 15.44 5.41
 1 -21 7 -1.31 6.36
 1 -21 7 12.49 6.66
 -1 -21 -8 82.97 6.04
 -1 21 -8 77.97 6.78
 1 -21 8 91.21 7.4
 1 -21 8 88.43 8.83
 -1 21 -8 81.38 5.99
 -1 -22 9 57.02 4.78
 -1 22 9 70.99 4.88
 -1 -22 8 15.05 5.14
 1 22 -8 12.7 3.97
 -1 22 8 13.83 5.27
 -1 -22 8 18.88 6.33
 -1 -22 7 37.81 8.19
 -1 22 7 34.09 6.94
 1 -22 -7 44.4 6.79
 -1 22 7 23.39 4.94
 -1 -22 7 38.5 9.82
 -1 -22 7 31.72 6.07
 -1 -22 6 229.48 14.8
 -1 22 6 232.97 13.82
 1 -22 -6 237.39 13.72
 1 -22 -6 192.08 11.36
 -1 -22 6 226.52 14.84
 -1 -22 6 244.42 16.83
 -1 -22 5 13.99 11.83
 1 -22 -5 6.76 6.33
 1 -22 -5 8.21 5.78
 -1 -22 5 10.6 6.43
 -1 -22 5 24.09 9.17
 -1 -22 5 18.31 10.33
 -1 22 5 28.13 7.59
 -1 -22 5 11.28 10.6
 1 -22 -5 6.79 9.72
 1 -22 -5 17.01 8.12
 -1 -22 5 17.69 8.67
 -1 -22 5 11.27 6.71
 -1 -22 4 55.12 10.04
 -1 22 4 50.28 8.11
 -1 -22 4 62.25 13.11
 -1 -22 4 51.6 8.67
 -1 -22 4 64.09 11.85
 1 -22 -4 44.47 11.41
 -1 -22 4 62 9.04
 1 -22 -4 48.24 7.34
 1 -22 -4 54.06 9.95
 -1 -22 3 166.27 16.34
 -1 -22 3 160.49 14.14
 -1 -22 3 154.03 12.95
 1 -22 -3 168.02 13.75
 -1 -22 3 170.85 16.76
 -1 -22 3 152.16 11.91
 1 -22 -3 151.73 11.16
 -1 -22 3 169.69 13.19
 -1 -22 2 10.14 8.05
 1 -22 -2 30.98 13.99
 -1 -22 2 20.68 8.65
 -1 -22 2 15.72 12.82
 1 -22 -2 19.83 7.75
 -1 -22 2 9.31 8.15
 -1 -22 2 27.19 10.19
 1 -22 -2 5.03 8.91
 -1 -22 2 16.37 11.89
 1 -22 -2 17.74 8.43
 -1 -22 2 9.1 7.3
 -1 -22 2 22.68 9.58
 1 -22 -1 47.6 9.18
 -1 -22 1 26.51 7.79
 -1 -22 1 45.55 12.02
 -1 -22 1 39.77 9.23
 1 -22 -1 42.07 10.66
 -1 -22 1 42.7 12.07
 -1 22 1 70.19 10.24
 1 22 -1 52.44 7.71
 -1 -22 1 37.81 13.82
 1 -22 -1 51.58 14.1
 1 -22 -1 42.6 10.19
 1 -22 0 271.89 16.97
 1 -22 0 258.32 17.31
 -1 -22 0 253.97 17.21
 1 -22 0 271.2 18.28
 -1 -22 0 240.08 16.28
 1 -22 0 305.84 20.59
 -1 -22 0 317.31 22.21
 1 -22 0 288.75 18.96
 -1 -22 0 265.35 17.65
 -1 22 0 315.32 17.43
 1 22 0 313.22 16.01
 1 -22 1 257.54 16.71
 1 -22 1 227.28 18.13
 -1 22 -1 244.1 15.6
 -1 -22 -1 274.07 16.66
 -1 -22 -1 248.15 15.96
 -1 -22 -1 218.52 14.98
 1 -22 1 232.99 18.05
 -1 -22 -1 257.96 21.59
 -1 -22 -1 244.8 17.75
 1 -22 2 -1.15 9.38
 1 -22 2 6.27 12.12
 -1 22 -2 6.99 7.8
 -1 -22 -2 2.98 7.87
 -1 -22 -2 4.73 8.16
 -1 -22 -2 2.48 7.33
 -1 -22 -2 7.47 14.4
 1 -22 2 1.22 9.36
 -1 -22 -2 6.23 9.46
 -1 22 -3 230.52 14.63
 -1 -22 -3 239.36 15.39
 -1 -22 -3 264.76 15.2
 -1 -22 -3 241.15 14.58
 -1 -22 -3 299.87 17.04
 1 -22 3 247.89 17.33
 -1 -22 -4 142.7 11.46
 -1 -22 -4 144.48 10.27
 1 -22 4 147.47 10.47
 -1 -22 -4 164.67 11.76
 1 -22 4 123.52 13.2
 1 -22 4 159.96 15.5
 -1 22 -4 129.08 10.42
 -1 -22 -5 8.87 6.51
 1 -22 5 3.97 11.31
 -1 -22 -5 14.09 11.19
 1 -22 5 10.59 10.27
 1 -22 5 4.22 8.31
 1 -22 5 3.61 8.92
 1 -22 6 99.16 10.46
 -1 -22 -6 86.3 8.03
 1 -22 6 80.41 7.39
 -1 -22 -7 77 8.19
 1 -22 7 55.93 5.91
 -1 -22 -7 76.13 5.93
 1 22 8 4.76 2.91
 1 -22 8 10.25 4.76
 -1 22 -8 1.03 2.77
 -1 -23 8 85.25 6.37
 -1 23 8 93.36 5.62
 -1 -23 7 47.76 7.2
 -1 -23 7 41.68 8.03
 -1 -23 7 48.64 8.43
 -1 23 7 41.94 5.85
 -1 23 6 10.6 5.52
 1 -23 -6 1.81 5.47
 -1 -23 6 -1.47 6.72
 -1 -23 6 3.98 6.76
 -1 -23 6 -0.18 8.28
 -1 -23 5 150.4 12.98
 -1 -23 5 144.97 11.61
 -1 23 5 132.16 9.78
 1 -23 -5 154.31 11.23
 -1 -23 5 174.45 11.3
 -1 -23 5 151.57 13.14
 -1 -23 4 128.78 10.08
 1 -23 -4 124.08 9.95
 1 -23 -4 163.87 16.09
 -1 -23 4 118.52 11.97
 -1 -23 4 145.86 12.27
 -1 -23 4 107.93 10.77
 1 -23 -4 111.58 10.63
 -1 -23 4 111.05 9.1
 -1 -23 4 112.57 13.36
 1 -23 -3 21.82 13
 -1 -23 3 18.05 10.79
 -1 -23 3 12.58 7.67
 -1 -23 3 16.76 11.66
 1 -23 -3 10.21 8.23
 -1 -23 3 13.01 11.49
 -1 -23 3 8.84 6.16
 -1 -23 3 13.28 7.98
 1 -23 -2 185.45 17.06
 -1 -23 2 140.13 15.72
 1 -23 -2 156.09 12.9
 -1 -23 2 149.28 12.59
 -1 -23 2 143.25 14.26
 -1 -23 2 150.07 12.49
 -1 -23 2 123.37 10.44
 1 -23 -1 155.12 16.25
 -1 -23 1 143.78 16.46
 1 -23 -1 145.4 11.38
 -1 -23 1 137.85 13.7
 1 -23 -1 137.93 12.95
 1 -23 -1 147.34 12.78
 -1 23 1 132.35 11.71
 -1 -23 1 144.67 15.67
 -1 -23 1 131.23 11.39
 -1 -23 0 19.49 8.17
 1 -23 0 17.05 8.26
 1 -23 0 15.15 8.18
 -1 -23 0 22.95 11.23
 -1 -23 0 23.24 10.94
 1 -23 0 37.55 11.94
 -1 -23 0 29.24 13.41
 1 23 0 17.21 5.99
 -1 23 0 21.52 8
 1 -23 0 27.39 10.39
 -1 -23 0 25.61 9.09
 1 -23 0 12.79 8.74
 -1 -23 -1 41.99 9.61
 1 -23 1 38.67 11.05
 -1 -23 -1 58.1 14.66
 1 -23 1 50.02 9.92
 1 -23 1 52.61 11.86
 1 23 1 96.61 8.49
 -1 23 -1 106.04 9.79
 -1 -23 -1 65.15 10.08
 -1 -23 -1 37.25 8.02
 -1 -23 -1 45.8 11.15
 1 -23 2 179.93 14.3
 1 -23 2 184.79 16.27
 -1 -23 -2 184.39 13.04
 -1 -23 -2 217.76 13.71
 -1 -23 -2 177.28 14.04
 -1 -23 -2 168.55 12.08
 1 -23 2 139.89 13.38
 -1 -23 -2 221.1 18.93
 -1 -23 -3 24.08 8.96
 -1 23 -3 3.93 5.94
 1 -23 3 22.18 7.31
 -1 -23 -3 16.32 7.01
 -1 -23 -3 17.12 7.39
 1 -23 3 10.91 9.13
 -1 -23 -4 67.12 8.11
 1 -23 4 90.59 10.47
 1 23 4 53.01 6.54
 -1 -23 -4 87.7 8.14
 1 -23 4 78.39 10.79
 1 -23 4 84.12 11.98
 1 -23 4 72.11 11.99
 1 -23 5 193.71 14.02
 -1 -23 -5 205.11 14.58
 1 -23 5 194.39 13.51
 1 23 5 152.5 9.82
 1 -23 5 166.3 11.45
 -1 -23 -5 176.29 10.47
 1 -23 5 165.86 12.62
 1 -23 6 25.07 7.28
 -1 -23 -6 29.76 4.77
 1 23 6 16.03 4.6
 -1 -23 -6 27.42 7.73
 1 -23 6 29.48 8.45
 -1 -23 -7 28.76 5.31
 -1 -24 7 16.41 4.64
 -1 -24 7 8.56 4.99
 1 -24 -6 38.11 4.87
 -1 -24 6 63.24 7.73
 1 -24 -6 82.7 9.71
 -1 -24 6 72.42 8.16
 -1 24 6 80.74 5.43
 -1 -24 6 51.03 8.58
 -1 -24 6 57.4 6.57
 1 -24 -5 69.95 10.99
 -1 -24 5 57.63 6.85
 1 -24 -5 48.98 6.83
 -1 -24 5 60.25 8.86
 1 -24 -5 44.45 5.59
 1 -24 -4 60.1 11.94
 -1 -24 4 51.23 8.81
 -1 -24 4 71.13 7.7
 -1 -24 4 56.33 10.64
 -1 24 4 63.42 7.78
 -1 -24 4 60.59 7.39
 1 -24 -4 56.79 7.23
 1 -24 -4 58.85 7.78
 1 -24 -3 242.21 17.14
 -1 -24 3 251.41 15.03
 1 -24 -3 193.61 13.07
 1 -24 -3 213.6 12.82
 -1 -24 3 230.72 13.1
 -1 -24 3 234.93 16.21
 1 -24 -3 201.03 13.17
 -1 -24 2 20.59 9.98
 -1 -24 2 17.57 7.37
 1 -24 -2 5 7.48
 -1 24 2 5.42 6.8
 -1 -24 2 15.31 7.51
 -1 -24 2 9.1 10.69
 1 -24 -2 16.03 10.96
 1 -24 -1 32.73 8.59
 -1 -24 1 24.79 6.89
 -1 -24 1 39.59 12.22
 1 -24 -1 43.23 11.51
 1 -24 -1 46.96 9.02
 -1 -24 1 40.31 11.56
 -1 -24 1 29.6 9.16
 -1 24 1 58.19 8.16
 1 -24 0 83.61 10.91
 -1 -24 0 87.54 13.71
 1 -24 0 79.55 12.12
 1 -24 0 88.88 9.26
 -1 -24 0 91.48 11.79
 -1 -24 0 71.73 9.05
 -1 -24 0 91.54 10.01
 -1 -24 0 85.4 12.11
 1 -24 1 37.66 10.18
 -1 24 -1 27.46 6.9
 1 24 1 25.67 5.57
 1 -24 1 30.9 9.15
 -1 -24 -1 19.84 12.31
 1 -24 1 30.23 8.35
 -1 -24 -1 27.89 10.57
 -1 -24 -1 33.3 9.41
 -1 -24 -1 34.48 7.88
 -1 -24 -1 39.47 8.29
 -1 -24 -1 41.78 10.43
 1 -24 2 13.2 9.85
 1 24 2 22.88 5.35
 -1 24 -2 27.09 6.03
 -1 -24 -2 12.09 11.55
 1 -24 2 3.68 7.93
 -1 -24 -2 8.08 9.88
 -1 -24 -2 10.4 7.49
 1 -24 2 10.6 6.86
 -1 -24 -2 7.56 6.72
 -1 -24 -2 20.81 8.93
 -1 -24 -2 12.47 7.44
 -1 24 -3 114.31 8.22
 1 24 3 125.1 8.28
 -1 -24 -3 118.07 14.06
 1 -24 3 117.36 11.18
 1 -24 3 118.86 10.5
 -1 -24 -3 136.49 10.42
 -1 -24 -3 139.23 10.06
 -1 -24 -3 103.6 10.15
 -1 -24 -3 127.8 9.23
 1 -24 3 125.8 9.19
 1 -24 3 118.71 12.15
 1 -24 4 53.86 8.46
 1 -24 4 46.24 8.44
 1 -24 4 54.1 6.94
 1 -24 4 48.88 9.08
 1 24 4 50.46 5.41
 1 -24 4 66.93 9.95
 1 24 5 3.55 3.13
 -1 -24 -5 9.37 7.74
 1 -24 5 6.28 7.22
 1 -24 5 4.47 5.88
 1 -24 5 4.12 5.02
 1 -24 6 93.21 7.09
 1 -24 6 96.01 7.8
 -1 -24 -6 85.37 7.09
 -1 -24 -6 78.54 5.89
 -1 -25 6 3.92 4.63
 1 -25 -6 4.27 5.51
 -1 -25 6 -1.68 3.62
 1 -25 -6 1.07 4.76
 -1 -25 6 0.39 5.1
 1 -25 -5 88.93 9.48
 -1 -25 5 101.85 8.66
 -1 -25 5 83.9 7.73
 -1 -25 4 82.95 7.83
 1 -25 -4 57.58 6.57
 1 -25 -4 83.07 10.66
 -1 25 4 67.71 6.77
 -1 -25 4 74.02 9.35
 -1 -25 3 18.26 6.1
 1 -25 -3 17.79 5.97
 1 -25 -3 17.37 9.52
 1 -25 -3 19.82 7.65
 -1 -25 3 15.82 8.77
 -1 -25 3 19.77 6.3
 -1 -25 3 14.37 7.76
 1 -25 -3 6.92 5.91
 -1 25 3 20.83 5.56
 1 -25 -2 54.98 10.48
 -1 -25 2 56.28 9.55
 -1 25 2 75.14 7.26
 -1 -25 2 56.87 7.71
 1 -25 -2 54.21 7.77
 1 -25 -2 44.6 8.54
 1 -25 -2 54.27 8.31
 -1 -25 1 29.9 7.18
 -1 -25 1 39.34 9.81
 -1 25 1 43.92 6.46
 -1 -25 1 37.18 9.83
 -1 -25 1 30.96 7.32
 1 -25 -1 28.16 9.08
 -1 -25 1 31.1 10.14
 1 -25 -1 30.41 9.28
 1 -25 -1 41.14 7.59
 -1 25 0 4.79 5.25
 -1 -25 0 17.27 7.11
 -1 -25 0 10.8 8.44
 1 -25 0 10.65 9.06
 -1 -25 0 13.61 7.92
 1 -25 0 12.65 8
 -1 -25 0 11.64 10.21
 -1 -25 -1 41.14 10.86
 -1 -25 -1 40.08 8.28
 -1 -25 -1 43.82 8.94
 1 -25 1 46.95 8.99
 -1 -25 -1 24.72 5.97
 -1 -25 -1 45.69 7.58
 1 -25 1 38.66 7.43
 -1 -25 -1 42.99 9.45
 -1 -25 -2 85.24 10.25
 -1 -25 -2 93.6 8.59
 -1 -25 -2 88.94 9.27
 -1 -25 -2 74.17 11.7
 1 -25 2 69.12 7.75
 -1 25 -2 96.05 6.51
 1 -25 2 60.95 9.62
 1 -25 2 82.75 7.79
 -1 -25 -2 81.73 7.81
 1 -25 2 82.89 10.58
 -1 -25 -2 63.06 7.14
 -1 -25 -3 3.73 5.32
 -1 -25 -3 5.47 8.84
 1 -25 3 12.33 6.33
 1 -25 3 4.51 7.53
 -1 -25 -3 0.15 7.77
 1 -25 3 13.53 6.23
 1 -25 4 94.07 7.96
 -1 -25 -4 84.32 8.78
 -1 -25 -4 64.49 6.27
 1 -25 4 81.97 7.38
 1 -25 5 78.13 6.43
 1 -25 5 67.02 5.72
 -1 -25 -5 64.05 6.99
 -1 -26 5 7.27 4.42
 1 -26 -5 15.99 4.93
 1 -26 -4 13.19 4.69
 -1 -26 4 20.13 5.49
 -1 -26 4 18.55 5.83
 1 -26 -4 11.46 6.29
 1 -26 -3 55.33 8.17
 1 -26 -3 53.82 6.21
 -1 -26 3 66.91 7.4
 -1 -26 3 74.49 7.58
 1 -26 -3 71.31 7.15
 -1 -26 3 60.84 8.43
 1 -26 -2 16.18 7.73
 -1 -26 2 32.54 7.5
 1 -26 -2 25.22 7.21
 -1 -26 2 19.41 5.84
 1 -26 -2 19.09 5.89
 1 -26 -1 3.38 6.37
 1 -26 -1 13.93 6.98
 -1 -26 1 18.14 7.55
 -1 26 1 2.02 3.65
 1 -26 -1 16.74 5.55
 -1 -26 1 5.77 7.25
 -1 -26 0 39.61 8.98
 -1 -26 0 41.78 6.37
 1 -26 0 54.87 8.44
 1 -26 0 58.95 8.49
 -1 -26 0 58.83 7.12
 -1 26 0 46.72 4.75
 -1 -26 0 53.17 6.58
 -1 -26 0 40.09 7.58
 -1 -26 -1 34.65 6.89
 -1 -26 -1 42.75 7.52
 1 -26 1 47.14 7.83
 -1 -26 -1 36.81 6.47
 -1 -26 -1 26.59 8.7
 1 -26 2 5.12 6.95
 -1 -26 -2 6.18 6.26
 -1 -26 -2 1.98 7.84
 -1 -26 -2 4.48 5.69
 1 -26 2 6.68 5.96
 -1 -26 -3 74.1 7.46
 1 -26 3 72.98 7.17
 -1 -26 -3 63.8 8.37
 -1 -26 -4 28.41 4.81
 -1 -27 3 4.32 4.22
 1 -27 -2 66.43 5.73
 -1 -27 2 63.29 6.13
 -1 -27 1 67.15 6.62
 1 -27 -1 57.58 5.75
 -1 -27 0 15.97 4.37
 1 -27 0 24.3 5.59
 1 -27 0 22.3 5.81
 1 -27 1 78.18 6.39
 -1 -27 -1 60.11 5.87
 1 -27 2 40.7 5.16
 2 0 -15 113.72 6.38
 2 0 -15 107.67 6.01
 -2 0 14 2.78 4.42
 2 0 -14 -1.48 5.56
 2 0 -14 1.18 5.89
 -2 0 13 154.05 10.77
 -2 0 13 172.84 11.94
 -2 0 13 171.99 14.48
 2 0 -13 184.68 12.64
 2 0 -13 181.6 13.08
 -2 0 12 599.72 27.4
 -2 0 12 531.42 27.14
 2 0 -12 605.32 28.21
 -2 0 12 603.42 27.86
 -2 0 12 640.16 30.52
 2 0 -12 639.43 28.71
 2 0 -12 605.46 28.12
 2 0 -11 154.28 13.59
 2 0 -11 142.51 13.23
 2 0 -11 143.73 26.71
 2 0 -11 166.1 13.65
 2 0 -11 165.66 12.75
 -2 0 11 166.09 14.95
 -2 0 11 162.65 12.99
 -2 0 11 143.8 12.07
 2 0 -10 79.55 22.28
 2 0 -10 112.82 11.56
 2 0 -10 109.41 10.6
 -2 0 10 119.85 11.15
 2 0 -10 108.71 11.27
 -2 0 10 119.36 12.65
 2 0 -9 834.55 52.17
 2 0 -9 802.69 33.12
 2 0 -9 750.48 31.96
 2 0 -9 703.99 32.46
 -2 0 9 738.11 32.47
 -2 0 9 817.24 34.58
 2 0 -8 840.25 48.81
 -2 0 8 759.12 31.95
 2 0 -7 313.77 26.16
 -2 0 7 280.84 14.2
 2 0 -6 2792.71 114.96
 2 0 -6 2869.5 109.4
 2 0 -5 1112.24 43.01
 -2 0 5 936.94 38.18
 2 0 -5 1103.16 48.16
 -2 0 5 976.73 37.74
 2 0 -4 170.9 10.89
 -2 0 4 152.3 9.99
 -2 0 4 151.41 9.65
 2 0 -4 171.29 14.5
 -2 0 3 3191.71 118.53
 -2 0 3 3222.88 118.01
 -2 0 3 3265.32 118.62
 -2 0 3 3346.83 118.18
 -2 0 2 5065.82 174.45
 -2 0 2 5081.13 173.76
 -2 0 2 5142.94 174.34
 -2 0 2 4794.07 173.23
 -2 0 1 85.35 5.2
 -2 0 1 71.54 7.51
 -2 0 1 75.81 7.44
 -2 0 1 71.45 7.43
 -2 0 1 82.34 7.17
 -2 0 0 91.74 8.15
 -2 0 0 82.66 7.9
 -2 0 0 84.59 7.98
 -2 0 0 93.2 8.14
 -2 0 -1 1024.87 41.44
 -2 0 -1 1018.25 41.02
 -2 0 -1 1006.51 41.01
 -2 0 -1 993.61 41.49
 -2 0 -1 1111.48 43.04
 -2 0 -1 1125.02 42.72
 -2 0 -2 529.15 23.36
 -2 0 -2 522.77 23.23
 -2 0 -2 588.8 27.52
 -2 0 -3 1654.01 64.58
 -2 0 -3 1812.35 64.43
 -2 0 -3 1840.84 72.67
 -2 0 -4 5512.61 206.56
 2 0 5 16.5 4.74
 -2 0 -5 11 10.79
 -2 0 -5 13.04 11.81
 2 0 6 571.28 24.79
 -2 0 -6 575.26 38.03
 -2 0 -6 508.44 36.99
 -2 0 -7 777.61 34.87
 -2 0 -7 881.36 51.16
 2 0 7 842.68 34.7
 -2 0 -7 804.34 34.74
 -2 0 -7 799 51.01
 -2 0 -7 834.68 34.51
 -2 0 -8 67.98 20.68
 -2 0 -8 90.3 11.15
 2 0 8 94.36 11.74
 2 0 8 112.51 10.69
 -2 0 -8 112.14 10.94
 -2 0 -8 100.3 10.84
 -2 0 -9 153.75 13.52
 -2 0 -9 181.66 14.81
 -2 0 -9 174.87 14.3
 2 0 9 168.58 13.6
 -2 0 -9 172.41 13.58
 2 0 9 144.44 15.06
 -2 0 -10 235.68 15.55
 -2 0 -10 203.89 15.27
 -2 0 -10 224.46 16.17
 2 0 10 219.73 15.11
 -2 0 -10 238.8 15.61
 2 0 10 212.11 16.85
 -2 0 -11 35.09 8.37
 -2 0 -11 31.32 9.3
 -2 0 -11 36.5 8.15
 -2 0 -11 38.74 8.62
 2 0 11 34.46 10.03
 -2 0 -11 34.16 9.38
 2 0 12 66.59 8.58
 -2 0 -12 59.59 7.24
 -2 0 -12 56.35 7.12
 -2 0 -13 75.82 5.04
 2 1 -15 20.08 3.61
 2 -1 -15 28.89 3.51
 2 -1 -15 28.89 3.71
 -2 1 14 89.49 7.28
 -2 -1 14 97.93 7.13
 2 -1 -14 95.85 8.14
 2 1 -14 83.93 7.92
 2 1 -14 83.84 8.21
 2 -1 -14 106.22 8.62
 -2 1 13 75.28 10.96
 -2 -1 13 68.57 11.49
 -2 -1 13 51.98 7.56
 -2 1 13 58.32 8.02
 2 1 -13 51.86 8.88
 -2 -1 13 52.32 7.36
 -2 1 13 55.84 7.76
 2 -1 -13 58.73 9.44
 2 1 -13 67.52 9.67
 2 1 -13 51.77 8.65
 2 -1 -13 52.38 8.55
 2 1 -12 67.08 10.62
 2 -1 -12 70.54 10.77
 2 1 -12 57.3 9.93
 2 -1 -12 71.04 10.41
 2 1 -12 55.27 10.3
 2 -1 -12 68.5 10.74
 -2 1 12 55.77 8.9
 -2 -1 12 74.65 9.23
 2 1 -12 56.58 9.11
 -2 -1 12 78.27 8.74
 -2 1 12 57.19 9.2
 -2 1 12 65.75 12.29
 -2 -1 12 83.23 12.91
 -2 1 12 58.41 9.25
 2 -1 -11 359.18 19.88
 2 1 -11 278.98 18.87
 2 -1 -11 349.37 19.67
 2 1 -11 291.96 19
 2 -1 -11 353.91 37.15
 2 1 -11 315.3 36.6
 2 1 -11 327.36 19.39
 2 -1 -11 363.18 19.93
 -2 1 11 328.15 18.88
 2 1 -11 312.73 18.17
 2 -1 -11 366.98 18.98
 -2 -1 11 368.36 18.86
 -2 1 11 318.52 18.9
 -2 -1 11 355.19 19.67
 -2 1 11 315.59 20.53
 -2 -1 11 360.18 21.52
 2 1 -10 168.77 13.06
 2 -1 -10 108.78 11.65
 2 -1 -10 145.24 25.64
 2 1 -10 188.71 27.45
 2 -1 -10 122.34 12.15
 2 1 -10 195.4 13.62
 2 1 -10 191.31 12.53
 2 -1 -10 128.22 11.57
 -2 1 10 192.49 12.87
 -2 -1 10 105.09 11.39
 2 -1 -10 139.16 12.42
 -2 1 10 220.69 15.11
 -2 -1 10 122.59 13.68
 2 1 -9 18.67 7.13
 2 -1 -9 12.8 7.18
 -2 1 9 15.87 6.8
 -2 -1 9 18.34 6.92
 2 1 -9 24.43 7.05
 2 -1 -9 16.9 6.94
 2 1 -9 19.76 15.63
 2 -1 -9 18.84 16.08
 -2 1 9 26.12 8.4
 2 -1 -9 18.15 7.18
 2 1 -9 22.34 7.38
 2 1 -8 607.06 40.9
 -2 1 8 542.41 25
 -2 -1 8 593.44 25.52
 2 -1 -7 576.87 32.7
 2 1 -7 193.93 22.45
 2 1 -7 204.12 18.84
 -2 1 7 165.69 12.28
 2 1 -6 326.97 24.82
 2 -1 -6 308.97 24.5
 2 1 -6 330.11 20.8
 2 1 -5 344.85 21.46
 2 -1 -5 196.22 18.02
 -2 1 5 306.15 13.36
 -2 1 5 294.8 12.87
 -2 -1 5 169.67 11.17
 2 1 -5 364.89 17.69
 2 1 -4 921.07 50.91
 -2 1 4 958.54 47.11
 -2 1 4 950.1 47.47
 -2 1 4 886.73 46.96
 2 1 -4 942.7 47.54
 2 1 -3 9085.27 319.85
 -2 -1 3 8385.26 316.8
 -2 -1 3 9600.01 317.93
 -2 1 3 8669.69 317.76
 -2 1 3 8743.26 317.27
 -2 -1 3 9008.25 318.15
 -2 -1 3 9202.9 317.28
 2 1 -3 9265.51 315.51
 2 -1 -2 1350.69 38.95
 -2 1 2 593.63 38.52
 -2 -1 2 1327.67 41.63
 -2 -1 2 1208.71 41.57
 -2 -1 2 1197.75 40.72
 -2 1 2 585.1 38.22
 -2 -1 2 1176.98 40.9
 -2 -1 2 1270.66 42.18
 -2 -1 1 651.78 30.73
 -2 1 1 1599.91 36.79
 -2 -1 1 643.41 30.99
 -2 -1 1 677.59 31.58
 -2 1 1 1586.89 35.76
 2 -1 0 548.43 21.11
 -2 1 0 388.49 21.61
 -2 1 0 408.73 22.17
 -2 -1 0 541.63 22.62
 -2 -1 0 524.99 22.79
 -2 -1 0 484.5 22.74
 -2 -1 0 550.29 22.78
 -2 -1 0 592.81 21.96
 -2 -1 -1 137.77 10.36
 -2 -1 -1 126.63 9.86
 -2 1 -1 312.18 12.7
 -2 1 -1 302.49 12.97
 -2 -1 -1 131.79 10.02
 -2 -1 -1 129.65 9.63
 -2 -1 -1 125.69 10.66
 -2 -1 -1 147.82 11.43
 -2 -1 -2 272.53 15.7
 -2 -1 -2 243.03 13.39
 -2 -1 -2 260.9 12.31
 -2 1 -2 153.69 11.67
 -2 -1 -2 246.66 12.62
 -2 -1 -2 252.06 12.56
 -2 1 -2 172.77 11.74
 -2 1 -2 164.27 11.32
 -2 1 -3 14.06 8.45
 -2 -1 -3 29.86 4.74
 -2 1 -3 14.86 4.22
 -2 -1 -3 34.34 4.82
 -2 1 -3 15.25 4.58
 -2 1 -4 460.94 28.86
 -2 -1 -4 374.51 26.14
 -2 1 -4 458.63 28.33
 2 -1 5 933.78 40.87
 -2 1 -5 1104.29 54.55
 2 1 5 1272.77 42.21
 -2 -1 -5 975.51 52.63
 -2 -1 -5 963.12 52.24
 -2 1 -5 1198.64 56.12
 2 -1 6 130.07 9.13
 -2 -1 -6 144.17 19.97
 2 1 6 66.53 7.92
 -2 1 -6 56.37 15.78
 -2 1 -6 56.24 15.97
 -2 -1 -6 131.17 18.96
 -2 -1 -7 81.99 9.01
 -2 -1 -7 67.44 18.04
 -2 1 -7 95.55 19.95
 -2 -1 -7 84.61 18.94
 -2 1 -7 101.17 19.9
 -2 -1 -7 93.28 10.08
 -2 1 -7 101.1 10.07
 -2 -1 -7 70.86 8.98
 -2 1 -7 84.38 9.44
 2 1 7 100.16 9.71
 2 -1 7 73.81 8.89
 2 -1 7 60.27 9.78
 -2 1 -8 340.76 19.2
 -2 -1 -8 374.9 19.7
 -2 -1 -8 324.99 33.81
 -2 1 -8 303.16 33.5
 -2 -1 -8 346.4 19.96
 -2 1 -8 380.2 20.68
 -2 1 -8 364.2 19.82
 -2 -1 -8 363.49 19.86
 2 1 8 319.95 20.92
 -2 1 -8 384.51 34.88
 2 -1 8 370.65 19.7
 2 1 8 379.32 19.89
 -2 -1 -8 365.51 20.32
 -2 1 -9 376.61 20.67
 -2 -1 -9 362.16 20.34
 -2 -1 -9 342.68 20.41
 -2 1 -9 417.85 21.36
 -2 -1 -9 306.07 34.9
 -2 1 -9 409.72 21.61
 -2 -1 -9 351.02 20.82
 2 1 9 358.59 21.95
 2 -1 9 355.75 22.63
 -2 1 -9 372.43 21.16
 -2 -1 -9 340.42 20.48
 2 -1 9 363.71 20.42
 2 1 9 425.21 21.37
 -2 1 -10 27.54 9.1
 -2 -1 -10 12.79 8.61
 -2 1 -10 31.2 10.14
 -2 -1 -10 23.09 9.24
 -2 1 -10 25.86 9.75
 -2 -1 -10 12.49 9.34
 -2 1 -10 31.86 9.86
 2 1 10 15.64 10.05
 2 -1 10 3.41 9.95
 -2 1 -10 34.68 9.22
 -2 -1 -10 13.89 9.03
 2 -1 10 9.34 7.8
 2 1 10 29.24 8.65
 -2 1 -11 228.5 13.91
 -2 -1 -11 176.27 13.08
 -2 1 -11 211.67 13.3
 -2 -1 -11 161.42 12.14
 -2 -1 -11 179.64 13.72
 -2 1 -11 229.46 14.91
 2 1 11 198.85 14.72
 2 -1 11 164.27 14.64
 2 1 11 228.15 13.57
 -2 1 -11 238.99 14.57
 -2 -1 -11 183.66 13.37
 -2 1 -11 232.6 13.95
 2 1 12 170.44 9.89
 2 1 12 188.87 11.11
 -2 1 -12 191.45 10.85
 -2 -1 -12 142.23 10.05
 -2 -1 -12 138.94 10.17
 -2 1 -12 205.89 10.94
 2 1 12 169.73 11.38
 2 -1 12 133.22 11.22
 -2 -1 -13 11.46 3.19
 -2 1 -13 14.32 3.27
 2 -1 13 11.98 3.97
 2 2 -15 86.59 5.57
 2 2 -15 85.39 5.09
 -2 2 14 13.62 4.87
 2 -2 -14 6.63 5.5
 2 2 -14 5.71 5.47
 2 -2 -14 6.2 5.87
 2 2 -14 9.32 6.02
 -2 2 13 66.55 8.46
 2 2 -13 62.42 9.36
 -2 -2 13 95.84 9.09
 -2 -2 13 108.47 8.94
 -2 2 13 69.08 8.63
 -2 2 13 70.5 10.75
 -2 -2 13 121.35 12.68
 2 -2 -13 123.18 10.67
 2 2 -13 69.95 9.94
 2 2 -13 58.12 9.08
 2 -2 -13 106.8 9.84
 2 2 -12 326.45 19.33
 2 -2 -12 376.93 19.88
 -2 2 12 343.99 19.35
 -2 -2 12 368.09 18.1
 2 2 -12 339.97 19.57
 2 -2 -12 372.96 20.03
 -2 -2 12 374.98 19.15
 -2 2 12 330.49 19.06
 2 2 -12 332.28 18.33
 -2 2 12 341.92 21.14
 -2 2 12 334.05 18.87
 2 2 -12 331.03 19.72
 2 -2 -12 396.01 20.47
 2 -2 -11 221.61 14.8
 2 2 -11 121.14 12.98
 2 -2 -11 215.94 14.56
 2 2 -11 151.83 25.83
 2 -2 -11 231.3 15.03
 2 2 -11 139.69 13.35
 -2 2 11 133.96 12.52
 2 2 -11 145.95 12.38
 -2 2 11 150.47 14.93
 -2 -2 11 194.68 12.58
 -2 2 11 137.48 12.72
 2 -2 -10 322.56 15.51
 2 2 -10 51.78 10.55
 2 -2 -10 325.35 15.38
 2 2 -10 66.1 21.42
 2 2 -10 69.47 10.22
 -2 2 10 52.84 9.9
 -2 2 10 64.13 12.04
 2 2 -10 57.02 10.63
 2 -2 -9 1436.93 53.43
 2 2 -9 1281.97 72.19
 2 -2 -9 1574.85 54
 2 2 -9 1212.07 52.64
 2 -2 -9 1482.27 52.85
 2 2 -9 1196.35 51.78
 -2 2 9 1238 52.38
 -2 -2 9 1475.88 53.56
 2 -2 -9 1324.64 52.98
 -2 2 9 1274.39 54.08
 2 2 -8 249.07 21.39
 -2 2 8 217.82 12.95
 -2 -2 8 220.23 12.98
 2 -2 -8 229.83 25.55
 2 2 -8 252.62 26.17
 -2 2 7 75.5 7.27
 -2 -2 7 145.64 8.78
 2 2 -7 72.45 14.85
 2 2 -7 72.94 12.48
 2 -2 -7 165.46 19.74
 2 2 -6 1086.43 44.18
 -2 -2 6 936 35.94
 -2 2 6 895.03 34.34
 2 2 -6 1098.41 49.92
 2 -2 -6 1081.18 50.36
 2 2 -5 554.99 28.63
 -2 2 5 571.5 25.89
 -2 2 5 528.37 26
 -2 2 5 544.08 25.67
 2 2 -5 530.59 32.05
 2 2 -4 3000.34 96.47
 -2 -2 4 2696.79 94.71
 -2 -2 4 2276.5 95.27
 -2 2 4 2825.8 95.66
 -2 -2 4 2390.07 94.97
 -2 -2 4 2147.17 94.13
 -2 2 4 2836.69 96.42
 2 -2 -4 2648.33 101.09
 2 2 -4 2943.13 100.86
 2 2 -3 1191.45 48.11
 -2 -2 3 1415.97 51.75
 -2 -2 3 1561.09 50.83
 -2 -2 3 1334.04 50.25
 -2 2 3 1160.9 49.86
 -2 -2 3 1426.69 51.22
 -2 2 3 1148.69 50.4
 2 -2 -3 1431.93 51.54
 2 2 -3 1157.98 51.22
 -2 -2 2 2608.32 90.87
 -2 -2 2 2482.01 94.34
 -2 -2 2 2395.02 94.25
 -2 -2 2 2569.48 95.49
 -2 2 2 2732.38 95.78
 -2 -2 2 2551.3 95.07
 2 2 -2 2567.39 90.56
 2 -2 -2 2809.73 93.88
 2 2 -2 2444.41 93.63
 -2 -2 1 5549.19 188.69
 -2 -2 1 5588.03 189.52
 -2 2 1 5905.03 190.23
 -2 -2 1 5187.92 185.12
 -2 -2 1 5059.5 185.24
 -2 -2 0 2823.62 90.02
 -2 -2 0 2732.13 91.36
 -2 -2 0 2679.74 91.23
 2 -2 0 2868.23 90.71
 -2 -2 -1 2280.49 82.13
 -2 -2 -1 2074.6 80.79
 -2 -2 -1 2115.07 80.52
 -2 -2 -1 2230.39 82.05
 -2 2 -1 2441.84 82.48
 -2 -2 -1 2022.43 81
 -2 2 -1 2279.69 81.52
 -2 -2 -1 2118.84 80.89
 -2 -2 -2 27.83 5.33
 -2 -2 -2 26.7 6.52
 -2 -2 -2 30.61 6.16
 -2 2 -2 41.68 6.16
 -2 -2 -2 26.69 5.32
 -2 2 -2 42.25 5.95
 -2 -2 -2 28.52 8.18
 -2 -2 -2 26.39 6.81
 -2 -2 -3 2209.7 80.86
 -2 2 -3 2040.46 79.95
 -2 2 -3 2114.62 80.32
 -2 2 -3 2102.7 79.93
 -2 -2 -3 2203.12 80.02
 2 2 4 3893.92 125.11
 -2 2 -4 3854.4 138.33
 -2 -2 -4 4069.38 137.25
 2 -2 5 276.57 13.54
 -2 2 -5 281.44 24.98
 2 2 5 236.88 13.2
 -2 -2 -5 302.16 23.61
 2 2 6 961.74 37.95
 -2 -2 -6 945.39 52.13
 -2 2 -6 976.31 52.97
 2 -2 6 900.72 37.51
 -2 -2 -6 924.58 51.35
 -2 -2 -7 543.97 24.73
 -2 -2 -7 539.12 24.93
 -2 -2 -7 550.89 39.79
 -2 -2 -7 524.05 24.81
 -2 2 -7 488.49 24.9
 -2 -2 -7 547.31 25.33
 2 -2 7 470.57 25.06
 -2 -2 -7 564.76 25.63
 2 2 7 542.16 25.07
 2 -2 7 593.73 25.39
 -2 2 -7 517.34 38.77
 -2 2 -8 12.55 7.97
 -2 -2 -8 55.92 9.53
 -2 -2 -8 59.71 9.67
 -2 2 -8 16.49 9.07
 -2 -2 -8 57.47 9.9
 2 -2 8 63.98 9.05
 2 2 8 11.64 7.83
 -2 -2 -8 50.42 17.42
 -2 2 -8 20.66 17.11
 2 2 8 13.18 8.59
 -2 2 -8 17.04 8
 -2 -2 -8 64.57 9.31
 -2 2 -9 449.47 21.24
 -2 -2 -9 325.35 19.9
 -2 2 -9 490.51 22.16
 -2 -2 -9 289.49 19.46
 -2 -2 -9 224.16 30.51
 -2 2 -9 507.24 22.41
 2 2 9 522.47 22.05
 2 -2 9 281.4 19.28
 -2 2 -9 481.35 22.7
 -2 -2 -9 288 19.81
 -2 -2 -9 278.84 19.48
 2 2 9 517.8 23.95
 2 -2 9 251.52 21.16
 -2 2 -10 493.08 22.31
 -2 -2 -10 348.97 20.59
 -2 -2 -10 293.71 19.81
 -2 2 -10 479.91 22.55
 -2 2 -10 472.18 22.39
 -2 2 -10 458.03 21.75
 -2 -2 -10 304.48 20.21
 -2 2 -10 498.33 23.23
 -2 -2 -10 331.13 20.98
 2 2 10 494.56 22.31
 2 2 10 483.49 23.67
 2 -2 10 318.15 22.5
 -2 2 -11 83.26 9.84
 -2 2 -11 85.41 10.34
 2 2 11 87.19 9.97
 2 2 11 61.4 9.83
 2 -2 11 38.15 10.52
 -2 -2 -11 48.57 8.69
 -2 2 -11 75.26 9.42
 -2 -2 -11 39.39 8.86
 -2 2 -11 87.4 9.57
 2 2 11 96.97 9.38
 -2 2 -12 71.74 7.63
 -2 -2 -12 95.36 7.91
 2 2 12 68.09 7.91
 2 -2 12 106.02 9.75
 -2 -2 -12 102.18 8.05
 -2 2 -12 73.09 7.5
 2 2 12 64.07 7.01
 2 2 12 75.77 7.83
 2 -2 13 140.39 6.8
 2 -2 13 145.7 6.24
 2 2 13 58.2 5.15
 2 3 -15 12.94 3.36
 2 3 -15 11.06 2.84
 -2 3 14 62.97 6.58
 -2 3 14 51.2 6.16
 2 3 -14 76.84 7.87
 2 -3 -14 97.49 7.9
 2 -3 -14 101.19 7.67
 2 3 -14 60.99 7.05
 2 -3 -13 78.2 9.98
 2 3 -13 216.28 12.5
 -2 3 13 224.39 14.03
 2 3 -13 209.02 12.38
 2 -3 -13 81.88 10.2
 2 3 -13 207.94 12.59
 -2 -3 13 66.71 8.54
 -2 3 13 215.67 12.09
 -2 3 13 221.28 12.31
 -2 3 12 25.46 8.18
 2 -3 -12 39.28 9.34
 2 3 -12 20.75 9.72
 2 3 -12 29.43 9.3
 2 -3 -12 42.17 9.38
 2 3 -12 27.91 9.2
 2 3 -12 34.33 8.21
 -2 3 12 25.79 7.96
 -2 3 12 25.31 10.55
 -2 3 12 31.77 8.3
 2 -3 -11 604.99 23.97
 2 -3 -11 623.02 24.01
 2 3 -11 289.91 20.55
 2 3 -11 336.97 36.77
 2 3 -11 312.51 20.63
 2 -3 -11 647.69 24.43
 -2 3 11 302.07 20.04
 2 3 -11 307.85 19.67
 -2 3 11 309.26 21.89
 -2 -3 11 592.25 21.71
 -2 3 11 329.96 20.39
 2 -3 -10 491.78 26.04
 2 3 -10 719.87 28.32
 2 -3 -10 459.66 25.57
 2 3 -10 702.93 49.25
 2 -3 -10 487.3 26.13
 2 3 -10 702.31 28.16
 2 3 -10 738.12 27.25
 -2 3 10 781.67 28.76
 2 -3 -10 486.47 25.27
 -2 -3 10 389.28 23.81
 -2 -3 10 489.31 27.61
 -2 3 10 726.93 29.92
 -2 3 10 755.6 28
 -2 -3 10 438.55 25.55
 2 -3 -9 36.31 7.63
 -2 -3 9 35.82 7.73
 -2 3 9 34.74 7.03
 2 3 -9 30.05 13.12
 2 3 -9 30.61 17.23
 2 -3 -9 46.32 7.85
 2 3 -9 39.48 7.64
 -2 -3 9 32.79 8.89
 -2 3 9 36.65 8.88
 2 3 -9 35.21 7.7
 2 -3 -9 35.17 7.86
 2 -3 -9 35.75 7.75
 -2 3 8 675.78 26.09
 2 3 -8 712.01 36.96
 2 3 -7 418.67 23.47
 -2 3 7 362.24 13.64
 2 3 -7 383.33 27.23
 -2 3 6 924.64 35.68
 2 3 -6 1010.96 48.27
 2 3 -6 981.52 43.15
 -2 3 6 916.23 35.38
 -2 -3 6 885.5 35.36
 -2 -3 5 2288.8 80.56
 -2 -3 5 2234.83 79.01
 -2 3 5 1981.51 78.77
 -2 3 5 1990.23 79.43
 2 3 -5 2152.82 86.49
 2 3 -5 2100.93 82.02
 -2 -3 4 513.15 28.71
 -2 3 4 829.11 31.16
 -2 3 4 906.79 32.46
 2 -3 -4 552.74 31.93
 2 3 -4 866.62 31.71
 2 3 -4 886.73 35.28
 -2 -3 4 591.11 30.21
 -2 -3 3 236.28 15.12
 -2 3 3 388.63 17.57
 2 3 -3 363.18 16.95
 2 -3 -3 265.15 16.21
 -2 -3 3 252.07 15.9
 -2 -3 3 236.26 14.69
 -2 -3 3 263.87 14.72
 -2 -3 2 1009.46 29.14
 2 -3 -2 1137.26 28.4
 -2 -3 2 943.93 27.32
 -2 -3 2 1009.89 29.38
 -2 -3 1 1451.77 59.7
 -2 -3 1 1401.83 56.25
 -2 -3 1 1500.59 56.45
 -2 -3 1 1508.19 59.03
 -2 -3 0 1195.76 47.93
 2 -3 0 1337.76 48.81
 -2 -3 0 1328.99 48.82
 -2 -3 0 1276.2 48.68
 -2 -3 -1 77.03 8.93
 -2 -3 -1 80.71 7.8
 -2 -3 -1 74.95 8.19
 -2 -3 -1 71.88 8.44
 2 -3 1 75.08 9.24
 -2 -3 -1 78.4 7.06
 -2 -3 -1 82.62 8.9
 -2 -3 -2 477.2 23.28
 -2 -3 -2 437.71 23.59
 -2 -3 -2 475.53 24.67
 -2 -3 -2 499.5 25.28
 -2 -3 -2 531.02 26.88
 -2 -3 -3 326.88 19.3
 -2 3 -3 590.8 22.41
 -2 3 -3 592.81 22.02
 -2 3 -3 579.97 29.25
 -2 -3 -3 327.67 22.36
 -2 -3 -3 318.63 19.83
 -2 -3 -4 628.99 33.71
 -2 3 -4 634.34 25.88
 -2 3 -4 637.72 25.83
 2 -3 4 546.22 24.29
 2 -3 5 952.16 34.23
 2 3 5 749.28 33.6
 -2 3 -5 780.17 46.24
 -2 -3 -5 971.4 46.7
 2 3 6 102.91 9.55
 2 -3 6 155.28 10.48
 -2 3 -6 98.44 18.86
 -2 -3 -6 167.45 20.03
 -2 -3 -7 146.16 11.46
 -2 -3 -7 127.58 10.79
 -2 -3 -7 120.14 20.33
 -2 3 -7 172.73 12.82
 -2 -3 -7 132.23 11.3
 -2 -3 -7 123.1 11.13
 2 3 7 184.58 12.05
 -2 3 -7 159.93 23.48
 2 -3 7 127.57 10.76
 2 3 7 151.36 12.43
 -2 -3 -7 119.6 11.33
 2 -3 7 109.23 12.08
 -2 -3 -8 368.08 18.16
 -2 -3 -8 344.52 17.76
 -2 3 -8 218.85 16.18
 -2 -3 -8 315.98 31.44
 -2 -3 -8 336.88 18.21
 -2 3 -8 225.27 16.94
 2 3 8 241.9 16.55
 2 -3 8 345.12 18
 -2 3 -8 205.73 27.73
 -2 -3 -8 303.01 17.66
 2 3 8 196.46 16.73
 -2 -3 -9 132.46 13.24
 -2 3 -9 252.02 15.06
 -2 -3 -9 121.17 12.9
 -2 3 -9 251.19 15.54
 -2 -3 -9 115.72 22.45
 -2 -3 -9 120.21 13.33
 -2 3 -9 240.83 15.93
 -2 3 -9 256.82 15.88
 -2 3 -9 269.48 29.93
 2 -3 9 129.61 12.92
 2 3 9 258.59 15.31
 -2 -3 -9 104.97 12.66
 2 -3 9 106.3 14.65
 2 3 9 239.55 16.05
 -2 -3 -10 5.89 8.03
 -2 3 -10 17.74 8.97
 -2 3 -10 21.46 9.9
 -2 -3 -10 12.49 8.16
 -2 -3 -10 5.79 9.31
 -2 3 -10 18.33 9.56
 2 3 10 10.19 7.91
 -2 -3 -10 8.18 8.72
 -2 3 -10 17.37 8.5
 2 -3 10 10.58 10.65
 2 3 10 8.45 9.19
 -2 3 -11 271.66 15.98
 2 3 11 258.74 16.35
 -2 3 -11 294.55 16.66
 -2 -3 -11 315.47 16.38
 -2 3 -11 287.71 16
 2 3 11 281.89 15.8
 -2 -3 -11 299.57 16.47
 -2 3 -11 302.18 16.09
 2 -3 11 275.89 18.14
 2 3 11 234.34 16.05
 -2 3 -12 179.34 10.75
 -2 -3 -12 213.91 11.17
 2 3 12 186.45 11.14
 -2 3 -12 160.44 9.77
 2 3 12 151.14 10.47
 -2 3 -12 195.9 10.79
 -2 -3 -12 219.57 11.41
 2 -3 12 242.74 13.29
 2 3 12 163.42 10.83
 2 -3 13 30.23 4.66
 2 -3 13 30 3.58
 2 3 13 31.73 3.92
 -2 3 -13 27.48 3.36
 -2 -3 -13 33.32 3.6
 2 4 -15 77.62 4.56
 2 4 -15 89.13 5.15
 -2 4 14 3.05 4.63
 -2 -4 14 2.15 3.76
 -2 4 14 -0.24 4.65
 2 -4 -14 4.9 5.36
 2 4 -14 0.74 5.63
 2 -4 -14 -4.73 5.13
 2 4 -14 0.46 5.08
 2 -4 -13 122.95 10.61
 2 4 -13 124.78 10.82
 -2 -4 13 121.63 12.66
 -2 -4 13 123.08 9.13
 2 4 -13 123.33 9.6
 -2 4 13 137.47 10.65
 2 4 -13 114.17 10.48
 -2 4 13 146.39 11.16
 -2 4 13 134.12 10.11
 2 -4 -13 131.67 11.03
 2 4 -13 121.31 11.32
 2 4 -12 699.11 31.38
 2 -4 -12 699.02 31.03
 -2 4 12 693.11 32.6
 -2 -4 12 717.87 33.29
 2 4 -12 661.8 29.82
 -2 4 12 671.22 31.08
 2 4 -12 673.54 30.96
 -2 4 12 739 32.07
 2 4 -12 663.57 31.47
 2 -4 -12 714.58 31.41
 -2 4 12 708.23 30.86
 2 -4 -11 139.45 12.11
 2 4 -11 57.99 10.42
 2 -4 -11 123.62 23.86
 2 4 -11 57.35 20.63
 2 4 -11 63.73 10.68
 2 4 -11 61.52 9.36
 -2 4 11 67.32 9.82
 -2 4 11 63.43 9.5
 -2 4 11 64.84 11.22
 -2 -4 11 141.65 13.81
 2 -4 -11 126.51 11.95
 2 -4 -10 113.19 11.38
 2 -4 -10 111.76 11.05
 2 4 -10 57.02 20.48
 2 -4 -10 118.54 24
 2 -4 -10 115.12 11.69
 2 4 -10 78.51 10.57
 -2 4 10 92.37 10.29
 2 4 -10 84.17 9.98
 -2 -4 10 122.21 11.29
 -2 -4 10 125.69 13.23
 -2 4 10 93.47 11.97
 -2 4 10 84.2 10.19
 -2 -4 9 1120.83 43.19
 -2 4 9 921.99 41.85
 -2 -4 9 1016.75 41.37
 2 -4 -9 1082.6 41.52
 2 -4 -9 1107.86 41.63
 2 -4 -9 1151.98 62.86
 2 4 -9 908.02 58.57
 2 4 -9 836.95 40.43
 2 -4 -9 1187.8 42.24
 -2 4 9 858.19 40.11
 2 4 -9 918.68 51.11
 -2 -4 9 1151.46 43.6
 2 4 -9 860.28 39.6
 -2 4 9 860.98 40.55
 2 -4 -9 1165.68 41.27
 2 4 -8 291.89 23.05
 -2 4 8 283.89 14.3
 2 4 -8 278.69 27.63
 2 4 -7 214.32 19.34
 -2 4 7 226.46 12.9
 2 4 -7 260.27 24.31
 -2 -4 6 1040.53 41.12
 2 4 -6 1058.72 47.54
 -2 4 6 976.22 39.74
 -2 -4 6 1131.43 40.4
 2 4 -6 1081.26 52.14
 -2 4 5 119.49 11.48
 -2 4 5 115.99 11.03
 -2 -4 5 443.06 16
 -2 -4 5 435.41 17.76
 2 4 -5 124.04 12.93
 2 4 -5 131.97 15
 -2 4 4 561.21 25.31
 -2 -4 4 492.07 24.94
 -2 -4 4 471.3 23.46
 2 4 -4 486.75 23.97
 2 -4 -4 514.25 27.65
 2 4 -4 494.95 26.2
 -2 4 3 1426.94 60.51
 -2 -4 3 1636.93 60.25
 -2 -4 3 1527.46 59.66
 -2 -4 3 1595.98 61.37
 2 4 -3 1397.15 59.15
 2 -4 -3 1695.8 61.97
 -2 -4 2 777.01 39.35
 -2 -4 2 821.01 40.63
 2 -4 -2 864.16 40.07
 -2 -4 2 849 39.3
 -2 -4 1 1.22 6.02
 -2 -4 1 2.1 6.11
 -2 -4 1 0.59 5.63
 -2 -4 1 3.13 3.97
 -2 -4 1 2.29 4.46
 -2 -4 0 6221.68 195.7
 -2 -4 0 5731.62 195.1
 -2 -4 0 5812.99 195.48
 2 -4 0 6099.32 196.06
 -2 -4 0 5531.77 194.51
 -2 -4 -1 2110.6 76.41
 -2 -4 -1 2261.94 77.84
 -2 -4 -1 2135.46 76.29
 -2 -4 -1 2137.74 76.12
 -2 -4 -1 2109.59 74.05
 2 -4 1 2251.92 78.84
 -2 4 -2 291.62 16.33
 -2 -4 -2 249.45 15.73
 -2 -4 -2 228.47 14.72
 -2 -4 -2 255.2 15.22
 -2 4 -3 1773.09 72.02
 -2 4 -3 1910.29 73.05
 -2 -4 -3 1870.38 72.01
 -2 -4 -3 1929.31 73.28
 -2 -4 -3 2008.73 76.13
 -2 -4 -4 656.66 28.6
 2 -4 4 639.71 25.66
 -2 4 -4 599.73 27.64
 -2 4 -4 592.28 27.86
 -2 -4 -4 642.09 27.98
 -2 4 -4 661.22 37.74
 -2 4 -4 632.53 37.5
 2 -4 5 179.85 10.7
 -2 4 -5 152.79 20.11
 -2 4 -5 129.95 19.48
 -2 -4 -5 207.3 19.49
 2 -4 6 428.1 20.8
 2 4 6 468.18 21.41
 -2 4 -6 495.37 35.77
 -2 -4 -6 426.16 31.95
 2 4 7 267.06 15.48
 -2 -4 -7 204.41 13.73
 -2 -4 -7 185 23.99
 -2 -4 -7 197.67 14.02
 -2 -4 -7 219.32 14.06
 2 4 7 329.56 15.95
 2 -4 7 200.9 13.86
 -2 4 -7 331.75 30.7
 -2 -4 -7 200.14 13.9
 2 -4 7 185.34 15.16
 -2 -4 -7 195.33 14.01
 2 4 8 62.53 9.68
 -2 -4 -8 21.57 8
 -2 4 -8 46.1 18.21
 -2 -4 -8 12.31 14.37
 -2 -4 -8 23.15 8.66
 -2 -4 -8 21.77 8.62
 2 4 8 65.26 9.35
 2 -4 8 22.03 8.15
 -2 4 -8 62.19 10.16
 -2 4 -8 48.38 10.29
 -2 -4 -8 22.87 8.83
 2 -4 8 21.04 10.55
 2 -4 9 158.3 16.73
 2 4 9 246.51 16.37
 -2 -4 -9 178.52 14.43
 -2 4 -9 266.44 16.41
 -2 -4 -9 135.88 23.96
 -2 -4 -9 187.98 15.27
 -2 4 -9 232.67 28.64
 2 4 9 275.35 16.21
 -2 -4 -9 181.9 14.83
 -2 4 -9 241.51 15.34
 -2 4 -9 267.92 16.42
 -2 -4 -9 166.78 14.09
 2 4 10 313.55 19.18
 -2 4 -10 336.87 19.33
 -2 4 -10 335.66 19.02
 -2 -4 -10 375.58 19.29
 2 4 10 352.72 18.99
 2 4 10 297.63 19.14
 2 -4 10 361.52 22.01
 -2 -4 -10 360.46 19.52
 -2 4 -10 317.69 18.45
 -2 -4 -11 42.85 8.46
 -2 4 -11 38.75 8.2
 -2 4 -11 37.92 8.36
 -2 -4 -11 46.83 8.4
 2 4 11 34.03 7.96
 2 -4 11 46.63 10.78
 2 4 11 38.43 8.33
 2 4 11 36.64 7.45
 -2 4 -11 31.78 8.44
 -2 4 -11 38.74 8.96
 -2 4 -12 62.42 6.45
 -2 4 -12 51.95 6.09
 2 4 12 51.18 6.2
 2 -4 12 46.13 8.17
 -2 4 -12 61.13 7.35
 2 4 12 59.66 6.92
 2 4 12 50.19 6.75
 -2 -4 -12 51.56 6.22
 -2 -4 -12 47.47 6.63
 -2 4 -12 57.15 6.75
 2 -4 13 29.06 3.33
 -2 -4 -13 36.92 3.67
 -2 4 -13 42.9 3.42
 2 -4 13 32.07 4.49
 2 5 -15 4.57 2.56
 2 -5 -15 24.38 3.11
 -2 5 14 114.27 7.93
 -2 5 14 108.54 7.95
 2 5 -14 110.36 8.53
 -2 -5 14 84.46 6.77
 2 5 -14 108.73 7.85
 2 -5 -14 110.23 7.86
 2 5 -13 70.04 9.01
 2 -5 -13 102.18 9.3
 2 5 -13 70.44 7.91
 -2 5 13 82.14 9.01
 -2 5 13 73.82 9.31
 2 5 -13 77.02 8.94
 2 5 -13 84.36 9.88
 2 -5 -13 101.08 9.71
 -2 5 13 76.8 8.28
 -2 -5 13 114.01 11.52
 2 -5 -12 76.72 10.22
 2 5 -12 66.05 10.27
 -2 5 12 82.07 9.9
 2 5 -12 74.67 9.23
 -2 5 12 84.03 10.84
 2 5 -12 78.21 10.51
 2 -5 -12 79.72 10.52
 -2 5 12 73.32 9.18
 -2 -5 12 93.59 12.54
 -2 5 12 71.02 11
 -2 5 11 263.89 17.37
 -2 -5 11 220.7 17.08
 2 5 -11 240.81 16.16
 2 -5 -11 193.75 15.19
 2 5 -11 235.07 16.18
 2 5 -11 234.04 14.84
 -2 5 11 260.05 16.2
 -2 -5 11 222.04 15.25
 2 -5 -11 216.58 15.66
 -2 5 11 267.64 15.71
 2 -5 -11 228.85 30.33
 2 5 -11 209.11 29.71
 -2 -5 10 506.73 28.2
 -2 5 10 696.78 29.69
 2 5 -10 618.29 28.05
 -2 -5 10 444.17 26.17
 2 -5 -10 514.75 26.65
 2 -5 -10 503.58 26.46
 -2 5 10 685.23 28.59
 2 5 -10 645.28 26.95
 2 -5 -10 531.55 44.59
 2 5 -10 621.3 46.73
 -2 5 10 635.95 27.52
 -2 -5 9 66.68 9.86
 -2 5 9 35.52 9.02
 -2 -5 9 53.01 9.18
 2 -5 -9 62.18 8.49
 2 -5 -9 66.19 8.92
 2 -5 -9 47.23 18.41
 2 5 -9 25.9 16.65
 2 5 -9 16.82 12.25
 -2 5 9 21.9 6.9
 -2 -5 9 59.72 10.65
 2 5 -9 25.12 7.68
 -2 5 9 29.32 7.27
 2 -5 -9 60.93 8.98
 2 5 -9 23.77 7.34
 2 -5 -8 1113.03 39.08
 -2 -5 8 968.21 40.42
 -2 5 8 808.33 37.49
 2 5 -8 803.06 46.86
 2 -5 -8 1173.19 59.13
 2 5 -8 782.19 52.02
 -2 5 8 800.29 37.93
 2 -5 -8 1172.02 39.63
 2 5 -7 912.14 45.09
 -2 5 7 870.99 35.72
 2 5 -7 961.95 50.79
 2 -5 -7 989.14 52.19
 -2 5 6 213.87 14.32
 -2 -5 6 202.34 13
 -2 5 6 222.96 13.85
 -2 -5 6 202.26 14.62
 2 5 -6 256.67 18.81
 2 -5 -6 272.97 23.53
 2 5 -6 237.94 20.96
 -2 -5 5 1070.67 47.5
 -2 -5 5 1069.83 45.97
 -2 5 5 1172.08 48.03
 2 5 -5 1085.19 48.58
 2 5 -5 1236.11 52.39
 2 -5 -5 1214.57 54.95
 2 -5 -5 1141.54 53
 -2 -5 4 732.43 28.56
 -2 -5 4 814.98 27.78
 2 -5 -4 859.13 32.92
 -2 -5 3 566.56 27.84
 -2 -5 3 542.62 28.69
 -2 -5 3 651.75 28.83
 2 -5 -3 626.79 30.22
 2 5 -3 637.79 27.35
 -2 -5 2 663.83 25.37
 -2 -5 2 632.02 23.38
 -2 -5 2 665.77 23.5
 2 -5 -2 746.45 25.82
 -2 -5 1 515.85 22.91
 -2 -5 1 512.94 22.46
 -2 5 1 383.4 22.64
 -2 -5 1 493.46 20.56
 -2 5 1 436.52 21.24
 -2 -5 1 504.18 20.55
 2 5 -1 363.84 16.1
 -2 -5 0 1776.13 73.1
 -2 -5 0 1829.73 72.98
 -2 5 0 2323.1 77.48
 -2 -5 0 1657.17 72.02
 -2 5 0 2314.57 74.59
 2 -5 0 1819.7 73.8
 -2 -5 -1 896.8 38.61
 -2 -5 -1 874.91 37.31
 -2 -5 -1 902.36 37.78
 -2 -5 -1 839.69 33.95
 2 -5 1 873.47 39.24
 -2 -5 -1 843.65 38.83
 -2 -5 -2 1408.68 56.37
 -2 -5 -2 1352.65 54.92
 -2 5 -2 1345.9 56.05
 2 -5 2 1459.18 59.97
 -2 -5 -2 1336.37 54.27
 -2 -5 -3 448.31 22.06
 -2 -5 -3 416.89 20.73
 -2 -5 -3 449.26 22.87
 -2 5 -4 1574 56
 -2 -5 -4 1250.65 53.76
 -2 5 -4 1631.3 55.68
 -2 -5 -4 1423.27 60.47
 -2 5 -4 1671.26 67.46
 -2 -5 -4 1236.63 54.46
 2 -5 4 1231 50.67
 2 -5 5 775.07 33.59
 -2 -5 -5 911.11 45.43
 2 -5 6 103.84 9.73
 -2 5 -6 155 21.98
 -2 -5 -6 117.36 10.18
 -2 -5 -6 124.63 18.06
 -2 -5 -6 137.03 10.33
 2 5 7 32.09 8.02
 -2 -5 -7 91.49 9.72
 -2 -5 -7 77.74 9.2
 2 -5 7 70.66 9.58
 -2 5 -7 24.63 16.77
 -2 -5 -7 65.74 17.13
 -2 -5 -7 73.21 9.45
 2 -5 7 88.89 11.26
 2 5 7 18 7.66
 -2 -5 -7 75.69 9.64
 -2 -5 -7 81.72 9.36
 -2 -5 -8 584.35 25.26
 -2 -5 -8 501.87 24.12
 -2 -5 -8 480.37 38.58
 2 -5 8 472.09 26.06
 -2 -5 -8 505.85 24.13
 -2 5 -8 392.11 37.18
 2 5 8 469.42 24.12
 2 5 8 396.3 23.54
 -2 -5 -8 527.48 24.91
 -2 5 -8 425.62 23.66
 -2 -5 -8 486.15 24.1
 -2 5 -9 334.43 17.34
 -2 -5 -9 136.41 13.69
 -2 -5 -9 95.45 21.06
 2 5 9 358.25 17.43
 -2 5 -9 289.5 30.41
 -2 5 -9 327.5 17.31
 2 5 9 321.99 17.26
 -2 -5 -9 112.29 13.83
 -2 5 -9 335.85 16.87
 -2 5 -10 59.45 9.31
 -2 -5 -10 50.31 9.92
 -2 5 -10 54.66 10.41
 2 5 10 65.33 9.74
 -2 -5 -10 50.98 9.55
 -2 5 -10 62 10.36
 2 -5 10 41.28 8.98
 2 5 10 61.88 9.4
 2 5 10 62.8 9.75
 -2 -5 -11 247.23 13.69
 -2 5 -11 204.38 13.36
 -2 5 -11 222.85 14.02
 2 5 11 211.81 13.76
 -2 5 -11 213.22 13.81
 2 5 11 203.42 13.1
 2 5 11 158.09 12.38
 2 -5 11 243.23 16.18
 -2 5 -11 208.41 13.03
 -2 -5 -11 241.8 14.3
 -2 -5 -12 129.72 9.22
 -2 5 -12 170.18 9.79
 2 5 12 165.83 10.04
 -2 5 -12 174.66 10.04
 2 5 12 165.44 10.27
 -2 -5 -12 141.52 9.17
 2 -5 12 132.86 10.9
 -2 5 -12 155.16 9.1
 -2 5 -12 174.04 9.42
 2 -5 13 11.48 3.4
 -2 -6 14 22.39 4.59
 2 6 -14 25.89 5.94
 -2 6 14 22.17 5.28
 -2 -6 14 19.24 4.11
 2 6 -14 23.88 5.18
 2 6 -13 117.5 10.17
 2 -6 -13 114.43 9.66
 2 6 -13 110.78 9.86
 2 6 -13 113.31 8.69
 -2 6 13 127.18 10.09
 2 -6 -13 114.95 10.1
 2 6 -13 121.99 10.85
 -2 -6 13 123.62 11.58
 -2 6 13 116.51 9.17
 -2 6 13 105.49 10.33
 2 -6 -12 161.99 11.91
 2 6 -12 34.36 9.31
 2 -6 -12 152.32 11.41
 2 6 -12 37.53 9.13
 -2 6 12 32.89 8.41
 2 6 -12 19.2 7.6
 -2 -6 12 159.64 13.11
 -2 -6 12 143.24 10.5
 -2 6 12 32.19 9.31
 -2 6 12 28.89 7.58
 -2 -6 11 85.88 10.68
 -2 6 11 36.85 9.8
 2 -6 -11 72.49 10.56
 2 -6 -11 75.16 10.26
 2 6 -11 33.91 9.69
 2 6 -11 36.4 9.67
 2 6 -11 29.93 8.51
 -2 6 11 27.51 9.85
 -2 -6 11 91.49 12.1
 2 -6 -11 82.39 20.51
 2 6 -11 37.39 18.13
 -2 6 11 30.66 8.91
 -2 6 11 36.24 8.49
 -2 -6 10 51.8 9.91
 2 -6 -10 64.29 9.64
 2 -6 -10 53.59 9.42
 2 6 -10 19.3 8.72
 -2 -6 10 52.53 11.83
 2 6 -10 32.85 8.24
 -2 6 10 29.23 9.5
 -2 -6 10 49.61 10.6
 2 -6 -10 57.58 18.78
 2 6 -10 40.96 18.56
 -2 6 10 26.27 8.36
 -2 6 10 27.75 8.1
 -2 6 9 683.92 29.25
 -2 -6 9 559.39 28.36
 -2 -6 9 566.9 29.58
 2 6 -9 589.04 27.77
 -2 -6 9 492.97 27.36
 2 -6 -9 577.67 27.29
 2 -6 -9 572.47 27.17
 -2 6 9 668.62 28.52
 2 6 -9 626.64 27.03
 2 -6 -9 637.86 46.1
 2 6 -9 628.2 45
 -2 6 9 644.79 27.68
 2 6 -9 651.18 38.68
 -2 -6 8 71.07 10.19
 -2 6 8 97.56 9.84
 -2 -6 8 97.73 9.65
 -2 -6 8 98.67 10.13
 2 -6 -8 81.14 8.67
 2 -6 -8 89.74 8.93
 -2 -6 8 95.23 9.92
 2 6 -8 112.81 20.02
 2 -6 -8 92.57 19.29
 -2 6 8 112.6 9.4
 2 6 -8 110.76 16.52
 -2 6 8 113.97 9.6
 -2 -6 8 96.99 11.64
 -2 6 7 697.18 29.24
 2 6 -7 681.84 38.23
 2 6 -7 674.73 42.32
 -2 6 6 575.57 20.34
 -2 6 6 586.17 21.57
 2 6 -6 611.76 26.26
 2 6 -6 639.02 30.19
 -2 -6 5 395.83 19.4
 -2 -6 5 365.32 21.02
 -2 6 5 234.55 17.85
 2 -6 -5 419.99 26.67
 2 6 -5 207.67 18.21
 2 -6 -5 408.01 25.9
 2 6 -5 240.31 19.97
 -2 -6 4 1197.87 51.97
 -2 -6 4 1238.03 53.76
 -2 -6 4 1253.22 52.69
 2 -6 -4 1328.2 56.9
 2 6 -4 1372.87 54.36
 -2 -6 3 204.26 16.64
 -2 -6 3 206.66 15.61
 -2 -6 3 214.23 15.97
 2 -6 -3 192.61 17.13
 -2 -6 3 206.94 16.75
 -2 -6 2 28.93 8.15
 -2 -6 2 33.47 7.62
 2 -6 -2 29.47 8.93
 -2 -6 1 266.14 17.23
 -2 6 1 243.96 18.05
 -2 -6 1 290.82 17.03
 -2 -6 1 295.61 15.9
 -2 -6 1 280.83 15.62
 -2 6 1 284.51 16.42
 2 6 -1 228.83 11.26
 -2 -6 0 206.23 14.29
 -2 6 0 102.71 13.24
 -2 -6 0 199.65 13.95
 2 -6 0 233.2 15.45
 -2 -6 0 190.44 13.5
 -2 6 0 96.15 11.05
 -2 -6 -1 572.07 26.13
 2 -6 1 576.31 28.4
 -2 -6 -1 531.44 20.94
 -2 -6 -1 526.11 26.91
 -2 -6 -1 568.67 25.79
 -2 -6 -1 564.62 26.84
 2 -6 2 1051.69 47.77
 -2 -6 -2 987.48 41.27
 -2 -6 -2 1007.48 42.98
 -2 -6 -2 1005.76 44.18
 -2 -6 -2 960.19 43
 -2 -6 -3 1748.04 72.36
 -2 -6 -3 1751.17 72.43
 -2 -6 -3 1684.96 70.86
 -2 -6 -4 842.14 40.73
 -2 -6 -4 743.54 36.56
 -2 -6 -4 727.44 35.58
 -2 6 -5 28.31 13.88
 -2 -6 -5 47.42 11.98
 -2 -6 -6 480.7 33.09
 -2 -6 -6 432.53 21.43
 -2 -6 -6 482.31 22.07
 -2 -6 -6 465.51 21.91
 2 -6 6 430.11 23.02
 -2 -6 -6 438.75 21.37
 -2 6 -7 228.58 30.62
 2 6 7 273.81 20.72
 -2 -6 -7 510.02 23.3
 -2 -6 -7 538.4 23.25
 2 -6 7 463.36 23.13
 -2 -6 -7 496.13 22.9
 -2 -6 -7 518.06 23.21
 2 -6 7 519.76 24.97
 -2 -6 -7 493.1 22.92
 -2 -6 -7 493.98 35.61
 -2 -6 -8 26.88 9.08
 -2 -6 -8 24.75 8.6
 -2 6 -8 43.3 18.2
 -2 -6 -8 20.54 14.09
 -2 6 -8 38.51 9.73
 2 6 8 39.67 8.78
 2 -6 8 19.98 9.15
 2 -6 8 28.42 11.6
 -2 -6 -8 22.37 8.72
 2 6 8 30.88 8.59
 2 6 9 344.82 18.9
 -2 -6 -9 194.87 26.33
 -2 -6 -9 201.65 17.33
 2 6 9 402.61 19.8
 -2 6 -9 420.12 35.83
 -2 6 -9 367.63 19.45
 -2 -6 -9 225.19 17.12
 -2 6 -9 384.07 19.97
 2 6 9 393.45 20.13
 2 6 10 255.05 16.51
 -2 6 -10 279.17 17.71
 2 6 10 258.11 17.13
 -2 6 -10 265.32 17.09
 -2 -6 -10 405.87 18.55
 -2 -6 -10 429.97 19.33
 -2 6 -10 255.76 16.61
 2 6 10 266.2 16.85
 2 -6 10 331.91 17.98
 -2 -6 -11 64.55 8.49
 -2 6 -11 54.15 8.45
 -2 6 -11 58.54 9.38
 2 6 11 59.91 8.43
 -2 6 -11 64.86 9.1
 -2 6 -11 68.45 8.18
 2 6 11 52.96 7.57
 2 6 11 50.97 7.11
 2 6 12 20.58 5.75
 -2 6 -12 17.6 5.17
 -2 6 -12 18.26 5.15
 -2 6 -12 18.9 5.55
 2 6 12 25.35 5.42
 -2 -6 -12 38.37 5.18
 2 6 12 23.04 4.9
 -2 6 -12 22.97 4.75
 -2 7 14 173.92 9.64
 -2 -7 14 146.69 8.56
 2 7 -14 162.57 9.05
 -2 -7 14 131.53 8.03
 2 7 -14 180.61 9.68
 2 7 -13 46.75 8.32
 2 7 -13 41.62 6.16
 -2 7 13 51.82 7.5
 2 7 -13 45.66 7.58
 2 -7 -13 16.12 6.7
 2 7 -13 51.15 7.99
 -2 -7 13 16.41 7.75
 -2 7 13 48.53 6.56
 -2 7 13 53.12 8.27
 2 -7 -12 20.75 8.35
 2 7 -12 19.45 8.42
 2 -7 -12 25.17 8.05
 2 7 -12 26.53 7.51
 -2 7 12 22.99 8.17
 2 7 -12 28.05 8.62
 -2 -7 12 24.05 9.13
 -2 7 12 20.78 7.1
 -2 -7 12 27.9 8.15
 2 -7 -11 545.58 24.89
 2 -7 -11 498.63 24.48
 2 -7 -11 532.03 42.83
 2 7 -11 490.07 24.57
 -2 -7 11 552.55 26.39
 -2 7 11 486.29 24.86
 2 7 -11 486.37 23.33
 -2 7 11 485.33 23.83
 -2 -7 10 329.84 20.83
 2 -7 -10 343.41 19.99
 2 -7 -10 341.77 19.95
 2 7 -10 388.46 36.8
 2 -7 -10 362.92 35.94
 2 7 -10 386.98 20.95
 -2 -7 10 381.46 21.56
 -2 7 10 408.74 21.56
 2 7 -10 409.39 19.9
 -2 -7 10 358.77 22.63
 -2 7 10 374.42 19.95
 -2 -7 9 67.85 11.96
 2 7 -9 33.04 7.98
 -2 7 9 44.99 8.9
 -2 -7 9 67.51 10.06
 2 -7 -9 64.33 9.25
 2 -7 -9 71.9 9.14
 2 7 -9 48.93 14.06
 2 -7 -9 61.9 19.4
 2 7 -9 25 15.58
 -2 -7 9 64.55 10.45
 -2 -7 9 54.74 11.14
 -2 7 9 36.86 8.09
 -2 -7 8 557.34 26.96
 -2 7 8 572.17 27.14
 -2 -7 8 679.46 28.72
 2 -7 -8 562.36 26.26
 2 -7 -8 637.12 26.87
 2 7 -8 571.57 40.74
 2 -7 -8 630.18 43.67
 2 7 -8 563.42 35.88
 -2 7 8 568.1 26.29
 -2 -7 8 615.71 28.65
 -2 -7 8 695.3 30.1
 -2 -7 8 525.88 27.85
 -2 -7 8 534.29 27.72
 -2 -7 8 622.04 27.61
 2 -7 -7 678.95 44
 2 7 -7 731.69 43.38
 2 7 -7 710.36 39.25
 -2 -7 6 216 15.66
 -2 -7 6 218.4 17.24
 2 -7 -6 266.06 24.02
 2 7 -6 237.38 19.5
 2 7 -6 228.97 21.06
 -2 7 6 238.26 17.26
 2 -7 -6 224.85 16.09
 -2 -7 5 1121.86 53.14
 -2 -7 5 1272.56 52.23
 2 -7 -5 1313.62 60.13
 2 -7 -5 1353.82 59.79
 2 7 -5 1192.66 55.14
 -2 7 5 1176.86 53.6
 -2 -7 4 1338.25 51.73
 -2 -7 4 1377.88 49.88
 2 -7 -4 1431.89 55.22
 -2 -7 4 1404.34 50.76
 -2 -7 3 157.42 14.12
 -2 -7 3 174.25 15.83
 2 -7 -3 198.63 17.16
 -2 -7 3 171.96 14.97
 -2 7 2 1168.67 45.48
 -2 -7 2 838.92 43.12
 2 -7 -2 924.03 45.57
 2 7 -2 1085.37 40
 2 7 -2 1029.43 37.67
 -2 7 1 1166.84 51.86
 -2 -7 1 1139.47 49.1
 -2 -7 1 1123.19 47.81
 -2 -7 1 1154.3 48.38
 -2 7 1 1317.8 49.75
 2 7 -1 1129.61 43.52
 -2 -7 1 1172.29 49.77
 -2 7 0 624.53 30.46
 -2 -7 0 474.41 26.14
 -2 7 0 645.33 27.88
 -2 -7 0 458.15 25.98
 2 -7 0 481.77 27.53
 -2 -7 0 463.52 26.43
 -2 7 -1 1009.76 44.83
 -2 -7 -1 949.16 41.15
 -2 -7 -1 956.83 40.93
 2 -7 1 955.86 43.56
 -2 -7 -1 844.26 34.67
 -2 -7 -1 887.03 41.82
 -2 -7 -2 1687.31 67.18
 -2 -7 -2 1622.64 66.41
 -2 -7 -2 1658.56 67.95
 -2 -7 -2 1575.82 63.35
 2 -7 2 1661.99 71.18
 -2 -7 -2 1721.97 71.09
 -2 -7 -3 366.02 22.09
 -2 -7 -3 363.34 23.09
 -2 -7 -3 377.04 21.94
 2 -7 4 717.44 32.41
 -2 -7 -4 753.23 35.72
 -2 -7 -4 687.28 32.02
 -2 -7 -4 623.98 32.34
 -2 7 -5 1068.7 62.76
 -2 -7 -5 1455.42 61.53
 -2 -7 -6 274.55 14.78
 -2 -7 -6 249.72 14.97
 -2 -7 -6 228 14.45
 2 -7 6 232.19 16.42
 -2 -7 -6 278 24.2
 2 -7 6 232.68 14.89
 2 7 7 60.68 9.35
 -2 7 -7 53.81 19.56
 -2 -7 -7 86.22 16.81
 -2 -7 -7 107.23 10.21
 -2 -7 -7 95.71 10.69
 2 -7 7 97.89 12.96
 2 -7 7 98.54 11.24
 2 7 8 483.31 24.8
 -2 7 -8 441.99 39.14
 -2 -7 -8 533.76 38.72
 2 -7 8 511.72 27.02
 2 -7 8 482.84 24.95
 2 7 8 440.16 24.23
 -2 7 -8 463.9 24.53
 -2 -7 -8 563.46 24.95
 2 7 9 327.5 18.59
 -2 7 -9 315.51 32.44
 -2 -7 -9 347.15 18.66
 2 -7 9 269.33 20.27
 2 7 9 283.25 17.27
 2 7 9 320.29 18.83
 -2 7 -9 309.05 18.97
 2 -7 10 24.51 9.13
 -2 7 -10 24.08 8.11
 -2 7 -10 29.89 8.87
 -2 -7 -10 32.25 8.46
 -2 7 -10 22.24 9.37
 2 7 10 25.29 8.12
 2 -7 10 24.29 10.38
 2 7 10 18.05 7.62
 2 -7 11 199.42 11.76
 -2 7 -11 186.59 12.32
 -2 -7 -11 217.76 12.52
 -2 -7 -11 188.41 10.34
 -2 7 -11 189.97 13.08
 -2 7 -11 193.78 12.6
 2 7 11 181.94 12.35
 -2 7 -11 181.69 11.55
 2 -7 11 187.42 14.09
 2 7 11 191.32 12.08
 -2 -7 -11 204.69 12.53
 2 7 12 95.52 8.07
 -2 -7 -12 156.51 8.7
 -2 7 -12 100.56 6.9
 -2 7 -12 105.58 7.57
 -2 7 -12 94.82 7.28
 2 7 12 107.77 7.84
 -2 7 -12 96.53 7.81
 2 7 12 105.69 7.45
 -2 -7 -12 158 7.96
 2 -7 12 135.22 9.33
 2 -8 -14 -0.32 3.64
 2 8 -14 6.47 4.09
 -2 -8 14 -2.78 3.61
 2 -8 -14 -1.1 4.84
 -2 8 14 1.28 4.15
 2 -8 -14 3.11 3.98
 2 8 -14 2.51 4.7
 -2 -8 14 -0.53 3.66
 2 8 -13 78.08 7.09
 2 8 -13 84.64 8.41
 2 8 -13 98.55 8.99
 -2 8 13 104.83 8.01
 2 8 -13 102.9 9.65
 -2 -8 13 103.83 9.74
 2 -8 -12 125.19 11.41
 2 8 -12 132.22 12
 2 -8 -12 135.27 11.31
 2 8 -12 130.5 10.22
 2 8 -12 135.44 11.6
 -2 -8 12 126.37 11.44
 -2 8 12 145.79 10.81
 -2 -8 12 118.99 12.09
 2 -8 -11 59.56 10.07
 2 -8 -11 61.38 9.86
 2 8 -11 36.25 8.27
 2 8 -11 34 9.51
 -2 -8 11 57.9 10.8
 -2 8 11 32.04 10.08
 -2 -8 11 63.57 10.64
 -2 8 11 36.18 8.3
 -2 -8 10 171.79 14.89
 -2 -8 10 196.9 17.3
 2 8 -10 213.41 15.09
 2 -8 -10 159.11 13.77
 2 -8 -10 171.35 13.92
 2 -8 -10 184.65 26.56
 2 8 -10 221.79 14.12
 -2 -8 10 172.08 15.41
 -2 8 10 252.02 14.87
 -2 -8 9 678.49 36.19
 2 8 -9 1073.39 35.33
 -2 8 9 1172.27 37.83
 -2 -8 9 718.81 34.58
 2 -8 -9 644.23 33.33
 2 -8 -9 696.26 33.64
 2 -8 -9 715.27 50.87
 2 8 -9 1145.66 59.24
 -2 -8 9 667.81 34.66
 -2 -8 9 658.5 34.64
 -2 -8 9 617.4 35.03
 -2 8 9 1189.21 36.79
 -2 -8 8 147.6 11.93
 -2 8 8 147.95 11.99
 -2 -8 8 166.93 13.44
 2 -8 -8 159.13 11.53
 2 -8 -8 157.83 11.75
 2 8 -8 152.84 22.49
 2 -8 -8 165.42 23.58
 -2 -8 8 175.36 15.27
 -2 -8 8 159.18 14.1
 -2 -8 8 146.31 13.2
 -2 -8 8 181.27 13.32
 -2 8 8 153.89 11.6
 2 8 -8 151.63 18.89
 -2 -8 8 152.66 13.72
 2 8 -7 149.58 19.61
 2 -8 -7 104 18.94
 2 8 -7 147.82 17.7
 -2 -8 6 156.15 15.88
 -2 -8 6 162.06 14.58
 2 -8 -6 179.6 20.81
 2 8 -6 252.26 20.03
 2 8 -6 251.14 21.51
 2 -8 -6 141.14 14.46
 -2 8 6 237.88 17.78
 -2 -8 5 116.86 13.13
 -2 -8 5 120.46 14.82
 2 8 -5 82.85 12.55
 2 -8 -5 128.88 18.35
 2 -8 -5 125.6 16.92
 -2 -8 5 127.37 13.69
 -2 -8 4 1019.41 48.97
 -2 -8 4 1043.93 47.1
 2 -8 -4 1161.05 52.51
 -2 -8 4 1042.94 47.57
 -2 -8 3 1311.28 56.49
 -2 -8 3 1254.95 58.15
 2 -8 -3 1484.49 60.91
 -2 -8 3 1320.9 57.12
 2 8 -2 657.02 26.57
 -2 -8 2 519.47 30.32
 -2 8 2 676.72 31.42
 2 -8 -2 570.87 32.36
 2 8 -2 609.2 24.63
 -2 8 1 85.59 13.29
 -2 -8 1 190.77 14.98
 2 8 -1 91.01 7.73
 -2 -8 1 196.98 14.18
 -2 -8 1 206.88 14.83
 -2 8 1 108.39 12.22
 -2 -8 1 188.82 15.74
 -2 8 0 298.8 25.19
 -2 -8 0 607.71 27.93
 -2 8 0 314.08 23.78
 2 -8 0 699.43 31.09
 -2 -8 0 603.83 28.12
 -2 -8 0 634.33 28.99
 -2 8 -1 1989.7 82.62
 2 -8 1 2140.01 83.15
 -2 -8 -1 1834.73 71.8
 -2 -8 -1 2150.94 81.93
 -2 -8 -1 2135.17 79.94
 -2 -8 -1 2176.41 80.62
 2 -8 2 131.39 16.15
 -2 -8 -2 91.19 8.64
 -2 -8 -2 112.89 16.08
 -2 -8 -2 101.3 12.57
 -2 -8 -2 103.57 13.52
 -2 -8 -2 114.62 13.17
 -2 -8 -3 383.15 22.16
 -2 -8 -3 416.2 25.42
 -2 -8 -3 382.58 23.43
 -2 -8 -3 410.98 24.35
 -2 -8 -4 1206.38 53.25
 -2 -8 -4 1092.78 52.04
 -2 -8 -4 1160.29 51.23
 -2 8 -4 1306.16 53.87
 2 -8 4 1135.07 51.21
 -2 -8 -5 30.35 10.85
 -2 8 -5 37.65 15.68
 2 -8 6 52.16 10.01
 -2 -8 -6 38.6 7.81
 2 8 6 45.56 7.38
 2 -8 6 34.1 8.84
 -2 -8 -6 44.07 12.78
 -2 8 -6 43.39 17.95
 -2 -8 -7 290.02 26.88
 2 -8 7 291.92 19.43
 -2 -8 -7 293.51 16.76
 2 8 7 250.28 16.34
 -2 8 -7 274.49 30.78
 2 8 7 279.45 17.17
 2 -8 7 274.29 17.59
 2 8 8 20.25 8.38
 -2 -8 -8 49.61 9.48
 -2 8 -8 10.05 16.19
 -2 -8 -8 42.36 14.6
 2 -8 8 42.88 12.69
 -2 8 -8 23.51 9.58
 2 -8 8 38.63 10.36
 2 8 8 22.84 8.22
 -2 8 -9 97.38 12.06
 2 8 9 92.84 11.16
 2 8 9 90.54 10.96
 2 -8 9 140.61 14.09
 2 -8 9 131.85 15.34
 -2 -8 -9 131.19 11.91
 2 -8 10 169 14.62
 2 8 10 251.72 15.22
 -2 8 -10 274 15.89
 -2 8 -10 250.65 14.5
 2 -8 10 221.69 16.78
 2 8 10 266.59 15.19
 -2 8 -10 228.62 15
 -2 -8 -10 196.52 12.12
 -2 -8 -10 213.58 14.34
 2 -8 11 55.47 7.62
 -2 8 -11 45.23 6.88
 -2 8 -11 56.11 7.93
 2 8 11 49.94 7.19
 -2 8 -11 43.01 7.86
 -2 8 -11 55.31 8.84
 2 -8 11 70.61 9.85
 2 8 11 65.31 7.48
 -2 -8 -11 71.4 8.35
 -2 8 -12 17.1 4.52
 -2 8 -12 20.07 5.04
 2 8 12 16.45 4.4
 2 -8 12 16.21 5.48
 -2 -8 -12 19.35 4.65
 -2 8 -12 17.72 4.47
 2 -9 -14 185.57 8.94
 2 -9 -14 177.9 8.11
 -2 -9 14 133.14 7.69
 2 9 -14 149.6 7.94
 2 9 -14 151.72 8.53
 2 -9 -14 161.26 7.8
 -2 -9 14 121.7 7.75
 2 9 -13 101.09 8.62
 2 9 -13 89.53 6.77
 2 9 -13 91.54 8.03
 -2 9 13 103.81 7.66
 2 9 -13 103.23 9.25
 -2 -9 13 78.93 8.35
 2 9 -12 28.33 8.61
 2 9 -12 27.64 6.85
 2 9 -12 28.3 8.08
 -2 9 12 39.73 9.32
 -2 -9 12 58.57 9.38
 -2 9 12 34.24 7.13
 -2 -9 12 61.72 9.33
 2 -9 -11 346.74 18.28
 2 -9 -11 351.48 18.3
 2 9 -11 248.61 15.88
 2 9 -11 240.07 16.91
 -2 9 11 273.09 18.52
 -2 -9 11 377.61 20.03
 -2 -9 11 400.95 19.65
 -2 9 11 248.9 16.23
 -2 -9 10 330.26 18.11
 -2 -9 10 316.49 20.55
 2 9 -10 175.08 15.45
 2 -9 -10 299.01 16.96
 2 -9 -10 329.77 17.41
 2 -9 -10 331.55 32.77
 2 9 -10 183.06 14.32
 -2 -9 10 336.16 19.5
 -2 9 10 200.24 16.38
 -2 9 10 208.42 15.15
 -2 -9 9 164.12 16.35
 -2 -9 9 155.72 14.26
 -2 -9 9 172.38 15.21
 2 -9 -9 153.43 12.58
 2 -9 -9 161.37 13.01
 2 -9 -9 165.35 24.96
 -2 -9 9 142.57 12.56
 -2 -9 9 141.06 15.62
 -2 9 9 193.77 13.11
 -2 -9 8 857.79 37.78
 -2 -9 8 901.97 39.39
 -2 9 8 781.45 36.07
 -2 -9 8 933.51 37.64
 -2 -9 8 881.37 36.17
 -2 -9 8 827.48 37.35
 2 -9 -8 881.01 36.02
 2 -9 -8 895.7 54.23
 2 -9 -8 884.75 35.99
 -2 -9 8 824.42 37.89
 -2 9 8 761.51 35.1
 2 9 -8 702.67 44.5
 -2 -9 7 1134.86 46.26
 -2 -9 7 996.38 43.97
 -2 9 7 1118.46 43.94
 2 9 -7 1082.13 54.06
 2 -9 -7 1091.4 59.82
 2 -9 -7 1070.25 42.88
 -2 -9 7 1055.88 44.37
 2 -9 -6 35.59 10.37
 -2 9 6 36.24 10.3
 -2 -9 6 40.87 9.81
 -2 -9 6 30.29 10.77
 2 9 -6 35.26 11.58
 2 -9 -6 36.27 13.79
 2 -9 -6 40.2 16.27
 -2 -9 5 1487.63 63.91
 -2 -9 5 1398.83 64.9
 -2 -9 5 1417.11 62.7
 2 -9 -5 1544.2 70.82
 2 -9 -5 1618.66 71.75
 -2 -9 4 1324.65 59.98
 -2 -9 4 1414.37 60.02
 -2 -9 4 1328.35 61.5
 2 -9 -4 1495.88 65.71
 -2 -9 3 66.77 12.26
 2 -9 -3 71.59 13.77
 -2 -9 3 66.95 12.77
 -2 -9 3 64.29 11.91
 2 9 -2 233.94 13.82
 -2 9 2 254.48 18.46
 2 -9 -2 382 24.45
 -2 -9 2 342.67 21
 2 9 -2 211.3 12.47
 -2 -9 1 1450.43 55.75
 -2 9 1 1073.71 54.65
 2 9 -1 1012.77 46.06
 -2 -9 1 1401.5 53.94
 -2 -9 1 1300.09 53.66
 -2 9 1 1184.18 52.27
 -2 -9 1 1455.31 55.06
 -2 -9 0 1709.47 67.78
 -2 9 0 1371.46 67.4
 2 -9 0 1724.08 69.6
 -2 9 0 1373.3 64.77
 -2 -9 0 1693.52 67.41
 -2 -9 0 1701.56 67.07
 -2 -9 -1 792.59 35.58
 -2 9 -1 455.04 32.66
 -2 -9 -1 781.1 34.92
 2 -9 1 819.53 38.94
 -2 -9 -1 627.48 24.36
 -2 -9 -1 724.86 35.94
 -2 9 -1 419.02 30.25
 -2 -9 -2 1615.48 67.61
 -2 -9 -2 1665.25 69.32
 -2 -9 -2 1641.95 67.29
 2 -9 2 1661.34 72.56
 -2 -9 -2 1482.51 60.78
 -2 -9 -2 1633.64 71.39
 -2 -9 -3 958.48 45.05
 -2 -9 -3 961.43 44.54
 -2 -9 -3 958.25 46.22
 -2 -9 -3 901.09 41.36
 2 -9 3 979.75 51.63
 2 -9 4 21.86 9.5
 -2 -9 -4 19.77 9.63
 -2 9 -4 43.17 10.36
 -2 -9 -4 30.86 8.93
 -2 -9 -4 31.23 10.55
 -2 9 -5 267.62 28.65
 -2 -9 -5 314.92 23.22
 -2 9 -5 307.68 16.66
 2 -9 5 284.3 17.38
 -2 -9 -5 284.94 15.47
 2 -9 5 278.5 16.32
 -2 9 -6 140 23.73
 -2 -9 -6 179.41 19.65
 2 -9 6 179.52 13.63
 2 9 6 136.16 11.68
 -2 -9 -6 200.47 11.58
 2 -9 6 176.01 14.72
 -2 -9 -6 187.07 12.66
 2 9 7 42.52 8.61
 2 9 7 40.87 9.53
 -2 9 -7 37.41 19.11
 -2 -9 -7 99.58 16.55
 2 -9 7 105.9 13.77
 2 -9 7 104.1 11.99
 -2 -9 -7 101.87 10.57
 -2 -9 -8 530.86 26.91
 2 9 8 619.66 27.96
 2 -9 8 546.59 29.95
 2 -9 8 575.05 28.56
 2 9 8 651.92 28.55
 -2 9 -8 609.54 45.04
 2 -9 8 505.17 27.76
 2 -9 9 314.66 20.89
 2 9 9 210.76 15.92
 -2 9 -9 213.33 16.58
 2 9 9 207.11 16.07
 2 -9 9 318.71 19.4
 -2 -9 -9 353.63 17.86
 -2 -9 -9 341.09 15.47
 -2 9 -10 -1.67 7.78
 -2 -9 -10 6.38 4.9
 -2 -9 -10 15.14 8.1
 -2 9 -10 1.47 8.21
 2 9 10 0.4 6.88
 -2 9 -10 -1.15 6.89
 2 -9 10 5.51 8.81
 2 9 10 0.97 6.9
 2 -9 10 2.12 9.06
 2 -9 11 188.78 12.1
 -2 9 -11 127.28 10.08
 -2 9 -11 129.74 10.88
 2 9 11 130.51 9.89
 -2 9 -11 138.65 10.47
 -2 9 -11 130.56 9.21
 2 -9 11 182.38 10.81
 2 9 11 133.76 9.71
 -2 -9 -11 204.41 11.32
 -2 9 -12 82.72 5.84
 -2 9 -12 80.86 5.74
 2 -9 12 73.81 5.31
 -2 9 -12 88.23 6.31
 -2 -9 -12 91.16 5.87
 2 -9 12 86.39 6.85
 2 9 12 76.17 6.57
 2 -10 -14 8.97 3.65
 2 10 -14 10.05 3.23
 2 -10 -14 9.22 3.04
 -2 -10 14 6.64 3.04
 2 10 -14 13.34 3.79
 -2 -10 14 6.64 3
 2 -10 -13 115.39 8.26
 2 10 -13 109.57 9.05
 2 10 -13 118.21 8.78
 2 -10 -13 125.11 8.07
 2 10 -13 95.72 7.76
 -2 10 13 105.86 7.5
 2 -10 -13 119.88 9.21
 -2 10 13 114.63 9.18
 -2 10 12 150.92 10.57
 2 10 -12 131.06 9.81
 2 10 -12 145.8 11.35
 -2 10 12 171.41 12.88
 -2 -10 12 175.51 12.71
 -2 -10 12 187.09 12.09
 2 10 -12 145.42 11.95
 -2 10 11 26.37 9.35
 -2 -10 11 51.73 10.88
 2 10 -11 26.83 7.72
 -2 10 11 16.68 8.51
 2 10 -11 24.48 8.94
 -2 -10 11 40.33 8.71
 -2 10 11 28.45 7.64
 -2 -10 10 114.04 13.96
 -2 10 10 90.69 11.6
 -2 10 10 101.68 10.7
 2 -10 -10 131.1 11.92
 2 -10 -10 124.22 22.23
 -2 10 10 88.54 10.89
 2 10 -10 73.28 9.59
 2 10 -10 68.28 10.91
 -2 -10 10 128.53 11.83
 -2 -10 10 112.24 12.32
 -2 -10 10 103.13 14.91
 -2 -10 9 928 45.97
 -2 -10 9 1050.14 46.41
 2 -10 -9 935.81 43.8
 2 -10 -9 1016.65 44.3
 -2 -10 9 1128.73 48.37
 -2 10 9 1468.74 47.92
 -2 -10 9 1038.05 44.44
 -2 -10 9 915.34 45.28
 2 -10 -9 1031.11 62.92
 -2 10 9 1456.37 46.65
 -2 -10 8 16.96 6.9
 -2 -10 8 27.83 9.92
 2 -10 -8 29.57 7.81
 2 -10 -8 22.49 15.36
 -2 -10 8 21.14 10.43
 -2 10 8 46.8 8.45
 -2 10 8 32.76 7.7
 2 -10 -8 27.87 7.82
 -2 -10 8 44.17 12.24
 -2 -10 8 24.5 10.43
 2 -10 -7 181.84 12.17
 -2 10 7 183.01 12.66
 2 -10 -7 169.93 11.87
 -2 -10 7 173.2 13.76
 -2 -10 7 197.81 16
 -2 -10 7 159.48 12.49
 -2 -10 7 183.9 14.09
 2 -10 -7 225.69 25.7
 2 10 -7 182.9 19.99
 -2 10 6 974.84 43.37
 2 -10 -6 750.41 38.34
 2 10 -6 842.91 42.37
 2 -10 -6 799.72 46.93
 2 -10 -6 828.11 48.95
 -2 -10 6 665.7 28.61
 -2 -10 6 719.52 37.37
 -2 -10 6 681.85 39.56
 -2 -10 5 147.58 16.02
 -2 -10 5 121.21 17.22
 -2 -10 5 140.84 16.42
 2 -10 -5 128.64 16.23
 2 -10 -5 140.26 18.75
 2 -10 -5 159.79 21.62
 -2 -10 4 446.47 28.17
 -2 -10 4 446.65 28.85
 2 -10 -4 530.86 33.65
 -2 -10 3 1258.43 58.99
 -2 -10 3 1309.38 60.27
 -2 -10 3 1181.75 60.4
 2 -10 -3 1442.02 63.81
 2 10 -3 1460.64 55.28
 -2 -10 2 446.03 27.74
 2 10 -2 433.98 21.76
 -2 10 2 464.36 26.98
 2 -10 -2 482.92 31.3
 -2 -10 1 591.52 32.7
 -2 10 1 565.18 30.39
 2 10 -1 536.01 24.83
 -2 -10 1 555.1 30.81
 -2 -10 1 520.44 30.54
 -2 10 1 535.7 33.63
 -2 -10 1 586.7 31.74
 -2 -10 0 1163.32 53.8
 -2 10 0 1187.73 52.67
 2 -10 0 1209.31 56.34
 -2 -10 0 1116.43 52.9
 -2 10 0 1175.26 55.8
 -2 -10 0 1129.98 52.81
 -2 -10 -1 166.23 18.56
 -2 10 -1 634.32 28.03
 2 -10 1 165.93 19.97
 -2 -10 -1 169.91 19.29
 -2 10 -1 683.55 31.78
 -2 -10 -1 175.56 18.08
 2 -10 2 109.95 17.61
 -2 10 -2 126.67 15.89
 -2 -10 -2 97.51 16.61
 -2 -10 -2 116.4 14.63
 -2 -10 -2 108.3 15.23
 -2 -10 -3 1127.52 47.17
 2 -10 3 1113.73 58.65
 -2 -10 -3 1161.19 52.08
 -2 -10 -3 1079.62 53.18
 -2 -10 -3 1117.02 52.12
 2 -10 3 1048 52.36
 -2 -10 -4 607.94 31.06
 -2 -10 -4 564.78 33.65
 -2 -10 -4 586.24 32.54
 -2 10 -4 498.18 32.46
 2 -10 4 559.92 32.58
 -2 -10 -5 84.01 7.24
 -2 -10 -5 90.56 8.83
 -2 -10 -5 85.15 12.61
 2 10 5 80.79 8.27
 -2 -10 -5 91.73 8.77
 2 -10 5 90.47 10.55
 -2 10 -5 67.95 8.88
 2 -10 5 79.75 11.03
 2 10 6 126.97 10.05
 -2 10 -6 132.17 23.57
 -2 -10 -6 43.41 8.32
 -2 -10 -6 37.05 6.19
 2 -10 6 40.46 10.15
 2 -10 6 48.02 11.2
 2 10 7 214.95 15.08
 2 -10 7 254.45 18.79
 -2 -10 -7 237.5 13.6
 -2 -10 -7 257.56 15.96
 2 -10 7 241.63 16.98
 -2 10 -7 246.42 30.22
 2 10 7 244.82 16.17
 2 10 8 18.1 8.95
 -2 -10 -8 55.78 7.43
 -2 -10 -8 61.13 10.06
 -2 10 -8 12.11 16.41
 2 -10 8 44.2 11.2
 2 10 8 12.15 7.74
 2 -10 8 57.89 11.51
 2 -10 8 37.83 12.65
 2 -10 9 63.17 10.59
 2 -10 9 58.72 13.56
 -2 -10 -9 61.68 10.51
 -2 10 -9 83.22 11.12
 2 10 9 92.61 10.11
 2 10 9 80.52 10.26
 2 -10 9 74.42 11.47
 -2 -10 -9 61.79 7.54
 -2 10 -10 190.61 13.06
 -2 -10 -10 151.58 9.9
 -2 -10 -10 162.77 12.78
 2 10 10 233.33 13.13
 -2 10 -10 227.68 13.79
 -2 10 -10 200.56 12.14
 2 -10 10 146.16 13.51
 2 10 10 196.17 12.59
 2 -10 10 148.38 13.3
 2 -10 11 66.98 8.31
 -2 10 -11 66.09 7.53
 -2 10 -11 70.05 8.52
 -2 10 -11 84.3 8.2
 2 10 11 81.06 7.28
 -2 10 -11 67.02 6.44
 2 -10 11 62.56 7.76
 2 10 11 75.2 8.18
 2 10 11 78.84 7.2
 -2 -10 -11 78.45 7.98
 -2 10 -12 16.57 4.01
 2 10 12 14.08 3.98
 -2 -10 -12 15.51 3.45
 -2 10 -12 9.58 3.4
 2 -10 12 19.4 3.67
 2 -11 -14 72.4 4.56
 2 11 -13 28 5.11
 2 -11 -13 47.66 5.62
 2 11 -13 35.02 6.04
 -2 11 13 28.92 6.36
 2 11 -13 38.05 6.45
 2 -11 -13 42.41 5.67
 2 -11 -13 45.33 6.68
 2 -11 -12 72.33 8.37
 2 11 -12 43.16 7.94
 2 -11 -12 70.68 7.86
 2 11 -12 44.74 6.52
 2 -11 -12 80.75 9.44
 -2 -11 12 74.64 9.69
 -2 11 12 53.25 8.88
 -2 11 12 55.11 6.95
 2 11 -12 47.28 7.68
 -2 -11 11 207.01 13.34
 -2 11 11 219.92 13.58
 2 -11 -11 205.43 13.71
 -2 11 11 221.41 15.79
 -2 -11 11 225.23 16.43
 -2 -11 11 221.53 14.16
 2 11 -11 202.18 12.97
 2 11 -11 205.68 14.25
 -2 11 10 148.37 12.31
 -2 -11 10 187.48 17.84
 -2 11 10 151.06 13.64
 2 11 -10 143.63 12.11
 -2 -11 10 200.5 14.83
 2 -11 -10 167.89 24.33
 -2 -11 10 171.2 13.01
 -2 -11 10 223.9 16.77
 -2 11 10 175 14.45
 2 11 -10 150.5 13.28
 -2 -11 9 62.09 9.05
 -2 -11 9 58.4 11.76
 -2 11 9 82.79 10.6
 2 -11 -9 60.1 9.82
 2 -11 -9 34.69 16.1
 -2 -11 9 78.93 12.85
 -2 11 9 72.49 10.46
 -2 11 9 90.81 10
 -2 -11 9 59.45 13.13
 -2 -11 9 57.78 14.03
 2 -11 -8 728.5 47.39
 -2 -11 8 751.21 33.72
 -2 -11 8 686.09 31.14
 2 -11 -8 655.31 29.01
 -2 -11 8 615.12 27.96
 -2 11 8 521.68 28.57
 -2 11 8 524.91 28.55
 -2 -11 8 678.27 31.4
 -2 -11 8 662.62 28.94
 -2 -11 7 372.39 20.33
 -2 -11 7 465.42 23.59
 2 11 -7 229.81 24.82
 2 -11 -7 426.9 34.41
 -2 -11 7 395.57 21.14
 -2 -11 7 351.29 19.18
 -2 11 7 246.5 17.68
 -2 -11 7 426.12 20.76
 -2 -11 6 77.21 9.23
 -2 -11 6 65.46 14.53
 2 -11 -6 99.67 21.19
 2 -11 -6 90.19 17.94
 2 -11 -6 67.74 13.81
 -2 -11 6 53.98 12.49
 -2 11 6 77.69 14.04
 -2 -11 6 63.01 6.67
 -2 -11 6 69.51 9.34
 -2 11 6 76.68 8.36
 -2 -11 6 60.08 9.33
 -2 -11 5 468.21 33.35
 -2 -11 5 514.47 31.95
 2 -11 -5 564.65 37.55
 2 -11 -5 613.82 40.36
 -2 -11 5 592.5 34.19
 2 -11 -5 542.34 33.35
 -2 -11 4 2277.07 88.28
 -2 -11 4 2151.76 88.36
 2 -11 -4 2427.16 94.9
 -2 -11 3 67.59 14.08
 -2 -11 3 46.14 13.52
 2 11 -3 46.25 8.4
 2 -11 -3 66.78 16.43
 -2 -11 3 60.58 13.9
 -2 11 2 368.31 26.29
 -2 11 2 371.42 21.6
 2 11 -2 338.36 15.41
 -2 11 1 1019.26 51.51
 2 11 -1 885.66 42.5
 -2 -11 1 1096.09 50.28
 -2 -11 1 1085.52 49.18
 -2 -11 1 999.56 48.42
 -2 11 1 1059.55 47.74
 -2 -11 1 1101.81 49.18
 2 11 -1 890.31 40.24
 -2 11 0 82.22 16.21
 -2 -11 0 243.47 21.12
 -2 -11 0 245.57 20.03
 2 -11 0 236.9 22.2
 -2 -11 0 247.23 19.83
 -2 11 0 96.39 14.64
 -2 -11 0 220.88 19.97
 -2 11 -1 43.01 12.33
 2 -11 1 209.74 21.89
 -2 -11 -1 188.61 19.53
 -2 -11 -1 206.62 18.99
 -2 -11 -1 199.18 19.29
 -2 11 -1 38.4 13.29
 -2 -11 -2 1550.7 68.49
 -2 -11 -2 1564.76 67.75
 2 -11 2 1527.74 73
 -2 11 -2 1386.01 67.58
 -2 -11 -2 1608.32 72.18
 -2 -11 -3 456.39 29.96
 2 -11 3 441.33 30.25
 2 -11 3 449.78 35.01
 -2 -11 -3 474.18 29.74
 -2 -11 -3 472.48 31.29
 -2 -11 -4 247.43 21.31
 -2 -11 -4 220.77 21.56
 -2 -11 -4 269.26 14.54
 2 -11 4 262.97 15.66
 -2 11 -4 225.9 21.97
 2 -11 4 232.41 21.47
 -2 11 -4 272.26 15.23
 2 11 5 849.75 39.18
 -2 -11 -5 958.01 38.22
 -2 11 -5 878.97 40.17
 -2 -11 -6 366.78 20.08
 -2 -11 -6 348.72 18
 -2 11 -6 514.34 39.99
 2 -11 6 354.77 21.58
 2 -11 6 332.85 22.2
 -2 -11 -6 396.16 19.49
 2 11 6 520.27 21.66
 -2 -11 -7 17.38 6.21
 -2 -11 -7 24.29 8.66
 -2 11 -7 68.46 21.05
 2 -11 7 31.95 10.43
 2 11 7 81.29 9.34
 -2 -11 -7 20.57 6.89
 2 -11 7 32.6 12.57
 -2 -11 -8 357.44 16.82
 2 -11 8 332.12 20.92
 2 -11 8 339.84 22.28
 2 11 8 240.71 17.34
 2 -11 8 382.9 20.8
 2 -11 8 323.41 20.21
 -2 11 -8 245.7 30.54
 2 11 8 247.54 18.19
 -2 -11 -8 439.76 21.18
 -2 -11 -9 102.96 8.45
 2 -11 9 102.75 14.59
 2 -11 9 118.01 12.44
 -2 11 -9 98.42 11.88
 2 11 9 102.98 10.49
 2 11 9 110.88 11.25
 2 -11 9 118.72 12.36
 -2 -11 -9 125.99 12.38
 2 -11 9 120.64 13.6
 2 -11 10 1.99 8.44
 -2 11 -10 7.03 6.09
 -2 11 -10 7.57 7.2
 -2 11 -10 6.83 8.51
 -2 11 -10 8.91 7.77
 2 11 10 3.75 6.27
 2 -11 10 6.19 7.62
 -2 -11 -10 13.57 7.97
 2 11 10 6.7 6.09
 2 -11 11 168.11 10.2
 2 11 11 132.54 9.83
 2 11 11 137.14 9.06
 -2 11 -11 131.79 9.35
 -2 -11 -11 152.91 8.43
 -2 11 -11 150.37 10.35
 -2 11 -11 142.29 9.73
 -2 11 -11 136.51 10.03
 -2 -11 -11 203.35 10.47
 2 -11 11 196.14 10.4
 2 11 12 60.49 4.56
 -2 11 -12 71.9 4.47
 2 -12 -13 75.78 6.86
 -2 12 13 59.87 6.61
 2 -12 -13 60.88 5.42
 2 12 -13 54.91 5.16
 2 -12 -13 67.44 5.82
 2 12 -13 62.76 6.21
 2 -12 -12 168.23 10.25
 2 12 -12 140.24 10.76
 2 -12 -12 174.25 11.4
 2 12 -12 124.34 8.51
 -2 12 12 160.9 11.62
 -2 -12 12 177.21 12.34
 2 -12 -12 160.32 10.54
 -2 12 12 131.08 9.24
 2 12 -12 122.23 9.89
 2 12 -11 78.82 9.43
 2 12 -11 76.98 8.21
 -2 12 11 107.28 10.99
 -2 -12 11 46.02 11.4
 2 -12 -11 42.7 8.54
 2 -12 -11 39.35 7.97
 2 -12 -11 42.54 9.49
 -2 -12 11 46.4 12.14
 -2 -12 11 29.14 7.75
 -2 12 11 86.4 8.71
 -2 12 10 118.42 11.15
 2 -12 -10 181.39 12.58
 2 12 -10 100.82 11.81
 2 12 -10 110 10.83
 -2 -12 10 145.85 13.67
 -2 -12 10 205.42 16.47
 -2 12 10 141.05 12.95
 -2 -12 10 157.29 11.51
 -2 -12 10 162.1 16.94
 -2 -12 9 478.37 27.08
 -2 -12 9 444.14 26.63
 -2 -12 9 480.21 28.71
 -2 12 9 552.75 25.19
 -2 -12 9 473.25 26.56
 2 -12 -9 530.35 41.07
 -2 -12 9 455.14 23.24
 -2 12 8 102.45 11.61
 -2 -12 8 136.68 12.77
 -2 -12 8 136.18 14.34
 -2 12 8 109.05 11.45
 -2 -12 8 120.05 14.23
 -2 -12 8 164.17 16.77
 2 -12 -8 136.68 22.07
 -2 -12 8 145.87 13.92
 2 -12 -7 260.42 28.17
 -2 -12 7 241.18 18.63
 -2 -12 7 208.3 15.24
 -2 -12 7 197.46 16.24
 -2 12 7 210.6 14.28
 -2 -12 7 190.31 14.68
 -2 -12 7 215.1 15.81
 -2 -12 7 227.19 15.7
 -2 -12 6 622.96 26.91
 -2 -12 6 492.92 25.37
 -2 -12 6 544.6 26.24
 -2 12 6 545.52 25.17
 -2 -12 6 530.75 36.07
 -2 -12 6 532.92 33.2
 2 -12 -6 630.84 41.47
 2 -12 -6 590.8 44.47
 2 -12 -6 564.71 24.99
 -2 12 6 548.66 35.75
 2 -12 -6 507.58 33.62
 -2 -12 6 550.81 23.57
 -2 -12 6 552.01 26.63
 2 -12 -5 162.78 21.34
 2 -12 -5 165.37 23.85
 -2 -12 5 149.46 11.53
 -2 -12 5 148.22 12.22
 -2 -12 5 145.36 12.12
 -2 -12 5 143.05 17.73
 -2 -12 5 127.76 19.16
 -2 -12 5 156.51 19.19
 2 -12 -5 151.04 19.32
 -2 -12 4 157.72 20.82
 -2 -12 4 169.52 18.41
 -2 -12 4 170.12 19.62
 2 -12 -4 175.12 19.7
 -2 -12 3 1080.91 56.47
 -2 -12 3 1009.99 56.79
 2 -12 -3 1146.93 60.26
 -2 -12 3 1075.57 55.39
 -2 12 2 355.38 28.75
 -2 12 2 404.72 25.71
 2 12 -2 354.75 19.24
 -2 -12 2 248.88 23.64
 -2 -12 2 268.85 23.79
 2 -12 -2 285.05 26.79
 2 -12 -1 307.1 25.75
 -2 12 1 164.82 18.04
 -2 -12 1 276.14 22.34
 -2 -12 1 287.8 22.84
 -2 -12 1 307.35 24.29
 -2 12 1 166.25 20.9
 -2 -12 1 299.87 23.27
 2 12 -1 147.21 12.9
 -2 -12 0 826.03 42.55
 -2 12 0 535.85 38.96
 -2 -12 0 845.68 41.75
 -2 -12 0 791.11 41.28
 2 -12 0 808.42 44.63
 -2 -12 0 841.93 42.46
 -2 12 0 531.06 36.17
 -2 -12 -1 614.04 38.8
 -2 12 -1 1100.9 48.57
 2 -12 1 569.49 40.7
 -2 12 -1 1043.96 43.97
 -2 -12 -1 572.16 39.12
 -2 -12 -1 594.53 37.88
 -2 12 -2 54.86 14.04
 -2 -12 -2 58.46 14.3
 -2 -12 -2 57.42 14.38
 2 -12 2 55.56 14.8
 -2 -12 -2 60.2 15.24
 2 -12 2 40.93 15.87
 -2 -12 -2 56.64 16.5
 -2 -12 -3 780.42 42.19
 -2 -12 -3 736.91 43.45
 2 -12 3 789.61 49.97
 -2 12 -3 776.14 44.67
 2 -12 3 756.24 32.72
 -2 -12 -3 821.47 32.26
 -2 -12 -3 796.9 43.04
 2 -12 3 789.3 43.89
 -2 -12 -3 703.25 31.98
 -2 12 -4 679.17 28.73
 -2 -12 -4 636.05 28.24
 -2 -12 -4 563.05 25.58
 -2 -12 -4 581.44 35.81
 -2 -12 -4 594.15 37.71
 2 -12 4 614.68 37.28
 -2 12 -4 561.1 37.35
 2 -12 4 661.99 29.65
 -2 -12 -4 754.08 28.67
 -2 -12 -4 599.31 25.75
 2 12 4 610.65 26.92
 2 -12 4 609.04 28.4
 2 -12 5 18.01 9.1
 -2 -12 -5 22.46 7.28
 -2 -12 -5 10.46 5.1
 -2 -12 -5 17.81 7.98
 2 12 5 34.34 6.88
 -2 12 -5 34.18 8.63
 -2 -12 -6 56.64 10.29
 -2 -12 -6 58.22 8.94
 -2 12 -6 284.59 30.92
 -2 -12 -6 62.69 7.59
 2 12 6 282.06 13.68
 2 -12 6 34.68 10.82
 -2 -12 -7 325.73 19.2
 -2 -12 -7 291.87 15.61
 -2 12 -7 267.22 32.5
 -2 -12 -7 257.05 16.03
 2 -12 7 323.66 21.67
 2 -12 7 314.67 19.96
 2 12 7 341.19 18.23
 -2 -12 -8 3.39 5.51
 2 -12 8 -1.58 10.14
 2 -12 8 8.64 10.71
 2 -12 8 -6.45 12.68
 -2 -12 -8 3.67 9.36
 2 -12 8 0.25 8.49
 2 12 8 20.3 7.83
 2 12 8 14.56 8.5
 2 12 9 121.88 10.99
 -2 -12 -9 79.7 7.54
 -2 12 -9 121.62 13.03
 2 -12 9 90.15 14.29
 2 -12 9 111.84 12.19
 2 -12 9 75.25 12.54
 2 -12 9 86.97 10.94
 2 12 9 123.92 10.46
 -2 12 -9 136.08 12.12
 -2 -12 -9 81.12 11.05
 -2 -12 -10 335.6 17.58
 -2 12 -10 357.45 16.25
 -2 12 -10 353.93 17.28
 -2 12 -10 368.44 18.37
 2 12 10 354.64 17.22
 2 -12 10 315.46 18.3
 -2 12 -10 379.53 17.65
 2 12 11 115.27 7.02
 -2 12 -11 96.44 7.14
 -2 12 -11 96.17 7.9
 -2 12 -11 100.58 8.07
 2 -12 11 42.75 6.94
 2 12 11 101.19 7.47
 -2 -12 -11 49.29 6.66
 -2 12 -11 110.66 7.62
 2 -13 -13 39.78 3.77
 2 13 -13 24.06 4.37
 2 -13 -13 47.63 4.31
 2 13 -13 11.58 2.92
 -2 13 13 28.41 4.92
 -2 13 13 20.79 4.74
 2 -13 -13 53.03 5.19
 2 -13 -12 0.74 5.19
 2 13 -12 13.2 6.21
 2 -13 -12 -0.37 5.01
 2 -13 -12 3.09 6.33
 2 13 -12 17.93 5.59
 -2 -13 12 2.43 7.4
 -2 13 12 23.76 6.75
 -2 13 12 20.16 4.77
 2 13 -12 12.55 4.22
 -2 13 12 27.69 5.83
 2 -13 -11 215.89 13.72
 2 -13 -11 211.85 13.39
 2 13 -11 217.26 13.74
 2 13 -11 216.93 12.43
 2 -13 -11 245.41 15.06
 -2 -13 11 256.63 16.63
 -2 13 11 255.82 15.53
 -2 -13 11 200.46 13.22
 -2 13 11 238.65 13.36
 -2 -13 10 75.85 13.34
 -2 13 10 207.01 13.72
 2 -13 -10 61.29 9.74
 2 -13 -10 64.59 9.7
 -2 -13 10 67.28 15.08
 2 13 -10 178.47 11.26
 2 -13 -10 67.16 10.99
 2 13 -10 164.14 12.43
 -2 -13 10 57.29 11.36
 -2 13 10 182.56 11.65
 2 -13 -9 8.18 8.33
 2 -13 -9 6.96 7.26
 2 -13 -9 15.81 9.45
 -2 -13 9 14.2 11
 2 -13 -9 20.72 14.18
 -2 13 9 -1.29 7.96
 -2 -13 9 11.43 11.41
 -2 -13 9 16.83 13.63
 -2 13 9 -0.22 7
 2 -13 -8 603.12 27.66
 -2 -13 8 573.35 29.51
 -2 -13 8 632.07 32.51
 2 -13 -8 621.45 44.11
 2 -13 -8 650.64 29.03
 -2 -13 8 656.64 30.34
 -2 -13 8 643.91 30.9
 -2 -13 8 684.76 29.26
 2 -13 -8 629.25 28.08
 2 -13 -7 237.26 15.35
 -2 -13 7 295.35 18.09
 -2 -13 7 265.88 17.96
 2 -13 -7 202.94 25.68
 -2 -13 7 286.34 20.82
 -2 -13 7 248.68 17.36
 2 -13 -7 259.36 16.16
 -2 -13 7 296.19 17.83
 -2 13 7 221.22 15.33
 -2 -13 6 46.5 9.4
 2 -13 -6 53.08 8.22
 2 13 -6 57.06 13.73
 2 -13 -6 51.51 7.81
 -2 -13 6 29.56 14.65
 2 -13 -6 61.9 21.42
 2 -13 -6 49.05 15.64
 -2 -13 6 48.58 9.63
 -2 -13 6 55.28 10.26
 -2 -13 6 62.04 10.5
 -2 13 6 62.6 8.06
 -2 -13 6 48.71 13.33
 -2 13 6 35.05 13.35
 2 -13 -6 58.67 15.07
 -2 -13 6 50.16 10.31
 -2 -13 6 47.84 7.02
 -2 -13 5 487.6 23.85
 2 -13 -5 500.02 22.58
 -2 -13 5 493.72 33.14
 -2 -13 5 447.5 34.78
 2 -13 -5 491.32 36.08
 2 -13 -5 519.86 40.83
 2 13 -5 411.18 28.55
 -2 -13 5 465.63 25.33
 2 -13 -5 550.46 35.38
 -2 -13 5 520.76 34.7
 -2 -13 5 513.62 24.65
 -2 -13 5 489.78 24.3
 2 -13 -5 489.55 22.84
 -2 -13 5 533.06 24.35
 -2 -13 5 472.1 23.88
 -2 -13 4 486.81 24.39
 -2 -13 4 463.81 35.72
 -2 -13 4 568.34 35.05
 2 13 -4 529.21 29.41
 2 -13 -4 589.96 40.79
 2 -13 -4 564.79 36.35
 -2 -13 4 527.83 35.47
 -2 -13 3 185.28 20.32
 -2 -13 3 182.38 21.86
 2 -13 -3 163.73 23.39
 2 13 -3 105.46 12.33
 -2 -13 3 170.72 20.81
 2 -13 -3 162.09 20.98
 -2 13 2 512.24 29.4
 -2 -13 2 245.39 25.06
 -2 -13 2 279.25 25.39
 2 -13 -2 325.63 29.8
 -2 -13 2 273.62 25.63
 -2 13 2 531.79 34.96
 2 -13 -1 325.53 30.46
 -2 -13 1 356.73 27.64
 2 -13 -1 353.77 30.27
 -2 -13 1 367.27 28.09
 -2 13 1 380.48 26.75
 -2 -13 1 320.05 27.15
 -2 13 1 329.48 28.79
 -2 -13 1 386.28 29.19
 -2 13 0 109.59 18.08
 -2 -13 0 47.56 14.58
 -2 -13 0 46.34 15.91
 -2 -13 0 43.09 13.38
 2 -13 0 36.85 14.44
 -2 -13 0 45.06 15.19
 -2 13 0 92.88 15.12
 -2 -13 -1 373.18 28.37
 -2 -13 -1 368.53 28.95
 2 -13 1 400.4 30.66
 2 -13 1 382.07 32.18
 -2 -13 -1 373.59 29.63
 -2 -13 -2 997.13 41.23
 -2 -13 -2 1103.07 56.15
 -2 -13 -2 1105.92 53.46
 2 -13 2 1026.19 41.33
 2 -13 2 1057.76 58.9
 -2 13 -2 853.47 50.78
 -2 -13 -2 1053.75 57.17
 -2 -13 -2 1066.02 54.04
 2 -13 2 1088.88 55.37
 2 -13 2 954.25 41.5
 -2 -13 -2 1048.52 41.61
 -2 13 -3 332.93 17.67
 -2 -13 -3 334.78 17.97
 -2 -13 -3 336.89 26.75
 -2 -13 -3 304.6 28
 -2 13 -3 369.09 29.56
 -2 -13 -3 316.9 31.41
 2 -13 3 348.09 33.17
 -2 -13 -3 341.78 27.81
 2 -13 3 319.25 28.15
 2 -13 3 335.02 18.39
 2 -13 3 333.06 19.32
 -2 -13 -3 311.54 17.76
 -2 -13 -3 324.11 17.99
 2 -13 4 55.22 10.27
 -2 13 -4 46.43 8.73
 -2 -13 -4 37.87 8.07
 -2 -13 -4 30.19 5.51
 2 -13 4 47.91 10.5
 -2 -13 -4 47.15 8.56
 2 -13 4 46.47 14.89
 2 -13 4 44.08 12.94
 -2 13 -4 55.26 14.39
 -2 -13 -4 45.94 14.31
 -2 -13 -4 38.94 14.02
 -2 13 -4 51.19 16.94
 -2 -13 -4 37.59 6.59
 -2 13 -5 333.68 18.09
 -2 -13 -5 268.66 16.94
 -2 13 -5 296.97 29.56
 -2 -13 -5 236.89 14.07
 2 -13 5 266.87 18.62
 -2 -13 -5 301.34 17.11
 2 13 5 300.46 16.21
 2 -13 5 263.73 18.19
 -2 -13 -6 179.85 14.27
 -2 13 -6 139.13 25.43
 -2 13 -6 120.93 22.84
 -2 -13 -6 180.19 11.29
 -2 -13 -6 170.14 12.52
 2 13 6 143.17 12.06
 2 -13 6 174.27 15.65
 -2 -13 -7 137.3 13.23
 -2 -13 -7 114.62 9.37
 2 -13 7 133.12 14.34
 -2 13 -7 111.41 23.58
 2 13 7 116.91 11.1
 -2 13 -7 138.61 23.31
 -2 -13 -7 110.15 10.54
 -2 -13 -8 431.99 21.38
 -2 -13 -8 408.51 17.68
 2 13 8 275.72 18.07
 2 -13 8 397.49 23.6
 2 -13 8 465.96 23.49
 2 -13 8 364.41 19.97
 2 13 8 261.94 18.73
 2 -13 8 361.06 21.45
 2 -13 9 134.55 13.56
 -2 -13 -9 117.68 11.78
 -2 13 -9 105.43 12.06
 -2 -13 -9 99.15 9.32
 -2 13 -9 106.54 11.43
 2 -13 9 112.71 12.11
 2 -13 9 98.09 10.32
 2 13 9 119.07 10.61
 -2 -13 -9 120.14 11.61
 -2 13 -10 32.23 6.95
 -2 13 -10 42.51 7.53
 -2 13 -10 35.67 7.96
 -2 -13 -10 19.99 7.15
 -2 13 -10 35.19 5.76
 2 13 10 36.52 6.32
 2 -13 10 18.38 8.34
 2 13 10 41.5 6.81
 -2 -13 -10 34.63 7.66
 -2 -13 -11 155.92 7.66
 -2 13 -11 69.04 6.71
 -2 13 -11 73.78 6.88
 -2 13 -11 71.99 6.17
 2 -13 11 158.43 7.83
 2 13 11 52.99 5.87
 -2 13 -11 60.01 5.85
 2 14 -13 21.54 3.53
 -2 -14 13 57.46 5.09
 -2 14 13 27.02 4.22
 2 -14 -13 49.74 4.15
 2 -14 -12 108.74 7.27
 2 14 -12 49.8 6.99
 2 -14 -12 120.59 8.36
 2 14 -12 44.04 5.91
 -2 14 12 50.04 6.91
 -2 -14 12 119.04 9.58
 -2 14 12 51.02 6.37
 2 -14 -12 99.82 6.93
 -2 -14 11 40.8 10.23
 -2 14 11 70.7 8.72
 2 -14 -11 45.36 7.56
 2 -14 -11 45.64 7.44
 2 14 -11 53.85 6.38
 2 -14 -11 38.71 8.34
 2 -14 -11 56.17 8.58
 2 14 -11 67.54 8.22
 -2 14 11 59.22 6.98
 -2 -14 11 30.18 7.31
 -2 -14 10 268.2 19.24
 2 -14 -10 263.66 16.07
 2 -14 -10 279.72 16.14
 -2 -14 10 249.53 17.34
 2 14 -10 270.24 15.04
 2 14 -10 270.25 16.36
 2 -14 -10 274.18 17.23
 -2 14 10 318.59 16.27
 -2 -14 10 271.84 20.66
 2 -14 -9 196.34 14.54
 2 -14 -9 180.68 13.98
 -2 -14 9 232.13 20.12
 2 -14 -9 202.04 15.62
 -2 -14 9 197.49 17.2
 -2 14 9 300.53 17.13
 -2 -14 9 236.78 18.54
 -2 14 9 287.22 15.63
 2 -14 -8 340.41 19.39
 2 -14 -8 324.1 31.48
 -2 -14 8 339.3 21.39
 -2 -14 8 408.44 25.43
 2 -14 -8 364.83 20.69
 -2 -14 8 391.79 22.15
 -2 -14 8 350.01 20.68
 -2 14 8 336.22 19.71
 2 -14 -8 379.6 19.96
 2 -14 -7 128.05 11.4
 2 -14 -7 120.89 10.92
 2 -14 -7 109.64 19.59
 -2 -14 7 117.3 13.08
 -2 -14 7 89.14 11.71
 2 -14 -7 126.74 11.66
 -2 -14 7 103.83 12.97
 -2 -14 7 104.33 13.77
 -2 -14 7 109.86 13.37
 -2 14 6 263.85 25.77
 2 -14 -6 163.88 21.5
 -2 -14 6 168.7 14.91
 -2 -14 6 208.19 16.03
 -2 -14 6 203.38 15.81
 -2 14 6 311.62 14.94
 2 -14 -6 182.44 12.94
 2 -14 -6 174.2 12.46
 -2 -14 6 159.82 13.69
 2 -14 -6 181.61 13.26
 -2 -14 6 214.86 15.47
 2 -14 -6 198.35 24.24
 2 -14 -6 182.18 28.75
 -2 -14 6 184.67 12.09
 2 -14 -6 156.15 20.23
 -2 -14 6 170.01 20.55
 -2 -14 6 141.14 21.54
 -2 -14 5 86.95 10.38
 2 -14 -5 94.49 9.18
 -2 -14 5 73.7 9.37
 -2 -14 5 81.96 12.81
 -2 -14 5 85.79 10.9
 -2 -14 5 83.4 11.46
 2 -14 -5 93.39 8.97
 -2 -14 5 84.62 10.35
 -2 -14 5 84.86 18.89
 2 -14 -5 69.91 16.73
 2 -14 -5 100.55 24.16
 -2 -14 5 76.52 10.91
 2 -14 -5 72.93 17.38
 -2 -14 5 87.66 17.21
 -2 -14 5 75.42 17.8
 -2 -14 4 157.26 11.58
 -2 -14 4 154.31 12.14
 2 -14 -4 161.39 11.21
 -2 -14 4 145.76 12.72
 -2 -14 4 151.46 13.32
 -2 -14 4 159.46 12.36
 -2 -14 4 157.89 11.52
 -2 -14 4 154.35 20.88
 -2 -14 4 138.87 22.05
 -2 -14 4 147.32 14.06
 -2 -14 4 151.84 12.23
 2 -14 -4 154.84 10.82
 -2 14 4 154.81 11.98
 2 -14 -4 187.38 26.67
 -2 -14 4 166.52 21.93
 2 -14 -4 142.08 21.39
 -2 -14 3 428.98 21.2
 -2 14 3 436.11 21.53
 -2 -14 3 486.02 35.02
 2 -14 -3 436.48 34.24
 -2 -14 3 487.82 33.59
 -2 -14 3 457.69 22.29
 -2 -14 3 478.67 22.03
 -2 14 3 403.03 36.05
 -2 -14 3 462.46 35.28
 -2 -14 3 461.02 33.35
 2 -14 -3 491.29 37.85
 -2 -14 3 438.45 24.25
 -2 -14 2 723.26 43.08
 -2 -14 2 656.19 43.09
 -2 -14 2 785.21 43.62
 2 -14 -2 752.19 47.07
 2 -14 -2 708.43 44.44
 -2 14 2 670.31 45.19
 -2 -14 2 695.04 32.93
 -2 14 2 723.21 41.07
 -2 14 1 2.39 13.92
 2 -14 -1 7.58 15.06
 -2 -14 1 7.88 12.42
 2 -14 -1 14.73 17.3
 -2 -14 1 4.02 13.37
 -2 14 1 -0.6 11.06
 -2 -14 1 10.69 13.85
 -2 -14 1 12.01 14.51
 2 -14 -1 21.33 15.74
 -2 -14 0 410.69 30.63
 -2 14 0 214.5 26.04
 -2 -14 0 407.7 30.89
 -2 -14 0 361.7 18.16
 -2 14 0 202.66 22.97
 -2 -14 0 386.46 29.41
 2 -14 0 385.96 32.57
 -2 -14 0 420.61 31.26
 -2 -14 -1 357.65 29.7
 2 -14 1 344.25 30.45
 -2 -14 -1 276.42 16.73
 -2 -14 -1 358.54 18.23
 -2 -14 -1 319.19 27.75
 2 -14 1 309.38 17.77
 2 -14 1 303.51 30.35
 -2 -14 -1 358.5 29.06
 -2 -14 -1 332.67 29.77
 -2 -14 -1 301.13 17.24
 -2 -14 -2 3.39 5.88
 -2 -14 -2 -0.64 6.54
 2 -14 2 2.46 6.88
 -2 -14 -2 1.52 5.6
 -2 14 -2 3.6 6.46
 -2 -14 -2 3.85 6.82
 -2 -14 -2 1.92 7.06
 -2 -14 -2 1.4 13.88
 -2 -14 -2 -6.07 13.17
 2 -14 2 6.64 14.41
 -2 -14 -2 0.8 13.78
 -2 14 -2 0.7 12.98
 2 -14 2 4.84 16.41
 -2 -14 -2 6.74 16.62
 2 -14 3 416.11 22.26
 -2 -14 -3 414.7 21.16
 -2 -14 -3 463.66 32.86
 2 -14 3 475.67 34.16
 2 -14 3 368.27 19.67
 -2 -14 -3 378.56 20.53
 -2 -14 -3 379.19 18.42
 -2 14 -3 444.83 33.47
 2 -14 3 481.72 39.55
 -2 -14 -3 412.05 20.72
 -2 -14 -3 408.87 21.24
 2 -14 3 421.23 21.82
 -2 -14 -3 425.62 31.69
 -2 -14 -3 398.71 32.69
 -2 14 -3 435.87 21.32
 -2 -14 -4 549.81 24.58
 2 -14 4 513.92 25.72
 -2 14 -4 301.7 30.53
 2 -14 4 490.6 34.83
 -2 14 -4 393.85 23.05
 -2 -14 -4 495.03 24.21
 -2 -14 -4 468.41 21.34
 -2 14 -4 367.77 34.01
 2 -14 4 522.48 25.19
 -2 -14 -4 492.42 23.15
 -2 -14 -4 520.56 24.65
 2 -14 4 466.08 32.55
 -2 -14 -4 470.24 35.46
 -2 -14 -4 474.8 33.22
 -2 -14 -4 482.69 21.73
 -2 -14 -5 103.73 10.56
 2 -14 5 109.54 12.87
 -2 14 -5 82.26 20.44
 -2 -14 -5 114.42 12.09
 2 -14 5 118.74 14.67
 -2 -14 -5 143.26 12.13
 -2 -14 -5 115.61 9.14
 -2 14 -5 96.39 11.62
 -2 14 -6 200.16 28.93
 -2 14 -6 227.18 27.94
 -2 -14 -6 178.18 13.68
 -2 -14 -6 193.26 14.98
 2 -14 6 185.74 16.28
 -2 -14 -6 176.09 11.52
 -2 -14 -7 192.38 11.58
 -2 -14 -7 191.08 15.04
 -2 -14 -7 188.57 12.99
 2 -14 7 176.85 13.47
 2 -14 7 152.65 13.38
 -2 -14 -7 177.37 13.21
 2 -14 7 196.19 16.31
 2 -14 8 15.57 11.98
 -2 -14 -8 17.54 5.28
 2 -14 8 14.16 10.41
 -2 -14 -8 15.94 7
 2 14 8 2.81 7.38
 2 -14 8 13.77 7.47
 -2 -14 -8 10.19 9.06
 2 -14 8 20.45 11.72
 -2 14 -9 62.67 9.32
 -2 -14 -9 103.11 10.65
 2 -14 9 114.26 12.56
 2 14 9 36.83 7.8
 2 14 9 58.38 8.15
 -2 14 -9 60.88 10.27
 2 -14 9 89.22 11.1
 -2 14 -10 173.82 11.58
 -2 14 -10 201.11 12.49
 -2 14 -10 206.02 11.94
 -2 -14 -10 293.62 13.28
 2 14 10 185.72 11.57
 2 -14 10 254.18 13.93
 2 14 10 194.55 11.49
 -2 -14 -10 298.42 13.4
 2 14 11 19.54 3.07
 2 -14 11 12.56 4.01
 -2 -14 -11 10.52 4.04
 -2 14 -11 23.44 3.57
 -2 14 -11 26.88 4.07
 -2 14 -11 30.68 3.91
 -2 -14 -11 11.5 3.7
 -2 14 -11 28.25 4.6
 2 -15 -12 7.76 3.82
 2 -15 -12 6.93 4.04
 2 15 -12 17.25 5.04
 2 15 -12 15.8 3.69
 -2 15 12 29.68 4.89
 -2 15 12 26.19 5.11
 2 -15 -12 8.72 4.99
 -2 15 12 21.24 5.52
 -2 15 11 175.12 11.58
 -2 -15 11 247.32 14.7
 2 -15 -11 193.51 11.07
 2 -15 -11 215.48 11.49
 2 15 -11 125.97 8.93
 2 15 -11 142.17 10.39
 2 -15 -11 226.66 12.36
 2 -15 -11 210.09 12.27
 -2 15 11 153.8 9.95
 -2 -15 11 153.65 10.73
 -2 -15 10 209.71 16.81
 -2 15 10 198.07 13.45
 2 -15 -10 188.83 12.62
 2 -15 -10 191.13 12.94
 -2 -15 10 189.6 14.39
 2 15 -10 164.59 11.33
 2 -15 -10 200.18 13.88
 2 15 -10 179.04 12.77
 -2 15 10 195.71 12.29
 -2 -15 10 234.88 18.54
 2 -15 -9 15.05 7.96
 2 -15 -9 13.97 7.72
 -2 -15 9 12.27 10.68
 -2 -15 9 12.31 13.66
 2 -15 -9 13.76 8.83
 -2 15 9 35.27 8.51
 -2 -15 9 19.43 12.14
 -2 15 9 26.7 7.36
 2 -15 -8 272.55 17.1
 -2 -15 8 267.07 20.19
 -2 -15 8 289.86 19.73
 -2 -15 8 289.86 22.56
 2 -15 -8 280.22 18.15
 2 -15 -8 270.04 17.12
 -2 -15 8 262.09 18.5
 2 -15 -7 178.36 13.32
 -2 -15 7 191.39 16.39
 -2 -15 7 173.11 15.33
 -2 -15 7 154.02 14.21
 2 -15 -7 171.82 13.63
 -2 -15 7 163.65 14.69
 -2 -15 7 190.58 16.39
 -2 15 7 217.87 13.82
 -2 -15 7 184.3 15.95
 2 -15 -7 171.81 13.16
 -2 -15 6 26.07 12.84
 2 -15 -6 36.79 14.34
 2 -15 -6 46.68 8.67
 -2 -15 6 33.54 10.12
 -2 -15 6 40.23 9.59
 -2 -15 6 45.58 10.92
 -2 -15 6 50.88 12.01
 -2 -15 6 41.63 11.06
 2 -15 -6 43.01 8.15
 2 -15 -6 37.47 7.78
 -2 -15 6 26.66 16.05
 2 -15 -6 48.75 21.74
 2 -15 -6 49.52 15.68
 -2 -15 6 43.96 7.73
 -2 -15 5 203.4 14.62
 -2 -15 5 218.47 18.01
 -2 -15 5 238.55 16.34
 -2 -15 5 244.15 16.43
 2 -15 -5 224.52 14.92
 -2 -15 5 231.5 17.16
 -2 -15 5 221.53 16.36
 2 -15 -5 220.96 14.17
 -2 -15 5 231.46 15.82
 2 -15 -5 245.96 14.79
 2 -15 -5 243.86 26.3
 -2 -15 5 245.85 25.92
 2 -15 -5 226.63 25.21
 2 -15 -5 290.65 33.95
 -2 -15 5 232.55 25.3
 -2 -15 5 206.35 26.29
 2 -15 -4 124.64 10.69
 -2 -15 4 135.39 11.33
 -2 -15 4 132.9 14.62
 -2 -15 4 131.14 12.94
 -2 -15 4 154.17 12.85
 -2 -15 4 154.13 13.96
 2 -15 -4 119.19 10.37
 -2 -15 4 138.79 12.29
 -2 -15 4 127.45 22.71
 -2 -15 4 132.44 20.66
 2 -15 -4 99.17 18.22
 -2 -15 4 158.56 21.98
 2 -15 -4 164.51 27.13
 -2 -15 4 130.95 12.02
 2 -15 -4 149.12 22.55
 -2 -15 4 157.63 22.77
 -2 -15 3 44.97 7.32
 -2 -15 3 43.43 11.09
 2 -15 -3 45.46 7.36
 -2 15 3 34.41 7.88
 -2 -15 3 44.84 7.81
 -2 -15 3 41.89 9.82
 -2 -15 3 44.58 8.16
 -2 -15 3 44.56 8.88
 -2 -15 3 70.24 17.49
 -2 -15 3 50.98 17.75
 2 -15 -3 58.37 18.43
 -2 -15 3 55.17 17.49
 -2 -15 3 48.54 16.45
 2 -15 -3 31.02 18.52
 -2 -15 3 58.1 8.44
 -2 -15 3 50.5 7.57
 -2 15 3 13.76 15.94
 -2 -15 3 56.06 8.41
 -2 -15 2 668.28 31.77
 2 -15 -2 698.33 29.39
 -2 15 2 617.18 39.3
 -2 -15 2 641.55 29.59
 -2 15 2 590.32 43.98
 -2 -15 2 669.01 29.19
 -2 -15 2 649.02 42.08
 2 -15 -2 702.67 44.96
 -2 15 2 579.58 28.13
 -2 -15 2 622.81 28.25
 2 -15 -2 708.44 46.77
 2 -15 -2 715.94 46.59
 -2 -15 2 687.53 42.74
 -2 -15 2 654.19 43.35
 -2 -15 1 270.16 15.11
 -2 15 1 200.39 14.59
 2 -15 -1 298.15 16.22
 -2 -15 1 285.96 15.72
 -2 -15 1 280.12 16.42
 -2 15 1 247.21 27.79
 -2 -15 1 298.53 16.32
 -2 -15 1 300.1 28.35
 2 -15 -1 279.99 16.01
 -2 15 1 207.72 22.84
 -2 -15 1 294.5 27.33
 2 -15 -1 322.19 32.26
 -2 -15 1 293.06 27.62
 2 -15 -1 292.17 30.08
 -2 -15 1 316.7 29.21
 2 -15 -1 302.15 29.82
 -2 -15 0 3.52 5.9
 -2 -15 0 4.13 5.24
 -2 15 0 23.38 13.01
 -2 -15 0 8.77 7.52
 -2 -15 0 10.68 7.11
 -2 15 0 16.49 14.7
 -2 -15 0 16.23 15.37
 -2 -15 0 17.03 15.93
 -2 -15 0 21 15.56
 -2 -15 0 -3.93 13.67
 2 -15 0 4.72 15.48
 2 -15 0 6.68 5.92
 -2 -15 0 8.46 5.99
 -2 -15 0 6.5 6.51
 2 -15 0 4.36 6.9
 -2 -15 -1 151.78 12.26
 -2 -15 -1 170.99 12.13
 -2 -15 -1 167.33 11.14
 -2 -15 -1 145.38 11.53
 -2 15 -1 187.88 12.71
 -2 -15 -1 137.72 11.86
 -2 -15 -1 171.31 22.67
 2 -15 1 188.56 26
 -2 -15 -1 144.23 21.36
 -2 15 -1 158.74 20.49
 -2 -15 -1 172.9 24.44
 -2 -15 -1 167.08 11.78
 2 -15 1 171.4 24.13
 -2 -15 -1 171.42 23.75
 2 -15 1 163.35 12.83
 -2 -15 -2 170.29 12.11
 2 -15 2 164.01 13.84
 -2 15 -2 230.57 13.96
 -2 -15 -2 164.71 12.98
 -2 -15 -2 174.82 24.22
 -2 -15 -2 180.52 22.64
 2 -15 2 179.16 27.07
 -2 15 -2 236.77 24.38
 -2 -15 -2 170.8 25.97
 2 -15 2 169.67 24.25
 -2 -15 -2 172.55 23.53
 -2 -15 -2 175.39 13.23
 -2 -15 -2 158.52 12.17
 -2 -15 -2 152.43 13.25
 -2 -15 -3 139.14 12.29
 -2 -15 -3 135.83 11.49
 2 -15 3 127.03 13.35
 -2 -15 -3 121.89 12.09
 -2 -15 -3 152.8 21.61
 2 -15 3 117.86 21.01
 2 -15 3 108.29 10.36
 -2 15 -3 158.72 12.4
 -2 -15 -3 129.61 12.11
 -2 -15 -3 151.46 21.42
 -2 -15 -3 117.77 21.1
 -2 15 -3 136.39 21.07
 2 -15 3 103.14 24.71
 2 -15 3 132.15 12.97
 -2 -15 -3 116.17 10.62
 -2 -15 -3 122.28 10.52
 -2 -15 -4 116.49 12.09
 2 -15 4 114.76 14.17
 -2 -15 -4 108.47 10.45
 -2 15 -4 154.68 12.71
 -2 -15 -4 123.1 12.23
 -2 -15 -4 112.88 9.04
 -2 15 -4 165.52 23.56
 -2 -15 -4 94.79 10.51
 -2 -15 -4 110.02 12.46
 2 -15 4 113.67 13.49
 -2 -15 -4 113.7 18.86
 2 -15 4 123.4 20.38
 2 -15 4 89.67 17.3
 -2 15 -4 123.76 19.96
 -2 -15 -4 102 19.33
 -2 -15 -4 112.21 9.88
 -2 15 -5 608.8 27.54
 -2 -15 -5 523.87 23.89
 -2 15 -5 555.53 41.29
 -2 -15 -5 562.48 27.35
 -2 -15 -5 573.53 27.12
 2 -15 5 557.85 28.79
 -2 -15 -5 536.05 27.47
 -2 -15 -5 503.62 25.47
 -2 -15 -5 510.26 25.14
 2 -15 5 542.12 28.14
 2 -15 6 59.79 11.81
 -2 -15 -6 57.67 10.79
 -2 -15 -6 53.5 7.24
 -2 15 -6 129.78 24.46
 2 -15 6 52.29 12.66
 -2 -15 -6 52.21 8.89
 -2 -15 -6 47.94 8.54
 -2 15 -6 135.32 22.2
 -2 -15 -6 57.53 10.05
 2 -15 6 49.13 13.63
 -2 -15 -7 53.46 8.69
 2 -15 7 60.94 10.26
 -2 -15 -7 49.44 6.57
 2 -15 7 45.97 7.91
 -2 -15 -7 56.71 10.79
 -2 -15 -7 44.2 7.78
 2 -15 7 60.47 12.15
 2 -15 8 132.65 13.68
 2 -15 8 147.81 14.61
 -2 -15 -8 132.89 12.63
 2 15 8 106.51 10.63
 2 -15 8 153.44 15.17
 -2 15 -9 69.42 8.84
 -2 15 -9 71.29 9.74
 -2 -15 -9 46.32 8.44
 2 -15 9 52.32 10.41
 2 15 9 56.81 7.24
 2 15 9 64.83 7.63
 2 -15 9 53.68 9.8
 -2 -15 -10 9.63 5.35
 -2 15 -10 6.33 4.8
 -2 15 -10 7.33 5.9
 2 15 10 8.36 3.48
 2 15 10 4.83 4.02
 2 -15 10 10.21 6.64
 2 15 10 5.93 4.26
 -2 15 -10 7.1 5.29
 2 -16 -12 84.27 6.32
 -2 16 12 118.56 7.23
 -2 16 12 117.05 6.56
 2 16 -12 96.49 6.57
 -2 16 11 7.97 6.21
 -2 -16 11 7.45 7.86
 -2 16 11 6.22 5.12
 2 -16 -11 1.09 4.74
 2 -16 -11 1.06 4.97
 2 -16 -11 5.86 5.73
 2 16 -11 6.78 5.04
 2 -16 -11 9.87 6.01
 -2 16 11 4.44 5.95
 -2 -16 11 5.75 5.52
 -2 16 11 6.9 4.2
 -2 16 10 78.18 9.73
 -2 16 10 91.13 8.83
 -2 -16 10 90.89 12.9
 2 -16 -10 66.27 8.29
 2 -16 -10 72.33 8.36
 -2 -16 10 76.02 10.39
 2 16 -10 69.34 7.29
 2 -16 -10 70.54 9.35
 -2 -16 10 81.42 13.84
 2 -16 -10 91.45 10.24
 2 16 -10 72.67 8.55
 -2 16 10 71.6 7.69
 -2 16 9 273.3 14.06
 2 -16 -9 124.84 11.6
 2 -16 -9 126.05 12.52
 -2 -16 9 143.59 14.86
 2 -16 -9 116.69 11.49
 -2 16 9 264.82 13.52
 -2 -16 9 161.33 17.97
 2 -16 -8 97.68 10.45
 2 -16 -8 91.06 11.57
 -2 -16 8 104.76 13.37
 -2 -16 8 97.64 13.49
 2 -16 -8 97.55 10.37
 -2 16 8 49.73 8.83
 -2 -16 8 110.06 16.51
 2 -16 -7 335.25 18.6
 2 -16 -7 331.53 18.76
 2 -16 -7 335.19 19.27
 -2 -16 7 290.62 19.3
 -2 -16 7 355.29 21.16
 -2 -16 7 302.16 21.24
 -2 -16 7 274.66 19.03
 -2 -16 7 396.85 22.28
 -2 -16 7 317 20.75
 -2 16 7 403.2 18.98
 2 -16 -6 370.16 20.12
 -2 -16 6 353.49 21.78
 -2 -16 6 408.36 25.02
 -2 -16 6 321.94 19.9
 -2 -16 6 349.53 21.56
 -2 16 6 435.53 21.65
 2 -16 -6 396.39 40.72
 -2 -16 6 416.77 22.86
 -2 -16 6 361.15 22.33
 2 -16 -6 318.39 18.99
 2 -16 -6 348.28 19.44
 -2 -16 6 404.61 22.15
 -2 -16 6 341.56 29.49
 -2 -16 6 373.78 18.78
 -2 -16 5 49.78 10.8
 -2 -16 5 41.65 10.05
 2 -16 -5 47.36 9.03
 -2 -16 5 53.55 18.36
 2 -16 -5 53.03 18.08
 2 -16 -5 44.85 15.81
 -2 -16 5 34.45 16.15
 -2 -16 5 43.56 12.8
 -2 -16 5 47.52 12.24
 -2 -16 5 54.09 10.7
 -2 -16 5 42.53 10.16
 2 -16 -5 38.26 7.9
 2 -16 -5 37.94 8.35
 -2 -16 5 33.73 16.97
 2 -16 -5 24.86 21.06
 -2 -16 5 45.38 8.64
 -2 -16 5 24.42 16.6
 -2 -16 4 137.41 22.5
 -2 -16 4 115.05 20.27
 2 -16 -4 107.76 21.54
 -2 -16 4 118.14 14.83
 2 -16 -4 105.26 10.19
 -2 16 4 29.83 8.7
 -2 -16 4 118.43 12.14
 -2 -16 4 114.15 13.54
 -2 -16 4 130.29 12.18
 -2 -16 4 118.07 11.49
 -2 -16 4 92.91 21.62
 2 -16 -4 81.08 17.08
 -2 -16 4 105.16 21.03
 2 -16 -4 151.36 26.99
 -2 -16 4 108.09 11.03
 -2 16 4 26.97 20.37
 -2 -16 3 536.08 26.3
 -2 -16 3 607.07 27.02
 -2 -16 3 653.73 43.62
 2 -16 -3 660.43 43.97
 2 -16 -3 622.87 28.3
 -2 -16 3 608.09 30.74
 2 -16 -3 532.91 26.08
 -2 16 3 609.45 27.27
 -2 -16 3 502.87 26.3
 -2 -16 3 568.94 28.58
 -2 -16 3 601.05 27.19
 -2 -16 3 607.47 27.98
 -2 -16 3 588.2 26.63
 -2 -16 3 583.31 43.42
 -2 -16 3 575.38 40.54
 2 -16 -3 594.38 46.02
 -2 16 3 622.27 46.27
 -2 -16 3 627.29 42.09
 -2 -16 3 613.22 44.8
 -2 -16 2 220.99 14.09
 2 -16 -2 218.92 27.96
 -2 16 2 217.9 14.62
 -2 -16 2 202.19 13.94
 -2 -16 2 219.01 15.96
 -2 16 2 255.41 29.3
 -2 -16 2 249.82 15.5
 -2 -16 2 232.99 26.59
 -2 -16 2 210.13 26.25
 -2 -16 2 231.52 26.37
 2 -16 -2 249.81 30.56
 2 -16 -2 226.63 15.01
 -2 -16 2 244.35 18.3
 -2 -16 2 211.86 13.5
 -2 -16 1 66.48 8.25
 -2 -16 1 76.58 19.4
 -2 -16 1 72.16 20.3
 2 -16 -1 76.9 20.73
 -2 -16 1 69.96 9.06
 -2 -16 1 70.59 11.03
 -2 -16 1 73.44 9.69
 -2 16 1 80.56 19.74
 2 -16 -1 84.03 10.14
 -2 -16 1 71.05 18.62
 2 -16 -1 87.71 21.6
 -2 -16 1 85.98 19.23
 -2 16 1 88.45 17.25
 -2 -16 1 63.78 8.74
 -2 -16 1 91.5 12.96
 2 -16 -1 60.57 9.13
 -2 -16 0 228.43 14.65
 -2 -16 0 244.36 13.95
 -2 -16 0 218.79 13.62
 -2 -16 0 211.01 14.9
 -2 16 0 273.48 28.82
 -2 -16 0 228.31 15.15
 -2 -16 0 246.43 27
 2 -16 0 240.37 15.45
 -2 16 0 262.6 25.34
 2 -16 0 245.99 29.64
 -2 -16 0 236.18 26.37
 -2 -16 0 218.55 27.25
 -2 -16 0 208.52 15.5
 2 -16 0 217.06 14.55
 -2 -16 0 238.35 27.9
 -2 -16 0 260.92 15.09
 -2 -16 -1 1.05 6.49
 -2 -16 -1 8.4 6.4
 -2 16 -1 148.89 11.28
 -2 -16 -1 3.4 7.3
 -2 -16 -1 4.73 6.57
 -2 -16 -1 1.69 7.28
 -2 -16 -1 -2.87 15.83
 2 -16 1 -7.54 17.17
 -2 -16 -1 -0.86 13.85
 -2 16 -1 140.76 20.39
 -2 -16 -1 2.72 16.3
 2 -16 1 5.63 8.35
 -2 -16 -1 10.44 15.33
 -2 -16 -1 -13.38 16.68
 2 -16 1 -3.52 16.29
 -2 16 -2 24.45 8.24
 -2 -16 -2 30.57 8.63
 -2 -16 -2 22.63 17.16
 -2 -16 -2 30.12 19.92
 2 -16 2 14.71 18.21
 -2 -16 -2 33.64 15.44
 -2 -16 -2 31.33 9.58
 2 -16 2 34.91 9.41
 -2 16 -2 20.39 14.47
 2 -16 2 33.87 18.03
 -2 -16 -2 25.44 17.03
 -2 -16 -2 31.16 17.19
 -2 -16 -2 33.16 9.15
 -2 -16 -2 21.6 7.44
 -2 -16 -2 32.2 7.58
 -2 -16 -3 563.91 25.93
 2 -16 3 592.11 41.79
 -2 -16 -3 567.04 39.98
 2 -16 3 588.11 28.24
 -2 -16 -3 568.63 27.77
 -2 16 -3 513.57 26.45
 -2 -16 -3 535.08 27.11
 -2 -16 -3 555.57 39.05
 -2 -16 -3 542.93 41.58
 2 -16 3 523.87 38.45
 -2 16 -3 500.4 38.54
 -2 -16 -3 570.24 27.6
 -2 -16 -3 532.66 26.01
 -2 -16 -3 572.22 25.6
 -2 -16 -4 380.32 22.37
 -2 -16 -4 395.98 20.59
 -2 16 -4 336.61 31.93
 2 -16 4 380.81 32.43
 -2 -16 -4 381.05 20.14
 2 -16 4 427.96 23.01
 -2 16 -4 373.6 21.45
 -2 -16 -4 370.63 21.45
 -2 -16 -4 371.34 31.3
 2 -16 4 377.36 30.61
 -2 -16 -4 368.4 33.19
 -2 -16 -4 399.69 20.54
 2 -16 4 429.25 23.56
 -2 -16 -4 405.69 21.95
 -2 -16 -4 417.16 19.68
 -2 16 -4 353.67 32.9
 2 -16 5 15.76 11.84
 -2 -16 -5 14.13 9.56
 2 -16 5 13.91 10.85
 -2 -16 -5 10.6 6.79
 -2 -16 -5 10.75 9.23
 -2 -16 -5 7.67 7.24
 -2 -16 -5 8.86 9.56
 -2 16 -5 9.81 14.96
 -2 16 -5 6.9 8.76
 2 -16 6 130.3 15.17
 -2 -16 -6 124.59 13.16
 -2 -16 -6 134.45 13.66
 2 -16 6 140.92 13.89
 -2 -16 -6 112.04 11.92
 2 -16 6 133.73 15.67
 -2 -16 -6 119.07 9.2
 2 -16 7 152.93 13.07
 2 -16 7 172.67 16.51
 -2 -16 -7 137 11.74
 -2 -16 -7 142.69 13.51
 2 -16 7 152.12 15.02
 2 -16 8 11.5 9.66
 2 16 8 7.95 5.46
 -2 -16 -8 11.71 8.52
 2 16 8 2.04 6.33
 2 -16 8 18.65 10.65
 2 -16 9 100.22 10.21
 -2 16 -9 70.94 8.93
 -2 16 -9 74.6 8.2
 -2 -16 -9 102.88 9.02
 2 16 9 69.05 6.34
 2 16 9 76.14 7.53
 2 16 9 53.3 6.22
 2 -16 9 105.37 10.75
 -2 16 -10 174.44 9.31
 -2 16 -10 191.9 9.55
 -2 16 -10 182.74 9.85
 -2 -16 -10 180.9 9.92
 2 -16 10 199.66 10.95
 -2 17 12 13.38 3.2
 -2 -17 12 17.26 4.25
 2 17 -12 11.68 3.22
 -2 -17 12 12.86 3.34
 2 17 -12 10.79 2.85
 -2 -17 11 136.1 8.4
 2 -17 -11 138.56 8.68
 -2 17 11 135.61 9.04
 2 -17 -11 112.98 8.44
 -2 17 11 134.81 9.19
 -2 17 10 118.1 10.01
 -2 -17 10 74.63 9.51
 2 17 -10 85.33 6.69
 -2 17 10 102 8.13
 -2 -17 10 87.43 11.48
 2 -17 -10 67.62 7.43
 2 -17 -10 75.61 8.14
 2 17 -10 91.74 8.31
 2 -17 -10 97.15 10.08
 -2 -17 10 83.09 12.67
 2 -17 -10 61.75 8.59
 -2 17 10 98.55 7.57
 2 -17 -9 6.3 7.69
 -2 -17 9 12.2 10.83
 2 -17 -9 4.42 6.8
 2 -17 -9 8.22 7.03
 -2 -17 9 10.66 13.7
 2 -17 -9 16.66 9.73
 -2 17 9 22.88 8.2
 -2 17 9 21.3 6.53
 -2 -17 9 2.46 10.01
 -2 17 9 14.64 6.14
 -2 17 8 390.64 18.16
 -2 -17 8 170.71 16.58
 2 -17 -8 149.49 13.07
 2 -17 -8 191.29 16.12
 2 -17 -8 160.31 13.04
 2 -17 -8 141.66 13.35
 -2 -17 8 195.26 17.04
 -2 17 8 385.88 15.65
 -2 -17 8 173.69 15.69
 -2 -17 7 252.21 19.08
 -2 -17 7 277.75 19.26
 2 -17 -7 213.11 15.38
 2 -17 -7 228.92 15.92
 -2 -17 7 287.01 18.81
 -2 -17 7 245.32 18.7
 2 -17 -7 225.16 16.29
 -2 -17 7 247.41 17.55
 -2 -17 6 16.67 10.2
 2 -17 -6 5.14 7.99
 -2 17 6 4.82 8.02
 -2 -17 6 23.54 11.14
 -2 -17 6 5.76 10.64
 -2 -17 6 9.62 11.89
 -2 -17 6 3.9 10.5
 2 -17 -6 7.59 7.51
 2 -17 -6 8.42 7.43
 -2 -17 6 9.42 8.78
 -2 -17 6 16.26 13.68
 -2 -17 6 14.8 8.56
 2 -17 -6 11.17 10.8
 -2 17 6 -3.85 19.88
 -2 -17 6 10.87 7.33
 -2 -17 5 203.59 15.97
 2 -17 -5 227.88 14.75
 -2 -17 5 223.35 16.23
 -2 17 5 110.51 13.27
 -2 -17 5 232.24 17.78
 -2 -17 5 246.09 16.83
 -2 -17 5 220.35 15.58
 -2 -17 5 203.64 26.03
 2 -17 -5 238.88 33.18
 -2 -17 5 221.01 25.83
 2 -17 -5 231.47 26.12
 -2 -17 5 150.66 25.37
 2 -17 -5 236.39 27.09
 -2 17 5 90.54 21.59
 -2 -17 5 204.5 18.39
 2 -17 -5 228.01 16.74
 -2 -17 5 215.43 14.09
 -2 17 5 136.97 28.33
 2 -17 -4 403.07 22.16
 -2 -17 4 360.47 24.3
 -2 -17 4 348.65 21.08
 2 -17 -4 366.24 20.01
 -2 17 4 553.56 22.99
 -2 -17 4 385.4 35.01
 2 -17 -4 404.48 35.91
 -2 -17 4 343.22 21.28
 -2 -17 4 363.92 20.83
 -2 -17 4 443.73 23.91
 -2 -17 4 358.84 21.17
 -2 -17 4 367.13 33.09
 2 -17 -4 375.91 39.21
 -2 -17 4 392.46 37.66
 2 -17 -4 382.91 33.95
 -2 -17 4 376.02 33.48
 -2 -17 4 337.72 20.6
 -2 17 4 531.84 43.57
 -2 -17 3 33 13.05
 2 -17 -3 33.19 9.83
 -2 -17 3 28.45 16.43
 -2 -17 3 20.03 17.7
 2 -17 -3 52.97 20.8
 2 -17 -3 23.78 7.59
 -2 -17 3 31.18 10.63
 -2 -17 3 33.03 11.33
 -2 -17 3 25.06 8.21
 -2 -17 3 30.45 9.5
 -2 -17 3 24.62 17.31
 -2 -17 3 17.79 15.82
 2 -17 -3 48.16 22.6
 -2 -17 3 29.55 7.56
 -2 -17 3 28.57 8.44
 -2 -17 3 35.55 19.86
 -2 17 3 26.47 7.79
 -2 -17 3 31.08 7.9
 -2 17 3 38.15 18.8
 -2 -17 2 191.68 13.49
 -2 -17 2 195.47 15.7
 -2 17 2 148.36 24.96
 -2 -17 2 184.91 13.79
 -2 -17 2 165.64 24.8
 -2 -17 2 213.56 26.27
 2 -17 -2 210.3 29.6
 -2 -17 2 197.23 28.22
 -2 -17 2 189.4 26.09
 2 -17 -2 219.74 27.95
 -2 -17 2 163.74 12.75
 -2 17 2 143.36 12.96
 -2 -17 2 181.44 12.86
 2 -17 -2 214.2 14.09
 -2 -17 2 204.36 17.61
 2 -17 -2 211.42 15.08
 -2 -17 1 337.76 18.66
 -2 -17 1 297.57 17.86
 -2 -17 1 336.47 19.97
 -2 17 1 584.29 40.87
 -2 -17 1 361.18 19.88
 -2 -17 1 332.3 32.47
 -2 -17 1 336.56 32.63
 -2 -17 1 369.01 33.27
 -2 -17 1 305.57 33.87
 2 -17 -1 336.65 19.03
 2 -17 -1 327.62 33.48
 -2 -17 1 364.21 34.05
 -2 17 1 538.95 34.45
 -2 -17 1 396.67 23.31
 2 -17 -1 297.22 18.78
 -2 -17 0 32.41 7.98
 -2 -17 0 25.95 7.57
 -2 -17 0 25.99 9.54
 -2 -17 0 42.16 9.03
 -2 17 0 106.37 21.81
 -2 -17 0 24.15 17.09
 2 -17 0 17.98 19.39
 -2 -17 0 25.56 18.11
 2 -17 0 34.99 9.25
 -2 -17 0 45.14 18.26
 -2 -17 0 33.57 18.94
 -2 17 0 90.68 17.32
 2 -17 0 32.81 8.54
 -2 -17 -1 339.25 18.46
 -2 -17 -1 342.77 17.76
 -2 -17 -1 314.54 18.12
 -2 -17 -1 313.53 19.23
 -2 -17 -1 295.69 17.98
 -2 17 -1 312.33 18.6
 -2 -17 -1 322.64 19.08
 -2 -17 -1 286.31 30.48
 2 -17 1 321.18 36.25
 -2 17 -1 284.11 28.14
 -2 -17 -1 343 34.02
 -2 -17 -1 309.09 33.94
 -2 -17 -1 364.43 32.55
 2 -17 1 363.45 34.55
 -2 -17 -1 356.84 34.09
 2 -17 1 347.91 19.72
 2 -17 1 343.98 20.09
 -2 -17 -2 595.29 28.44
 -2 -17 -2 562.57 29.46
 -2 -17 -2 653.33 28.14
 -2 17 -2 791.21 46.09
 2 -17 2 585.9 49.33
 -2 -17 -2 604.74 44.17
 -2 -17 -2 614.74 47.11
 -2 -17 -2 587.73 45.32
 -2 -17 -2 668.78 44.28
 2 -17 2 591.64 42.79
 -2 -17 -2 662.18 45.17
 2 -17 2 624.57 45.51
 2 -17 2 564.44 28.37
 -2 17 -2 850.75 31.3
 2 -17 2 597.34 29.83
 -2 -17 -2 575.31 29.9
 -2 -17 -2 613.51 28.36
 -2 -17 -3 165.28 12.58
 -2 17 -3 215.53 27.16
 2 -17 3 144.38 24.07
 -2 -17 -3 160.94 13.19
 -2 -17 -3 186.95 14.91
 -2 -17 -3 159.84 12.77
 -2 17 -3 261.26 15.63
 -2 -17 -3 160.8 14.1
 -2 -17 -3 178.11 25.18
 -2 17 -3 236.81 26.34
 2 -17 3 177.17 23.5
 -2 -17 -3 142.13 23.7
 -2 -17 -3 160.52 23.42
 2 -17 3 179.96 15.82
 -2 -17 -3 165.86 15.13
 -2 -17 -3 184.33 13.19
 2 -17 4 90.38 13.7
 -2 -17 -4 71.45 11.43
 2 -17 4 76.1 18.04
 -2 17 -4 44.77 15.58
 -2 17 -4 46.96 17.31
 -2 -17 -4 68.34 10.16
 -2 -17 -4 55.22 8.86
 -2 -17 -4 66.41 11.45
 -2 -17 -4 63.71 11.17
 -2 -17 -4 50.86 18.47
 -2 -17 -4 58.65 17.8
 -2 -17 -4 72.53 9.09
 -2 17 -4 43.59 9.99
 -2 -17 -4 67.7 8.85
 2 -17 4 76.89 13.07
 -2 17 -5 173.96 24.48
 2 -17 5 191.48 17.13
 -2 -17 -5 188.81 15.29
 -2 -17 -5 190.67 16.07
 2 -17 5 201.73 17.2
 -2 -17 -5 185.11 15.24
 -2 17 -5 203.65 15.13
 2 -17 5 204.77 16.9
 2 -17 6 61.05 13.47
 -2 -17 -6 79.35 10.42
 2 17 6 78.51 8.5
 -2 -17 -6 74.7 12.21
 2 -17 6 83.21 13.15
 -2 -17 -6 64.89 11.12
 2 -17 6 83.98 12.52
 2 -17 6 79.3 13.04
 -2 -17 -7 77.74 10.68
 2 -17 7 88.49 13.32
 -2 -17 -7 66.2 8.7
 2 17 7 38.61 7.12
 -2 -17 -7 86.79 11.84
 2 17 7 32.04 8.26
 2 -17 7 97.09 12.9
 2 -17 7 91.21 10.51
 2 -17 7 80.96 12.55
 2 -17 8 141.53 13.21
 2 -17 8 131.64 13.32
 2 17 8 88.33 9.17
 2 17 8 96.34 7.8
 -2 -17 -8 141.02 11.1
 2 -17 8 120.89 12.01
 -2 17 -9 48.58 7.28
 -2 17 -9 46.52 6.63
 2 -17 9 50.63 8.03
 2 -17 9 60.85 8.63
 2 17 9 51.41 5.97
 -2 -17 -9 44.54 6.75
 2 -17 10 6.82 4.47
 -2 17 -10 4.31 3.1
 -2 17 -10 4.13 3.42
 -2 17 -10 2.15 2.78
 -2 -17 -10 3.43 3.13
 2 18 -11 5.59 4.32
 -2 -18 11 1.28 4.12
 2 -18 -11 6.37 3.74
 -2 18 11 0.66 4.09
 -2 18 11 8.84 4.7
 -2 -18 11 4.52 3.87
 2 -18 -11 2.19 4.03
 2 18 -10 49.1 6.1
 -2 -18 10 37.47 7.37
 2 -18 -10 34.38 6.72
 -2 18 10 65.07 7.6
 -2 18 10 49.03 5.35
 2 -18 -10 42.01 7.63
 -2 -18 10 40.31 10.33
 -2 18 9 170.84 10.29
 2 -18 -9 121.54 12.4
 -2 -18 9 135.4 15.95
 -2 -18 9 97.35 13.06
 -2 -18 9 108.59 12.86
 -2 -18 9 131.58 13.8
 -2 -18 9 125.79 10.94
 2 18 -9 160.83 9.36
 -2 18 9 201.53 12.61
 2 -18 -9 104.07 10.45
 2 -18 -8 80 10.3
 -2 -18 8 70.18 12.33
 -2 -18 8 99.3 13.4
 2 -18 -8 74.53 9
 -2 18 8 89.91 8.93
 -2 18 8 108.67 11.03
 -2 -18 7 36.15 11.45
 -2 -18 7 23.46 11.84
 2 -18 -7 24.32 7.85
 2 -18 -7 26.46 8.7
 -2 -18 7 35.08 11.01
 -2 -18 7 31.13 9.98
 -2 -18 7 33.24 14.4
 -2 -18 7 24.27 11.39
 -2 18 7 45.62 9.54
 -2 -18 6 165.26 12.19
 2 -18 -6 140.52 15.37
 -2 -18 6 131.54 12.06
 -2 -18 6 151.76 17.79
 -2 -18 6 157.23 13.79
 2 -18 -6 140.66 12.86
 -2 -18 6 141.48 15.4
 -2 -18 6 164.58 14.83
 -2 -18 6 170.63 15.41
 -2 -18 6 165.82 16.75
 -2 -18 6 164.27 15.31
 2 -18 -5 62.33 9.99
 -2 -18 5 78.08 11.98
 -2 18 5 165.74 12.95
 -2 -18 5 85.76 11.91
 -2 -18 5 86.24 14.42
 -2 18 5 165.12 28.88
 2 -18 -5 56.82 8.55
 -2 -18 5 85.28 10.46
 2 -18 -5 53 24.07
 -2 -18 5 60.49 20.42
 2 -18 -5 75.55 19.07
 2 -18 -5 77.53 20.26
 -2 18 5 153.96 24.25
 -2 -18 5 81.26 18.95
 -2 -18 5 72.35 11.85
 2 -18 -5 80.25 12.98
 -2 -18 5 79.05 14.29
 2 -18 -4 52.62 11.67
 -2 -18 4 42.66 14.1
 -2 -18 4 43.36 10.35
 2 -18 -4 40.67 8.66
 -2 -18 4 46.83 10.9
 2 -18 -4 38.17 18.45
 -2 -18 4 53.73 19.55
 -2 -18 4 44.76 17.63
 2 -18 -4 38.48 17.79
 -2 18 4 41.3 9.37
 -2 -18 4 47.28 9.75
 -2 -18 4 45.9 10.13
 -2 -18 4 25.24 17.02
 2 -18 -4 52.07 23.22
 -2 -18 4 39.6 19.45
 -2 -18 4 43.29 10.14
 2 -18 -4 63 9.91
 -2 18 4 25.92 19.08
 -2 -18 4 53.04 9.75
 -2 -18 3 433.62 25.47
 2 -18 -3 424.83 22.93
 -2 -18 3 381.78 23.08
 2 -18 -3 408.79 37.49
 -2 -18 3 452.53 38.37
 2 -18 -3 493.93 23.56
 -2 18 3 339.26 20.99
 -2 -18 3 425.19 24.2
 -2 -18 3 410.65 21.3
 -2 -18 3 405.31 22.26
 -2 -18 3 350.01 36.63
 -2 -18 3 377.42 34.51
 2 -18 -3 406.57 40.57
 -2 -18 3 456.03 37.35
 2 -18 -3 438.7 37.15
 -2 -18 3 384.15 38.33
 -2 -18 3 388.65 21.05
 -2 -18 3 366.18 20.86
 2 -18 -3 428.8 21.63
 -2 18 3 364.71 37.71
 -2 -18 2 543.84 28.25
 2 -18 -2 474.41 24.44
 -2 18 2 359.86 21.1
 -2 -18 2 483.26 25.12
 -2 -18 2 474.72 24.49
 -2 -18 2 446.21 39.47
 -2 -18 2 389.69 35.89
 2 -18 -2 500.91 23.65
 -2 -18 2 423.41 21.85
 -2 -18 2 516.1 42.79
 -2 -18 2 474.51 39.28
 2 -18 -2 521.82 41.87
 2 -18 -2 538.7 25.19
 -2 -18 2 391.03 22.06
 -2 -18 2 433.82 22.58
 -2 -18 2 497.62 24.32
 -2 18 2 341.1 36.42
 -2 -18 1 98.08 10.85
 -2 -18 1 120.08 11.87
 -2 18 1 52.83 19.78
 -2 -18 1 90.11 21.3
 -2 -18 1 118.99 23.46
 -2 -18 1 87.84 23.36
 -2 -18 1 149.85 24.78
 2 -18 -1 109.51 24.66
 -2 -18 1 122.19 24.28
 -2 -18 1 106.49 10.75
 -2 -18 1 118.29 13.41
 2 -18 -1 134.36 12.91
 -2 -18 1 113.64 16.2
 2 -18 -1 96.6 11.78
 -2 -18 0 324.3 18.56
 -2 -18 0 313.25 17.88
 -2 -18 0 294.8 19.02
 -2 -18 0 311.81 19.34
 -2 -18 0 281.59 31.05
 -2 -18 0 299.9 32.67
 -2 18 0 425.51 32.34
 -2 -18 0 300.91 34.8
 -2 -18 0 356.38 34.12
 -2 -18 0 345.39 34.11
 2 -18 0 356.42 19.74
 -2 -18 0 376.07 24.05
 -2 -18 -1 22.3 7.61
 -2 18 -1 94.52 18.95
 -2 18 -1 114.75 11.45
 -2 -18 -1 33.54 9.22
 2 -18 1 35.35 20.87
 -2 -18 -1 21.25 15.13
 2 -18 1 20.61 22.14
 -2 -18 -1 22.2 18.85
 -2 -18 -1 15.14 18.73
 -2 -18 -1 18.81 17.89
 2 -18 1 30.69 17.32
 -2 -18 -1 13.62 17.12
 2 -18 1 28.74 19.6
 -2 -18 -1 28.15 8.06
 2 -18 1 30.96 10.55
 2 -18 1 39.27 10.17
 2 -18 1 43.38 11.08
 -2 -18 -2 140.03 13.35
 -2 -18 -2 131.76 11.75
 -2 -18 -2 133.64 13.37
 -2 -18 -2 160.36 11.66
 2 -18 2 132.8 12.21
 -2 18 -2 133.09 12.83
 -2 -18 -2 144.1 13.23
 -2 -18 -2 147.28 12.57
 -2 -18 -2 133.65 26.69
 -2 -18 -2 131.81 22.65
 2 -18 2 148.4 27.82
 -2 18 -2 136.83 21.29
 2 -18 2 118.24 27.25
 -2 -18 -2 118.97 24.67
 -2 -18 -2 139.26 23.4
 -2 -18 -2 131.54 24.13
 2 -18 2 120.8 21.95
 2 -18 2 141.02 24.88
 -2 -18 -2 138.89 11.64
 2 -18 2 153.05 14.75
 2 -18 2 139.49 14.07
 -2 -18 -2 109.62 14.2
 -2 -18 -3 224.43 14.48
 -2 -18 -3 259.14 14.79
 -2 18 -3 199.15 27.37
 2 -18 3 238.83 28.58
 2 -18 3 204.93 15.74
 -2 18 -3 245 16.37
 -2 -18 -3 233.38 15.15
 -2 18 -3 215.9 25.64
 -2 -18 -3 223.77 27.52
 2 -18 3 251.94 17.72
 -2 -18 -3 223.13 16.97
 2 -18 3 249.12 27.18
 -2 -18 -3 213.75 26.64
 -2 -18 -3 215.01 28.26
 -2 -18 -3 220.32 14.69
 -2 -18 -3 229.25 16.87
 -2 -18 -3 205.67 14.82
 -2 -18 -4 257.2 17.97
 -2 -18 -4 276.49 15.18
 -2 18 -4 235.01 16.44
 2 -18 4 219.75 16.91
 -2 -18 -4 233.53 17.08
 -2 18 -4 200.83 25.66
 2 -18 4 252.28 18.66
 2 -18 4 251.07 18.49
 -2 -18 -4 221.53 17.02
 -2 -18 -4 263.31 15.91
 -2 -18 -4 253.55 14.67
 -2 -18 -4 228.77 14.34
 -2 -18 -5 8.12 8.97
 2 -18 5 7.95 11.07
 -2 18 -5 13.06 8.85
 2 -18 5 8.61 11.35
 2 -18 5 16.11 10.91
 2 -18 5 12.21 11.27
 -2 -18 -5 9.36 10.11
 -2 -18 -5 2.19 9.27
 -2 -18 -5 12.45 6.62
 -2 -18 -6 91.92 11.63
 2 -18 6 114.36 13.94
 -2 -18 -6 89.16 11.02
 2 -18 6 98.39 12.92
 2 -18 6 110.73 13.35
 -2 -18 -6 95.67 12.44
 2 -18 6 113.35 13.94
 2 -18 7 189.48 15.19
 2 -18 7 206.77 16.82
 2 -18 7 187.94 15.29
 -2 -18 -7 192.18 13.68
 2 -18 7 196.1 15.23
 2 -18 7 197.91 13.26
 2 18 7 150.95 12.1
 -2 -18 -7 213.02 14.44
 -2 -18 -8 -0.96 6.86
 -2 18 -8 10.9 6.59
 -2 -18 -8 -1.34 6.54
 2 -18 8 4.8 8.37
 2 -18 8 5.31 7.88
 2 -18 8 7.79 9.15
 -2 -18 -9 69.48 5.5
 -2 18 -9 54.68 6.46
 -2 18 -9 57.78 5.92
 -2 19 11 115.85 6.52
 -2 19 11 105.63 5.8
 2 19 -10 60.5 5.15
 2 -19 -10 56.07 7.34
 -2 -19 10 66.43 7.31
 2 -19 -10 45.1 5.9
 -2 -19 10 59.14 6.84
 -2 -19 9 2.31 8.53
 -2 -19 9 -0.92 11.07
 2 -19 -9 4.24 7.7
 -2 19 9 -1.57 4.42
 2 -19 -9 8.42 5.97
 -2 -19 9 3.5 8.81
 -2 19 9 3.07 6.34
 -2 -19 9 3.59 6.38
 -2 19 8 315.95 15.85
 2 -19 -8 184.46 12.07
 -2 19 8 285.16 13.91
 2 -19 -8 192.64 13.68
 -2 -19 8 209.68 16.02
 -2 -19 8 220.22 16.39
 -2 -19 7 154.95 14.39
 2 -19 -7 119.73 9.93
 -2 -19 7 136.72 13.31
 2 -19 -7 121.06 11.4
 -2 -19 7 153.7 16.69
 -2 -19 7 174.07 14.23
 -2 -19 7 143.3 14.1
 -2 19 7 103.2 11.66
 -2 -19 6 13.4 12.57
 -2 -19 6 27.2 10.55
 2 -19 -6 21.87 6.84
 -2 -19 6 17.2 7.29
 2 -19 -6 10.77 7.73
 -2 -19 6 19.45 10.08
 -2 19 6 31.74 9.41
 2 -19 -6 21.6 11.36
 -2 -19 6 24.33 13.28
 -2 -19 6 24.53 9.43
 -2 -19 6 27.43 7.97
 -2 -19 6 23.14 11.51
 2 -19 -6 17.99 6.9
 -2 -19 6 14.64 10.19
 2 -19 -5 169.08 14.23
 -2 -19 5 205.87 18.23
 -2 -19 5 239.65 16.94
 2 -19 -5 222.23 17.3
 -2 -19 5 204.52 18.75
 -2 19 5 417.9 18.83
 -2 -19 5 240.61 16.9
 -2 -19 5 245.42 19.52
 -2 19 5 370.54 36.86
 -2 -19 5 221.48 14.76
 -2 -19 5 175.46 27.5
 2 -19 -5 171.66 24.4
 -2 -19 5 180.86 24.81
 2 -19 -5 209.33 30.22
 2 -19 -5 219.96 33.41
 2 -19 -5 219.59 26.66
 -2 19 5 319.72 32.31
 -2 -19 5 194.46 15.93
 2 -19 -5 219.34 14.34
 2 -19 -4 197.22 14.07
 -2 -19 4 190.36 15.1
 -2 19 4 165.94 14.22
 2 -19 -4 219.25 15.8
 -2 -19 4 204.25 15.35
 -2 -19 4 186.89 15.54
 -2 -19 4 203.26 14.89
 -2 -19 4 188.13 15.18
 -2 -19 4 150.47 27.13
 2 -19 -4 186.55 26.14
 2 -19 -4 170.12 28.51
 2 -19 -4 194.72 30.96
 2 -19 -4 183.93 27.12
 -2 19 4 108.52 24.01
 -2 -19 4 168.87 25.81
 -2 -19 4 202.82 17.33
 -2 -19 4 205.59 18.66
 2 -19 -4 202.75 16.25
 -2 19 4 144.76 27.35
 -2 -19 4 207.33 14.78
 -2 -19 3 25.71 10.8
 -2 -19 3 37.58 13.3
 2 -19 -3 25.71 10.76
 -2 -19 3 28.64 9.7
 -2 19 3 26.46 8.42
 -2 -19 3 28.43 11.33
 2 -19 -3 13.99 18.64
 2 -19 -3 23.33 17.62
 -2 -19 3 38.39 20.07
 -2 -19 3 19.65 17.19
 2 -19 -3 28.34 10.23
 -2 -19 3 31.05 12.72
 2 -19 -3 19.74 8.98
 -2 -19 3 33.98 9.88
 -2 -19 3 26.09 19.55
 -2 -19 3 11.7 16.22
 2 -19 -3 17.82 22.16
 -2 -19 3 25.43 8.88
 2 -19 -3 14.62 8.51
 -2 19 3 19.85 18.59
 -2 -19 2 114.94 14.22
 -2 -19 2 112.25 14.32
 -2 -19 2 117.65 13.2
 -2 -19 2 91.87 23.09
 2 -19 -2 134.61 24.14
 -2 -19 2 136.3 25.6
 2 -19 -2 109.87 25.22
 -2 -19 2 109.51 12.09
 -2 -19 2 141.61 17.34
 2 -19 -2 121.7 13.45
 -2 -19 2 116.31 23.77
 -2 -19 2 104.92 22.82
 -2 -19 2 89.25 10.64
 2 -19 -2 129.37 13.28
 -2 -19 2 94.8 10.61
 2 -19 -2 130.4 12.31
 -2 -19 2 120.88 11.56
 -2 -19 2 76.16 22.92
 -2 -19 1 236.22 15.63
 -2 -19 1 253.7 17.97
 -2 -19 1 261.74 17.21
 -2 -19 1 262.25 31.67
 2 -19 -1 230.48 31.33
 -2 -19 1 207.7 28.23
 -2 -19 1 211.02 28.72
 -2 -19 1 203.34 14.94
 2 -19 -1 255.32 17.83
 2 -19 -1 275.36 17.46
 2 -19 -1 238.67 16.9
 -2 -19 1 281.24 21.67
 2 -19 -1 233.57 29.94
 -2 -19 1 244.43 30.17
 -2 -19 1 232.42 31.57
 -2 -19 0 33.84 8.68
 -2 19 0 74.92 17.79
 -2 -19 0 34.9 10.62
 -2 19 0 106.75 11.81
 -2 -19 0 28.92 9.95
 -2 -19 0 23.92 19.09
 -2 -19 0 37.79 20.1
 2 -19 0 53.42 20.96
 -2 -19 0 31.31 17.25
 -2 -19 0 32.85 19.1
 -2 -19 0 37.75 8.39
 2 -19 0 36.62 10.64
 2 -19 0 21.7 8.93
 -2 -19 0 33.8 14.15
 2 -19 0 39.32 11.87
 -2 -19 0 40.03 20.76
 -2 -19 -1 155.29 12.44
 -2 19 -1 78.58 18.6
 2 -19 1 150.04 14.38
 -2 19 -1 85.2 12.04
 -2 -19 -1 147.19 13.71
 -2 -19 -1 133.97 24.82
 -2 -19 -1 175.57 26.84
 2 -19 1 137.02 25.74
 2 -19 1 166.86 13.77
 2 -19 1 165.51 14.95
 -2 -19 -1 135.77 11.53
 -2 -19 -1 143.54 23.81
 2 -19 1 147.84 29.12
 -2 -19 -1 149.34 26.57
 -2 -19 -1 122.64 26.65
 2 -19 1 182.39 26.04
 2 -19 2 223.16 17.3
 -2 -19 -2 221.54 14.35
 -2 -19 -2 220.3 13.9
 -2 -19 -2 221.42 16.05
 -2 -19 -2 167.63 15.45
 -2 19 -2 277.95 16.61
 2 -19 2 169.49 13.56
 -2 -19 -2 216.39 16.21
 -2 -19 -2 217.82 14.99
 -2 19 -2 171.94 27.7
 2 -19 2 185.35 28.13
 2 -19 2 226.44 16.28
 -2 -19 -2 197.08 29.19
 -2 -19 -2 180.6 25.49
 2 -19 2 206.65 31.79
 -2 19 -2 243.95 26.22
 2 -19 2 188.64 30.48
 2 -19 2 219.76 27.81
 -2 -19 -2 190.46 28.35
 -2 -19 -2 196 26.46
 -2 -19 -3 132.03 11.12
 -2 19 -3 204.47 14.26
 2 -19 3 128.46 12.57
 -2 -19 -3 144.01 13.39
 -2 -19 -3 152.81 12.31
 2 -19 3 125.12 21.59
 2 -19 3 130.86 22.98
 -2 19 -3 157.74 24.08
 -2 19 -3 160.07 22.09
 2 -19 3 109.07 26.25
 -2 -19 -3 121.39 14.05
 -2 -19 -3 131.66 12.16
 -2 -19 -3 168.03 14.19
 -2 -19 -3 118.4 22.75
 -2 -19 -3 145.88 22.95
 -2 -19 -3 148.82 11.43
 2 -19 3 152.03 14.41
 -2 -19 -3 127.38 14.23
 2 -19 4 25.88 12.82
 2 -19 4 29.02 9.81
 -2 19 -4 64.01 10.45
 -2 -19 -4 27.02 7.06
 -2 -19 -4 23.45 10.02
 -2 -19 -4 27.66 7.64
 -2 -19 -4 30.58 9.06
 -2 -19 -4 24.22 10.91
 2 -19 4 31.85 11.47
 2 -19 5 189.43 15.15
 2 -19 5 208.19 16.63
 2 -19 5 195.57 16.08
 -2 -19 -5 190.31 14.89
 -2 -19 -5 186.89 15.57
 2 -19 5 197.99 16.81
 2 -19 6 67.56 11.34
 2 -19 6 63.57 11.05
 2 -19 6 75.5 11.91
 -2 -19 -6 66.69 10.82
 2 -19 6 80.57 12.35
 2 -19 7 15.76 7.63
 2 -19 7 25.87 8.72
 2 -19 7 25.36 9.32
 2 -19 7 26.58 11.16
 -2 -19 -7 14.93 7.94
 2 -19 7 13.73 9.1
 2 -19 8 47.11 8.36
 -2 -19 -8 54.3 7.43
 -2 -19 -8 60.22 6.99
 2 -19 8 59.92 9.26
 2 -19 8 62.01 8.38
 -2 19 -8 67.28 7.12
 -2 19 -9 27.15 4.12
 -2 -19 -9 17.54 3.63
 -2 19 -9 22.49 3.49
 2 -19 9 23.26 4.93
 -2 19 -9 25.88 3.76
 2 -20 -10 20.52 4.97
 -2 20 10 43.17 5.87
 -2 20 10 35.27 4.65
 2 -20 -10 38.15 4.65
 -2 -20 10 20.59 5.12
 2 20 -9 55.32 6
 2 -20 -9 76.91 8.81
 -2 -20 9 74.92 7.56
 -2 20 9 86.16 8.66
 -2 20 9 72.79 7.57
 2 -20 -9 102.93 8.42
 2 -20 -9 58.53 6.72
 -2 -20 9 83.33 9.51
 -2 -20 8 49.21 9.86
 -2 -20 8 42.36 10.91
 -2 -20 8 57.72 12.58
 -2 -20 8 47.23 10.15
 -2 20 8 67.22 6.82
 -2 20 8 75.42 8.65
 2 -20 -8 56.48 8.91
 -2 20 8 88.93 9.77
 2 -20 -8 36.86 7.27
 -2 -20 7 129.37 12.47
 -2 -20 7 125.59 13
 2 -20 -7 168.68 13.04
 -2 20 7 164.37 12.12
 2 -20 -7 129.75 13.96
 -2 -20 7 128.62 15.37
 -2 -20 7 125.02 12.09
 2 -20 -7 100.36 10.28
 -2 -20 7 135.89 13.17
 -2 -20 6 257.06 16.54
 -2 -20 6 248.56 18.68
 -2 -20 6 226.25 16.31
 -2 -20 6 243.06 15.48
 -2 -20 6 247.37 14.1
 -2 -20 6 209.65 16.09
 -2 -20 6 217.69 13.35
 -2 -20 6 267.84 19.28
 2 -20 -6 226.54 17.33
 -2 20 6 234.75 15.49
 2 -20 -6 239.4 16.09
 -2 -20 6 234.68 17.51
 -2 -20 5 125.47 12.44
 -2 -20 5 134.52 16.27
 -2 -20 5 130.38 15.33
 2 -20 -5 118.08 13.52
 -2 -20 5 131.02 15.34
 -2 -20 5 140.53 13.62
 -2 -20 5 132.33 12.96
 2 -20 -5 142.35 13.37
 -2 -20 5 107.6 12.57
 2 -20 -5 111.89 10.27
 -2 -20 5 124.42 11.22
 -2 -20 4 62.84 10.48
 -2 -20 4 44.84 9.97
 2 -20 -4 65.59 23.43
 -2 -20 4 49.48 10.1
 2 -20 -4 61.99 9.49
 -2 -20 4 48.16 12.09
 -2 -20 4 52.76 14.59
 2 -20 -4 63.02 11.81
 -2 20 4 53.99 9.78
 2 -20 -4 67.11 11.56
 -2 -20 4 57.18 10.6
 -2 -20 4 53.56 13.82
 -2 -20 4 54.63 11.14
 -2 20 4 58.95 9.73
 -2 -20 3 141.38 13.08
 2 -20 -3 172.33 13.72
 2 -20 -3 185.8 15.28
 2 -20 -3 153.52 14.95
 -2 -20 3 158.92 18.31
 -2 -20 3 161.09 14.7
 -2 -20 3 187.1 14.42
 -2 -20 3 197.13 16.41
 2 -20 -3 143.25 12.77
 -2 -20 3 166.32 16.86
 -2 -20 3 173.17 14.78
 2 -20 -3 160.78 27.9
 -2 -20 3 147.58 25
 -2 20 3 183.19 28.94
 -2 -20 3 177.76 27.04
 2 -20 -3 167.68 27.16
 -2 -20 3 146.8 26.88
 2 -20 -3 186.87 26.32
 -2 -20 3 185.54 14.68
 -2 -20 2 163.32 15.97
 2 -20 -2 129.2 13.6
 -2 -20 2 156.93 15.63
 -2 -20 2 141.65 14.1
 -2 -20 2 126.79 23.99
 -2 -20 2 137.71 23.59
 -2 -20 2 114.45 25.92
 -2 -20 2 172.84 18.14
 2 -20 -2 115 13.1
 2 -20 -2 151.85 14.61
 -2 -20 2 152.15 12.51
 -2 -20 2 124.68 25.61
 2 -20 -2 134.39 24.72
 -2 -20 2 164.61 26.19
 2 -20 -2 146.78 26.82
 2 -20 -2 153.46 13.42
 -2 -20 2 143.83 11.95
 2 -20 -1 59.79 11.32
 -2 -20 1 36.79 11.55
 -2 -20 1 34.11 11.19
 -2 -20 1 32.34 17.03
 -2 -20 1 37.62 18.83
 2 -20 -1 41.91 21.28
 -2 -20 1 36.73 20.62
 2 -20 -1 43.91 20.42
 -2 -20 1 36.98 8.58
 -2 -20 1 18.78 19.59
 -2 -20 1 29.14 8.29
 2 -20 -1 51.69 11.42
 -2 -20 1 45.89 15.16
 -2 -20 1 42.59 10.27
 2 -20 0 314.87 20.63
 2 -20 0 264.11 16.84
 -2 -20 0 314.15 23.39
 -2 20 0 377.3 19.55
 -2 -20 0 274.66 18.14
 -2 -20 0 298.64 18.43
 -2 -20 0 241.86 29.53
 2 -20 0 284.33 35.65
 -2 -20 0 236.66 30.56
 -2 -20 0 283.88 32.34
 -2 -20 0 232.73 33.17
 2 -20 0 282.95 31.5
 -2 -20 0 251.1 16.54
 2 -20 0 272.38 19.14
 -2 -20 0 252.27 16.23
 -2 -20 0 280.73 33.12
 2 -20 0 275.07 33.51
 2 -20 0 307.69 19.12
 2 -20 1 87.21 12.52
 2 -20 1 102.5 11.42
 -2 -20 -1 85.28 9.94
 -2 -20 -1 97.27 13.21
 -2 20 -1 74.82 11.27
 -2 -20 -1 92.47 11.56
 -2 -20 -1 100.5 11.71
 -2 -20 -1 70.68 20.98
 -2 -20 -1 70.75 19.32
 2 -20 1 86.64 24.93
 -2 -20 -1 62.68 21.94
 2 -20 1 78.08 22.82
 2 -20 1 74.86 20.33
 -2 20 -1 30.37 19.39
 -2 -20 -1 82.77 21.84
 -2 -20 -1 81.07 21.86
 2 -20 1 100.88 13.09
 -2 -20 -1 96.76 10.42
 -2 -20 -2 5.11 7.39
 -2 20 -2 10.1 8.89
 -2 -20 -2 5.21 8.54
 -2 -20 -2 9.15 8.57
 2 -20 2 4.62 19.98
 -2 -20 -2 0.89 15.41
 2 -20 2 6.4 9.32
 -2 -20 -2 5.05 6.73
 -2 -20 -2 6.8 9.4
 2 -20 2 8.31 10.5
 2 -20 3 116.39 12.88
 -2 -20 -3 120.38 12.54
 -2 -20 -3 129.26 11.41
 2 -20 3 122.6 15.94
 2 -20 3 110.63 11.29
 -2 20 -3 146.46 12.79
 -2 -20 -3 144.14 13.06
 -2 -20 -3 103.79 10.77
 -2 -20 -3 115.21 10.04
 -2 20 -4 152.91 13.26
 2 -20 4 164.86 13.77
 2 -20 4 152.3 16.21
 -2 -20 -4 194.48 14.54
 -2 -20 -4 178.7 11.73
 -2 -20 -4 161.34 14.54
 -2 -20 -4 205.15 12.88
 -2 -20 -4 189.75 13.05
 2 -20 4 156.44 14.49
 -2 -20 -5 2.33 7.93
 2 -20 5 2 10.89
 2 -20 5 9.13 8.57
 2 -20 5 -1.92 11.14
 -2 -20 -5 -3.82 8.96
 2 -20 5 1.29 9.4
 -2 -20 -6 119.85 10.82
 2 -20 6 101.91 11.72
 2 -20 6 116.18 11.42
 2 -20 6 114.3 12.54
 -2 -20 -6 115.27 11.52
 -2 -20 -6 146.84 12.74
 2 -20 6 144.39 15.04
 2 -20 6 127.02 12.14
 -2 -20 -7 71.33 7.94
 2 -20 7 77.13 9.04
 2 -20 7 78.15 8.2
 2 -20 7 72.96 9.92
 2 -20 7 82.45 11.12
 -2 -20 -7 69.79 8.6
 2 -20 8 5.62 5.42
 -2 20 -8 19.07 4.73
 2 -20 8 0.99 6.51
 -2 20 -8 15.08 4.98
 -2 -20 -8 2.22 4.38
 -2 21 10 51.17 4.57
 -2 -21 10 32.19 4.24
 -2 -21 9 7.26 5.97
 -2 -21 9 9.86 4.53
 2 -21 -9 6.12 5.67
 -2 -21 9 5.77 5.61
 -2 21 9 3.76 5.56
 2 -21 -9 9.15 5
 -2 -21 8 94.22 11.96
 -2 -21 8 90.93 9.62
 -2 21 8 132.13 9.17
 2 -21 -8 95.03 9.27
 -2 21 8 150.17 10.48
 -2 -21 8 96.42 11.34
 -2 -21 7 86.07 12.75
 2 -21 -7 62.83 11.01
 -2 21 7 93.38 10.19
 -2 21 7 77.86 8.94
 2 -21 -7 78.38 9.66
 -2 -21 7 72.49 10.51
 -2 -21 7 81.12 10
 -2 21 7 74.89 7.36
 -2 -21 6 13.24 6.31
 -2 -21 6 7.73 8.86
 2 -21 -6 6.3 10.23
 -2 -21 6 19.51 11.49
 -2 21 6 15.3 8.32
 -2 21 6 8.51 7.24
 2 -21 -6 22.93 8.97
 -2 -21 6 17.92 8.32
 -2 -21 6 17.03 8.73
 -2 -21 6 20.01 10.3
 -2 -21 5 171.47 17.03
 -2 -21 5 150.18 15.9
 2 -21 -5 191.95 14.46
 -2 -21 5 145.19 13.47
 -2 -21 5 158.28 15.8
 2 -21 -5 156.75 15.17
 -2 -21 5 156.81 14.21
 -2 -21 5 203.98 13.47
 -2 -21 5 183.2 12.74
 -2 21 5 172.24 13.41
 -2 -21 5 176.33 14.07
 -2 -21 4 124.84 12.18
 -2 -21 4 131.95 12.28
 2 -21 -4 151.64 11.75
 -2 -21 4 140.65 12.91
 -2 -21 4 138.11 16.65
 2 -21 -4 126.21 14.09
 -2 -21 4 150.01 14.67
 -2 21 4 163.04 12.38
 -2 -21 4 152.16 13.44
 2 -21 -4 162.19 14.31
 -2 -21 4 143.17 16.27
 -2 -21 4 146.5 12.72
 -2 -21 3 8.47 9.24
 -2 -21 3 4.72 7.86
 2 -21 -3 2.39 8.04
 -2 -21 3 10.92 9.44
 2 -21 -3 -6.02 10.21
 -2 -21 3 5.06 13.6
 -2 -21 3 5.93 12.71
 -2 21 3 10.06 6.87
 -2 -21 3 10.94 10.34
 2 -21 -3 2.07 9.53
 2 -21 -3 2.11 7.63
 -2 -21 3 10.59 12.22
 -2 -21 3 9.6 8.46
 -2 -21 3 11.79 9.08
 -2 -21 2 140.19 15.44
 2 -21 -2 156.51 13.68
 -2 -21 2 161.03 14.35
 2 -21 -2 144.7 13.04
 -2 -21 2 120.19 10.89
 -2 -21 2 160.59 18.5
 -2 -21 2 149.92 15.5
 2 -21 -2 165.72 15.01
 -2 -21 2 155.45 12.95
 -2 -21 1 308.87 21.37
 2 -21 -1 304.95 19.65
 -2 -21 1 267.28 18.73
 2 -21 -1 295.68 19.51
 2 -21 -1 292.87 18.59
 -2 -21 1 270.5 22.73
 2 -21 -1 300.18 21.12
 -2 -21 1 337.35 19.39
 -2 -21 1 267.64 16.78
 -2 -21 1 284.93 20.88
 2 -21 0 47.86 12.95
 -2 21 0 85.33 11.48
 2 -21 0 44.63 12.35
 -2 -21 0 54.35 15.03
 -2 -21 0 52.57 10.36
 -2 -21 0 43.01 10.78
 -2 -21 0 49.89 12.73
 2 -21 0 50.94 11.34
 -2 -21 0 54.78 8.79
 2 -21 0 39.15 11.31
 -2 -21 0 38.94 8.25
 2 -21 1 81.17 13.95
 -2 21 -1 18.05 9.19
 -2 -21 -1 72.17 10.74
 -2 -21 -1 73.36 11.37
 2 -21 1 89.04 12.11
 2 -21 1 73.43 11.67
 2 -21 1 63.58 9.64
 -2 -21 -1 79.67 15.83
 -2 -21 -1 69 12.54
 -2 -21 -1 58.43 8.59
 2 -21 1 64.43 11.88
 -2 -21 -1 74.31 9.51
 -2 -21 -1 69.69 9.21
 -2 21 -2 275.6 16.03
 2 -21 2 197.88 15.95
 2 -21 2 165.8 13.66
 -2 -21 -2 233.61 16.33
 -2 -21 -2 225.84 14.77
 -2 -21 -2 194.06 14.71
 -2 -21 -2 179.41 12.45
 -2 -21 -2 184.72 13.07
 -2 -21 -2 174.62 14.39
 2 -21 3 53.57 12.06
 -2 -21 -3 63.1 8.94
 -2 -21 -3 54.71 9.8
 -2 21 -3 28.38 8.92
 2 -21 3 41.37 13.38
 2 -21 3 53.31 10
 -2 -21 -3 60.2 14.81
 -2 -21 -3 49.75 10.44
 -2 -21 -3 45.72 7.9
 -2 -21 -4 64.44 9.74
 -2 21 -4 66.01 9.3
 2 -21 4 58.29 13.02
 2 -21 4 52.57 10.22
 -2 -21 -4 68.06 13.97
 -2 -21 -4 56.8 8.35
 -2 -21 -4 58.12 7.73
 -2 -21 -5 148.11 11.6
 -2 -21 -5 136.87 9.62
 2 -21 5 133.76 13.33
 2 -21 5 154.7 11.69
 2 -21 5 136.61 12.01
 -2 -21 -5 170.86 14.63
 -2 -21 -6 93.75 10.17
 2 -21 6 79.78 11.99
 2 -21 6 95.05 9.69
 -2 -21 -6 90.64 8.66
 -2 -21 -6 71.2 6.17
 2 -21 6 80.68 10.37
 2 -21 6 78.6 8.81
 2 -21 6 84.41 9.97
 2 -21 7 20.7 5.87
 -2 -21 -7 16.86 5.09
 2 -21 7 24.93 8.35
 2 -21 7 21.89 6.96
 -2 21 -8 86.17 5.53
 2 21 8 87.86 5.46
 -2 21 -8 89.24 5.08
 2 -21 8 71.62 6.34
 2 -22 -9 61.29 7
 -2 -22 9 62.98 5.33
 -2 -22 9 69.57 6.13
 2 -22 -9 63.87 4.83
 2 22 -8 29.89 3.95
 -2 -22 8 34.75 8.04
 -2 -22 8 47.67 8.61
 -2 -22 8 41.68 6.38
 -2 -22 8 42.17 6.94
 -2 22 8 43.11 6.28
 2 -22 -8 36.53 6.24
 -2 -22 7 42.36 7.6
 2 -22 -7 53.42 8
 -2 -22 7 50.29 10.21
 2 -22 -7 43.01 8.81
 -2 -22 7 46.92 8.23
 -2 -22 7 55.97 9.26
 -2 22 7 40.16 7.43
 2 -22 -6 127.62 12.85
 -2 -22 6 147.3 13.73
 -2 -22 6 144.4 10.8
 -2 -22 6 136.43 11.82
 -2 22 6 174.74 11.84
 2 -22 -6 152.44 12
 -2 -22 6 151.68 11.82
 -2 -22 6 154.6 13.17
 -2 -22 5 85.09 13.1
 2 -22 -5 64.12 10.07
 -2 -22 5 77.31 11.59
 2 -22 -5 57.69 11.27
 -2 -22 5 74.52 9.14
 -2 -22 5 74.11 10.69
 -2 -22 5 59.83 9.51
 -2 22 5 40.97 8.25
 -2 -22 5 62.33 9.48
 -2 -22 5 78.68 8.8
 -2 -22 4 104.62 14.62
 2 -22 -4 100.35 11.78
 2 -22 -4 73.96 11.87
 -2 -22 4 91.07 11.75
 -2 -22 4 116.44 13.16
 -2 -22 4 79.55 10.49
 -2 22 4 99.98 9.58
 -2 -22 4 106 10.82
 -2 -22 4 81.25 9.99
 -2 -22 4 96.13 10.52
 -2 -22 3 176.48 13.64
 -2 -22 3 182.56 17.75
 -2 -22 3 170.59 13.15
 2 -22 -3 176.44 12.87
 -2 -22 3 175.07 14.61
 2 -22 -3 198.76 15.22
 -2 -22 3 185.32 17.51
 -2 -22 3 192.89 13.98
 2 -22 -2 78.77 10.96
 -2 22 2 51.28 10.24
 -2 -22 2 81.99 11.32
 -2 -22 2 82.75 15.34
 2 -22 -2 109.78 15.09
 2 -22 -2 78.5 10.56
 -2 -22 2 86.52 12.72
 2 -22 -2 79.71 11.76
 -2 -22 2 78.94 9.88
 -2 -22 1 -0.75 7.24
 2 -22 -1 5.37 9.27
 -2 -22 1 -0.33 13.74
 2 -22 -1 4.8 11.3
 2 -22 -1 -3.42 8.57
 2 -22 -1 1.33 9.84
 -2 22 1 18.77 9.31
 -2 -22 1 -1.1 11.73
 -2 -22 1 8.75 11.6
 -2 -22 1 3.59 9.19
 -2 -22 1 -3.47 9.19
 -2 -22 1 -3.64 6.59
 -2 -22 0 48.04 8.15
 2 -22 0 64.12 11.68
 2 -22 0 60.98 11.96
 -2 -22 0 72.63 15.91
 2 -22 0 71.91 11.23
 -2 -22 0 75.96 12.89
 -2 -22 0 82.31 14.03
 -2 -22 0 69.19 11.39
 -2 -22 0 77.45 11.24
 -2 -22 0 61.44 10.2
 2 -22 0 80 12.82
 -2 -22 0 65.81 8.73
 -2 -22 -1 68.07 11.61
 2 -22 1 71.55 11.59
 2 -22 1 70.64 13.08
 -2 22 -1 62.88 10.15
 2 -22 1 61.54 10.83
 -2 -22 -1 83.99 16.2
 -2 -22 -1 71.53 10.42
 -2 -22 -1 74.26 10.61
 -2 -22 -1 67.79 8.41
 -2 -22 -1 88.46 12.66
 2 -22 2 36.36 10.93
 -2 22 -2 28.9 8.74
 -2 -22 -2 29.88 8.99
 -2 -22 -2 26.77 8.49
 -2 -22 -2 19.92 8.71
 -2 -22 -2 36.22 10.55
 -2 -22 -2 33.46 7.01
 2 -22 3 132.27 13.6
 -2 -22 -3 135.24 11.71
 -2 -22 -3 132.57 10.42
 -2 22 -3 116.64 10.99
 2 -22 3 129.09 14.98
 -2 -22 -3 153.02 16.53
 -2 -22 -3 132.77 11.88
 -2 -22 -3 152.66 11.47
 -2 -22 -3 112.53 9.34
 2 -22 4 80.3 12.35
 -2 -22 -4 62.37 6.83
 -2 -22 -4 91.53 12.97
 -2 -22 -4 74.01 9.19
 2 -22 5 9.81 9.04
 2 -22 5 0.13 6.26
 -2 -22 -5 3.34 6.24
 -2 -22 -5 4.67 8.79
 2 -22 6 92.86 8.89
 -2 -22 -6 94.28 7.79
 -2 -22 -6 74.7 8.61
 2 -22 6 108.04 9.72
 2 -22 7 51.1 6.47
 -2 22 -7 60.06 5.08
 2 -22 7 54.93 7.08
 2 22 7 53.11 4.78
 -2 -22 -7 42.24 5.1
 -2 -22 -7 54.07 4.7
 -2 -23 8 47.36 5.6
 -2 -23 8 48.5 6.7
 2 -23 -8 50.59 4.94
 -2 -23 7 47.8 8.29
 -2 -23 7 54.49 8.08
 2 -23 -7 41.58 6.58
 -2 -23 7 39.79 6.17
 -2 -23 7 48.91 9.01
 -2 -23 6 4.1 5.68
 -2 23 6 4.01 5.53
 2 -23 -6 0.61 6.66
 -2 -23 6 6 7.77
 -2 -23 6 5.07 7.78
 -2 -23 5 82.63 10.39
 -2 -23 5 102.12 8.88
 -2 -23 5 114.69 10.51
 -2 23 5 100.52 8.67
 2 -23 -5 104.26 10.36
 -2 -23 5 90.72 9.19
 -2 -23 5 101.26 8.58
 2 -23 -5 97.23 8.47
 -2 -23 5 115.04 12.51
 -2 -23 4 116.69 11.91
 -2 -23 4 133.21 10.89
 -2 -23 4 97.18 9.69
 -2 23 4 83.73 8.12
 2 -23 -4 104.13 11.03
 -2 -23 4 112.08 13.66
 -2 -23 4 111.23 10.03
 -2 -23 3 57.18 8.73
 -2 -23 3 48.83 12.84
 2 -23 -3 67.64 13.23
 -2 -23 3 56.83 11.39
 -2 -23 3 55.19 8.29
 -2 23 3 41.5 9.24
 -2 -23 3 63.63 13
 -2 -23 3 60.15 10.03
 2 -23 -3 44.99 10.09
 -2 -23 3 55.07 9.24
 -2 23 2 48.87 9.69
 -2 -23 2 74.43 10.21
 2 -23 -2 98.83 13.58
 -2 -23 2 58.62 14.27
 -2 -23 2 104.63 13.59
 2 -23 -2 97.95 10.13
 -2 -23 2 78.36 11.81
 2 -23 -2 88.65 11.27
 -2 -23 2 91.61 9
 -2 -23 1 162.93 15.73
 2 -23 -1 145.58 13.56
 -2 -23 1 170.58 15.36
 2 -23 -1 155.03 13.17
 -2 23 1 157.07 12.49
 -2 -23 1 139.82 17.19
 2 -23 -1 156.42 14.64
 2 -23 -1 154.45 12.49
 -2 -23 1 150.73 12.74
 -2 -23 1 150.85 14.8
 -2 -23 1 162.53 13.02
 -2 -23 1 137.02 10.47
 -2 -23 0 17.88 8.98
 2 -23 0 15 9.54
 -2 -23 0 20.87 13.48
 2 -23 0 18.73 9.11
 -2 -23 0 15.1 10.61
 -2 -23 0 20.17 11.66
 2 -23 0 14.83 10.31
 -2 23 0 25.2 8.46
 -2 -23 0 18.67 7.31
 -2 -23 0 17.39 8.6
 -2 -23 -1 40.16 10.12
 -2 -23 -1 69.76 11.64
 -2 -23 -1 52.03 14.52
 2 -23 1 37.49 10.11
 -2 -23 -1 50.23 12.41
 2 -23 1 40.86 11.69
 -2 23 -1 46.11 8.81
 -2 -23 -1 40.9 8.75
 -2 -23 -1 41.14 6.52
 -2 -23 -1 48.34 10.12
 2 -23 2 93.71 13.35
 -2 -23 -2 105.93 10.59
 -2 -23 -2 97.98 11.43
 2 -23 2 81.06 11.46
 -2 -23 -2 98.03 10.07
 -2 -23 -2 98.53 9.74
 -2 -23 -3 25.15 7.48
 2 -23 3 20 6.45
 -2 -23 -3 20.39 6.37
 -2 -23 -3 23.9 11.85
 -2 23 -3 26.01 6.97
 2 -23 3 20.45 9.48
 -2 -23 -3 26.13 7.78
 -2 -23 -3 29.42 7.12
 2 -23 4 52.76 10.33
 2 -23 4 54.92 9.3
 2 -23 4 49.13 10.57
 -2 -23 -4 43.5 10.38
 2 -23 4 45.23 6.5
 -2 -23 -4 35.7 6.93
 2 -23 4 39.1 8.59
 2 23 4 51.19 5.67
 -2 -23 -5 102.12 10.06
 2 -23 5 110.06 10.81
 2 -23 5 86.6 7.04
 -2 -23 -5 97.93 7.84
 2 -23 5 105.83 9.89
 2 23 5 73.25 6.25
 -2 -23 -6 45.98 4.89
 -2 -23 -6 51.77 6.64
 -2 -24 7 8.32 4.81
 2 -24 -7 10.92 6.57
 -2 -24 7 7.13 5.18
 -2 -24 7 5.04 5.86
 2 -24 -7 4.73 3.86
 2 -24 -6 118.35 11.04
 -2 -24 6 118.78 9.9
 -2 -24 6 120.65 10.87
 2 -24 -6 99.86 8.06
 -2 24 6 98.52 6.74
 -2 -24 6 103.56 8.92
 -2 -24 5 32.38 7.19
 -2 24 5 57.19 7.39
 2 -24 -5 35.42 9.91
 2 -24 -5 29.71 7.14
 -2 24 5 40.63 5.09
 -2 -24 5 39.59 8.93
 -2 -24 4 16.23 6.37
 2 -24 -4 15.46 6.38
 2 -24 -4 35.5 10.7
 -2 -24 4 20.43 8.51
 -2 -24 4 15.93 6.57
 -2 24 4 3.6 6.59
 -2 -24 4 19.83 5.74
 -2 -24 4 16.57 9.47
 2 -24 -4 13.32 7.32
 2 -24 -3 75.38 11.65
 -2 -24 3 58 7.06
 -2 24 3 86.53 9.39
 2 -24 -3 58.46 9.03
 -2 -24 3 63.78 8.58
 -2 -24 3 71.04 11.99
 -2 -24 3 74.3 8.82
 -2 -24 3 66.85 10.66
 -2 -24 3 81.4 9.33
 -2 -24 2 10.35 11.1
 2 -24 -2 23.86 10.57
 -2 -24 2 23.19 10.25
 -2 24 2 23.75 7.53
 -2 -24 2 16.73 8.73
 2 -24 -2 15.05 7.3
 2 -24 -2 18.32 8.36
 -2 -24 2 18.22 7.04
 2 -24 -1 21.18 8.53
 -2 -24 1 36.99 10.62
 -2 -24 1 17.08 12.08
 2 -24 -1 34.73 9.71
 2 -24 -1 22.63 7.64
 -2 -24 1 31.8 10.56
 -2 -24 1 29.73 9.96
 -2 -24 1 24.45 7.66
 2 -24 -1 23.68 8.37
 -2 24 1 30.25 7.97
 -2 -24 1 23.19 7.99
 -2 -24 1 20.32 7.72
 -2 -24 0 177.72 14.51
 -2 -24 0 145.43 15.94
 2 -24 0 140.21 12.1
 2 -24 0 138.08 11.82
 2 -24 0 164.73 13.11
 -2 24 0 189.35 12.01
 -2 -24 0 140.91 11.82
 -2 -24 0 183.89 12.35
 -2 -24 0 145.3 13.26
 -2 -24 -1 33.07 10.91
 -2 -24 -1 33.2 9.64
 -2 -24 -1 45.12 8.71
 -2 -24 -1 32.25 12.49
 2 -24 1 23.88 8.49
 -2 24 -1 21.12 7.07
 2 -24 1 34.18 9.99
 -2 -24 -1 27.73 8.43
 -2 -24 -1 39.76 7.74
 -2 -24 -1 20.7 8.19
 2 -24 2 34.93 8.59
 2 -24 2 32.59 10.23
 -2 24 -2 32.42 6.87
 -2 -24 -2 24.5 8.07
 -2 -24 -2 32.53 10.53
 -2 -24 -2 37.53 7.7
 -2 -24 -2 27.34 8.2
 -2 -24 -2 35.04 6.82
 2 -24 2 37.27 7
 2 -24 3 111.73 10.21
 -2 -24 -3 116.48 8.47
 -2 -24 -3 109.35 11.97
 2 -24 3 102.96 10.75
 -2 -24 -3 104.17 9.84
 2 -24 4 69.23 9.14
 -2 -24 -4 75.92 8.23
 -2 -24 -4 81.23 9.61
 2 -24 4 68.14 9.06
 -2 -24 -4 81.75 9.88
 -2 -24 -4 69.48 6.69
 2 -24 4 76.06 7.86
 2 -24 4 84.13 8.57
 2 -24 5 9.27 5.66
 -2 -24 -5 9.06 5.08
 2 -24 5 5.13 6.11
 -2 -24 -5 7.27 5.65
 -2 25 6 4.68 3.59
 2 -25 -6 4.44 5.8
 -2 -25 6 6.15 5.15
 -2 -25 6 3.3 3.59
 -2 -25 6 -0.34 5.86
 2 -25 -6 2.05 3.28
 -2 -25 6 -0.35 3.78
 2 -25 -5 73.71 8.89
 -2 -25 5 53.76 5.33
 -2 -25 5 59.89 5.79
 2 -25 -5 58.34 6.49
 -2 25 5 57.84 6.13
 -2 -25 5 60.49 7.83
 2 -25 -4 109.81 10.99
 -2 -25 4 108.8 9.46
 -2 -25 4 109.36 10.07
 2 -25 -4 104.18 9.17
 2 -25 -4 94.96 8.61
 -2 -25 4 124.4 10.95
 2 -25 -3 4.25 5.89
 -2 -25 3 5.8 5.72
 2 -25 -3 10.59 8.12
 -2 -25 3 5.75 7.78
 -2 -25 3 11.87 6.42
 -2 -25 3 11.4 7.01
 2 -25 -3 -0.78 6.38
 2 -25 -3 6.65 5.84
 2 -25 -3 -0.87 6.22
 -2 25 3 5.36 5.81
 -2 -25 3 7.67 8.51
 -2 -25 2 33.3 7.41
 -2 -25 2 39.03 9.28
 -2 -25 2 34.17 7.61
 -2 25 2 30.4 6.71
 -2 -25 2 36.3 7.17
 -2 -25 2 34.14 7.25
 2 -25 -2 38.47 8.61
 -2 -25 1 65.04 11.54
 2 -25 -1 58.99 8.85
 -2 -25 1 77.96 10.21
 -2 -25 1 88.52 10.68
 -2 25 1 90.21 8.3
 -2 -25 1 64.18 7.24
 -2 -25 1 83.08 8.59
 -2 -25 1 90.76 9.84
 -2 -25 0 6.19 8.12
 -2 -25 0 13.64 7.07
 -2 -25 0 6.69 8.45
 -2 -25 0 1.72 10
 2 -25 0 -0.38 6.08
 2 -25 0 3.71 7.35
 -2 25 0 2.72 5.77
 -2 -25 0 3.24 5.69
 -2 -25 0 5.84 6.4
 -2 -25 0 -0.16 7.35
 -2 -25 -1 42.22 9.54
 -2 -25 -1 37.85 10.71
 2 -25 1 42.49 7.6
 -2 25 -1 57.63 6.41
 2 -25 1 45.57 8.74
 -2 -25 -1 28.65 6.85
 -2 -25 -1 42.43 6.78
 2 -25 1 46.93 6.95
 -2 -25 -1 52.4 7.67
 -2 -25 -1 49.66 8.45
 2 -25 2 104.01 8.89
 -2 -25 -2 92.68 8.63
 -2 -25 -2 124.61 8.7
 -2 -25 -2 118.18 9.06
 2 -25 2 110.11 10.58
 -2 25 -2 84.16 6.96
 2 -25 2 108.38 10.15
 -2 -25 -2 125.09 10.75
 2 -25 3 3.2 5.68
 2 -25 3 1.1 6.17
 -2 -25 -3 1.24 6.84
 2 -25 3 4.38 4.88
 -2 -25 -3 7.09 5.41
 2 -25 4 27.89 5.34
 -2 -25 -4 20.83 6.01
 2 -25 4 21.52 5.37
 -2 -25 -4 26.02 6.21
 -2 -25 -4 25.27 4.4
 -2 -26 5 37.79 4.67
 2 -26 -5 33.34 5.09
 -2 -26 4 18.75 6.08
 2 -26 -4 29.62 6.08
 -2 -26 4 28.53 5.12
 -2 -26 4 22.75 4.67
 -2 26 4 40.22 4.41
 -2 -26 4 34.42 6.56
 -2 -26 4 31.84 5.77
 2 -26 -3 53.23 7.25
 2 -26 -3 55.72 7.1
 -2 -26 3 65.58 7.48
 -2 -26 3 64.84 8.3
 -2 -26 3 57.03 6.73
 -2 -26 2 52.31 7.8
 -2 -26 2 37.68 7.84
 2 -26 -2 36.71 6.68
 2 -26 -2 24.68 6.01
 -2 -26 1 10.05 7.14
 -2 -26 1 8.13 6.54
 -2 26 1 -1.29 4.23
 2 -26 -1 4.11 5.07
 -2 -26 1 9.29 5.1
 -2 -26 1 6.94 5.39
 2 -26 -1 6.93 6.65
 -2 -26 0 91.99 8.37
 -2 -26 0 73.32 7.2
 -2 -26 0 78.26 9.55
 -2 -26 0 79.96 7.78
 2 -26 1 51.76 7.05
 -2 -26 -1 33.31 6.43
 -2 26 -1 16.86 3.61
 2 -26 1 33.16 7.53
 -2 -26 -1 42.87 6.72
 -2 -26 -1 27.38 8.15
 -2 -26 -1 20.08 4.14
 -2 -26 -2 7.68 5.88
 2 -26 2 2.73 5.7
 2 -26 2 5.18 4.08
 2 -26 2 11.52 4.87
 -2 -26 -2 6.65 4.06
 2 -26 3 56.88 5.15
 -2 -26 -3 63.62 6.22
 -2 -27 2 25.4 5.03
 2 -27 -2 32.29 5.05
 -2 -27 2 30.18 5.23
 -2 -27 2 25.69 4.93
 2 -27 -1 54.16 5.45
 -2 -27 1 46.17 5.12
 -2 -27 0 17.51 4.89
 -2 -27 0 16.07 4.68
 2 -27 0 23.35 4.99
 2 -27 0 19.76 4.94
 2 -27 1 43 5.13
 3 0 -15 69.51 5.31
 3 0 -15 68.89 5.76
 -3 0 14 23.37 4.99
 3 0 -14 17.16 6.7
 3 0 -14 18.99 6.23
 -3 0 13 201.12 12.51
 -3 0 13 192.92 13.31
 -3 0 13 211.74 15.95
 -3 0 13 195.57 12.65
 3 0 -13 217.21 14.15
 3 0 -13 198.02 13.55
 3 0 -12 202.23 14.75
 3 0 -12 207.07 29.24
 -3 0 12 194.63 15.03
 3 0 -12 235.43 15.26
 -3 0 12 220.82 17.01
 -3 0 12 214.29 14.03
 -3 0 12 252.94 14.85
 3 0 -12 218.2 15.43
 3 0 -11 385.81 20.68
 3 0 -11 346.84 19.97
 3 0 -11 391.63 37.64
 3 0 -11 372.22 20.21
 -3 0 11 339.12 19.55
 3 0 -11 388.06 19.3
 -3 0 11 373.05 19.6
 -3 0 11 389.94 20.26
 -3 0 11 389.69 22.24
 3 0 -10 104.02 10.64
 3 0 -10 133.61 24
 3 0 -10 114.71 10.84
 -3 0 10 118.29 10.52
 -3 0 10 134.42 13.1
 3 0 -10 111.46 9.98
 -3 0 10 110.51 10.43
 -3 0 9 435.36 22.28
 -3 0 9 424.15 20.43
 3 0 -9 463.96 37.32
 3 0 -9 443.91 20.83
 3 0 -9 415.49 20.64
 3 0 -8 79.13 16.89
 -3 0 8 80.21 7.39
 3 0 -7 648.55 38.44
 -3 0 7 541.35 22.97
 3 0 -6 7202.71 253.28
 -3 0 6 6708.33 240.7
 -3 0 6 6693.03 241.58
 3 0 -5 139.36 15.01
 -3 0 5 117.7 10.47
 -3 0 5 125.13 10.1
 -3 0 4 21.92 6.73
 -3 0 4 30.75 7.22
 -3 0 4 20.78 6.9
 -3 0 3 2701.31 104.3
 -3 0 3 2858.38 103.94
 -3 0 3 2861.85 104.99
 -3 0 3 2658.92 103.55
 3 0 -2 86.94 4.88
 -3 0 2 96.26 6.92
 -3 0 2 89.93 9.85
 -3 0 2 99.21 10.51
 -3 0 2 79.02 9.8
 -3 0 2 111.8 9.06
 -3 0 1 725.69 24.67
 -3 0 1 723.91 28.81
 -3 0 0 272.39 15.17
 -3 0 0 240.28 15.81
 -3 0 0 248.53 17.04
 -3 0 0 275.04 16.24
 -3 0 0 250.45 16.45
 -3 0 -1 1998.71 77.04
 -3 0 -1 1990.45 75.74
 -3 0 -1 1964.01 76.28
 -3 0 -1 1903.47 75.49
 -3 0 -2 428.36 21.72
 -3 0 -2 400.35 21.13
 -3 0 -2 453.83 26.05
 -3 0 -3 375.58 24.62
 -3 0 -3 362.39 23.55
 -3 0 -3 326.78 17.08
 3 0 4 1182.08 45.04
 -3 0 -4 1205.58 57.44
 3 0 5 371.59 17.82
 -3 0 -5 392.67 29.67
 -3 0 -6 337.18 30.94
 -3 0 -6 347.01 17.72
 -3 0 -6 347.17 18.05
 -3 0 -6 349.71 18.22
 3 0 6 365.76 18.07
 -3 0 -6 370.88 18.77
 3 0 7 74.82 9.18
 -3 0 -7 69.66 8.92
 -3 0 -7 70.88 9.28
 -3 0 -7 79.29 20.67
 -3 0 -7 70.65 10.08
 -3 0 -7 72.53 9.61
 -3 0 -7 67.48 8.23
 -3 0 -8 93.54 10.33
 -3 0 -8 76.86 11.03
 -3 0 -8 76.94 11.99
 -3 0 -8 75.43 10.36
 3 0 8 58.91 11.57
 3 0 8 81.85 10.07
 -3 0 -8 84.14 11.11
 -3 0 -9 37.03 9.73
 3 0 9 26.48 10.63
 -3 0 -9 38.16 10.81
 -3 0 -9 42.37 10.12
 -3 0 -9 29.06 8.79
 3 0 9 41.04 8.84
 -3 0 -9 34.79 8.8
 -3 0 -10 161.22 11.98
 -3 0 -10 142.85 12.76
 -3 0 -10 164.26 11.99
 -3 0 -10 141.49 13.12
 3 0 10 147.73 13.91
 3 0 11 49.38 8.66
 -3 0 -11 54 7.18
 -3 0 -11 53.57 7.39
 3 0 12 8.2 4.89
 -3 0 -12 5.57 3.71
 3 0 12 4.52 4.24
 3 -1 -15 28.52 4.37
 3 1 -15 16.29 4.27
 3 1 -15 15.7 3.76
 3 -1 -15 26.18 3.98
 -3 1 14 235.51 12.52
 -3 -1 14 221.9 12.16
 3 -1 -14 271.09 13.81
 3 1 -14 250.43 13.65
 3 -1 -14 244.31 13.16
 3 1 -14 246.84 13.19
 3 -1 -13 214.32 14.22
 3 1 -13 214.63 14.29
 -3 -1 13 194.78 14.2
 -3 1 13 213.79 13.6
 3 1 -13 240.9 14.6
 -3 1 13 240.52 13.99
 -3 -1 13 225.39 13.46
 -3 1 13 251.32 14.3
 -3 1 13 262.12 17.14
 -3 -1 13 253.19 17.16
 3 -1 -13 218.29 14.47
 3 1 -13 238.45 15.14
 -3 1 12 8.08 10.41
 -3 -1 12 15.42 6.95
 -3 1 12 9.67 6.8
 -3 -1 12 15.95 6.9
 -3 1 12 8.15 7.07
 3 -1 -12 19.92 8.54
 3 1 -12 4.06 7.98
 3 -1 -12 5.9 16.56
 3 1 -12 4.69 15.45
 3 1 -12 11.43 7.48
 3 1 -12 2.92 8.51
 3 -1 -12 13.06 8.69
 -3 1 12 7.66 7.21
 -3 1 12 4.38 7.38
 3 -1 -12 22.05 8.84
 3 1 -12 3.59 8.13
 -3 -1 11 577.33 26.36
 -3 1 11 573.25 26.98
 3 -1 -11 543.14 26.54
 3 1 -11 548.9 26.76
 3 -1 -11 546.7 45.25
 3 1 -11 602.84 47.35
 3 1 -11 592.24 25.84
 -3 -1 11 551.8 26.11
 -3 1 11 583.58 26.72
 3 -1 -11 565.84 25.77
 3 -1 -11 527.99 26.65
 -3 1 11 543.56 28.72
 -3 1 11 584.53 26.62
 -3 -1 11 561.63 26.76
 3 1 -11 568.26 26.85
 3 -1 -11 563.02 26.92
 -3 -1 10 260.81 14.9
 -3 1 10 250.36 15.34
 3 -1 -10 264.7 15.73
 3 1 -10 202.14 14.9
 3 -1 -10 284.38 31.7
 3 1 -10 212.24 29.68
 3 -1 -10 294.25 15.11
 3 1 -10 226.81 14.11
 -3 1 10 238.38 14.77
 3 -1 -10 258.27 15.6
 -3 1 10 237.62 17
 -3 1 10 224.12 14.78
 -3 -1 10 277.62 15.63
 3 1 -10 231.95 15.03
 3 -1 -10 294.01 15.96
 -3 1 9 108.94 9.14
 -3 -1 9 97.13 9.13
 3 -1 -9 119.01 21.15
 3 1 -9 126.69 22.7
 3 -1 -9 116.08 9.17
 -3 1 9 109.99 10.85
 -3 -1 9 90.22 8.68
 3 1 -9 105.01 9.67
 3 -1 -9 102.95 9.3
 3 1 -9 121.67 9.81
 3 -1 -9 117.32 9.62
 -3 1 8 845.05 29.79
 -3 -1 8 570.97 28.23
 3 1 -8 957.03 49.55
 3 -1 -8 699.25 44.98
 -3 1 7 1558.66 52.65
 -3 -1 7 1224.9 52
 3 -1 -7 1396.46 67.77
 3 1 -7 1723.1 70.63
 -3 1 6 683.25 27.34
 -3 -1 6 430.63 25.13
 -3 1 6 703.5 26.94
 -3 -1 6 516.76 24.93
 3 1 -6 674.93 35.68
 3 -1 -6 592.52 35.04
 -3 1 5 806.54 33.31
 -3 -1 5 676.71 32.33
 -3 1 5 797.3 33.85
 -3 1 5 707.2 32.34
 -3 -1 5 668.45 31.48
 3 -1 -5 745.12 38.51
 3 1 -5 859.4 39.35
 -3 -1 4 4946.03 142.29
 -3 1 4 3170.46 139.25
 -3 -1 4 4436.51 140.49
 -3 1 4 3149.21 138.56
 3 1 -4 3276.77 141.24
 -3 -1 4 4982.22 141.51
 -3 -1 4 4777.46 142.95
 -3 1 4 2902.64 138.21
 -3 -1 3 1441.03 55.76
 -3 1 3 1753.65 57.17
 -3 -1 3 1288.41 55.65
 -3 -1 3 1321.01 54.68
 -3 1 3 1837.83 58.43
 3 -1 -3 1248.92 51.43
 -3 -1 3 1272.23 52.22
 -3 -1 3 1355.64 56.19
 -3 -1 3 1324.22 55.05
 -3 1 2 9639.87 314.84
 -3 -1 2 7742.15 312.58
 -3 -1 2 8157.88 313.52
 -3 1 2 9686.72 314
 -3 1 2 9999 310.75
 -3 -1 2 8418.67 310.34
 -3 1 2 9234.06 312.93
 -3 -1 2 7516.35 313.03
 -3 1 1 2200.8 66.3
 -3 -1 1 1487.62 59.01
 3 -1 -1 1527.75 58.7
 -3 1 1 2130.82 61.62
 -3 -1 1 1509.66 58.28
 -3 -1 1 1475.95 62.62
 -3 -1 0 1434.8 56.08
 -3 -1 0 1377.28 58.53
 -3 -1 0 1379.08 57.47
 -3 -1 0 1449.66 57.9
 -3 -1 0 1420.3 57.41
 -3 -1 0 1382.06 58.39
 -3 1 0 1593.75 58.41
 -3 1 0 1588.28 59.17
 -3 -1 -1 277.33 17.41
 -3 -1 -1 271.32 17.67
 -3 1 -1 406.38 19.97
 -3 1 -1 423.64 19.51
 -3 1 -1 401.45 21.14
 -3 -1 -1 287.64 18.42
 -3 1 -1 356.93 19.04
 -3 -1 -1 275.21 17.3
 -3 -1 -1 266 18.4
 -3 1 -2 1528.09 67.44
 -3 -1 -2 1953.06 68.59
 -3 1 -2 1490.05 66.7
 -3 1 -2 1604.62 71.33
 -3 -1 -2 2176.75 72.92
 -3 -1 -2 2174.11 73.66
 -3 -1 -2 1979.78 67.88
 -3 1 -2 1455.81 66.65
 -3 1 -3 557.09 25.6
 -3 -1 -3 498.77 25.05
 -3 1 -3 584.21 33.04
 -3 -1 -3 597.66 32.52
 -3 -1 -3 544.92 24.73
 -3 1 -3 522.87 25.01
 -3 -1 -3 570.55 31.1
 -3 -1 -4 227.64 21.37
 -3 1 -4 404.21 26.55
 3 1 4 398.61 14.68
 -3 -1 -4 219.59 22.27
 3 -1 4 205.91 12.69
 -3 1 -5 565.4 40.26
 -3 -1 -5 790.79 43.83
 3 1 5 610.1 28.95
 3 -1 5 866.76 30.21
 -3 -1 -6 321.26 16.53
 -3 1 -6 282.31 16.21
 -3 -1 -6 295.55 28.81
 -3 1 -6 252.88 15.37
 -3 -1 -6 309.22 16.05
 -3 -1 -6 337.79 16.93
 -3 1 -6 283.33 16.46
 3 -1 6 347.71 16.76
 3 1 6 283.64 16.04
 -3 -1 -6 322.86 16.89
 -3 1 -6 304.31 16.88
 -3 -1 -7 138.35 11.61
 -3 1 -7 182.33 12.44
 -3 -1 -7 132.89 11.63
 -3 1 -7 162.24 12.27
 -3 1 -7 175.05 13.07
 -3 -1 -7 145.39 12.57
 -3 -1 -7 157.55 13.67
 -3 -1 -7 147.8 12.54
 -3 1 -7 175.74 12.93
 -3 -1 -7 116.1 10.26
 3 -1 7 151.21 11.92
 -3 1 -7 174.66 25.1
 3 1 7 203.15 12.79
 -3 1 -8 433.85 21.56
 -3 -1 -8 359.5 20.66
 -3 1 -8 466.35 22.57
 -3 -1 -8 351.79 20.98
 -3 -1 -8 382.16 22.06
 -3 1 -8 446.12 38.52
 3 -1 8 376.06 20.75
 3 1 8 467.1 21.84
 3 1 8 362.67 22.72
 -3 1 -8 445.24 21.26
 -3 -1 -8 344.61 20.17
 -3 -1 -8 353.49 20.99
 -3 1 -8 449.94 22.09
 -3 1 -9 288.53 16.25
 -3 -1 -9 206.83 15.06
 -3 -1 -9 205.57 15.63
 -3 1 -9 275.95 16.73
 -3 1 -9 280.01 17.74
 -3 -1 -9 202.26 16.29
 3 -1 9 177.55 14.36
 3 1 9 306.52 16.45
 3 -1 9 187.64 16.97
 3 1 9 275.38 18.09
 -3 1 -9 248.77 15.38
 -3 -1 -9 200.17 14.82
 -3 1 -9 288.83 16.87
 -3 -1 -9 191.76 15.35
 -3 1 -10 11.88 7.49
 -3 -1 -10 5.93 7.54
 -3 -1 -10 12.24 8.33
 -3 1 -10 8.88 8.72
 -3 -1 -10 7.03 8.71
 -3 1 -10 10.28 9.19
 3 1 10 14.4 6.99
 3 -1 10 10.13 9.65
 3 1 10 14.46 9.19
 -3 -1 -10 7.6 7.35
 -3 1 -10 11.27 7.48
 -3 -1 -10 5.11 8.51
 -3 -1 -11 76.11 7.97
 -3 1 -11 77.38 7.96
 -3 1 -11 76.13 8.48
 3 -1 11 82.64 9.84
 3 1 11 73.75 9.09
 -3 -1 -11 82.07 7.99
 -3 1 -11 84.32 7.95
 3 1 11 76.52 8.54
 -3 1 -11 91.68 9.07
 -3 -1 -12 83.85 5.79
 -3 1 -12 72.64 5.67
 3 -1 12 90.39 6.79
 3 1 12 87.41 6.62
 3 -1 12 94.52 7.13
 3 1 12 71.49 6.3
 3 -2 -15 59.13 5.1
 3 -2 -15 56.85 4.74
 3 2 -15 50.17 4.7
 3 2 -15 56.64 5.41
 -3 -2 14 3.67 5.05
 -3 2 14 9.62 5.02
 3 2 -14 7.29 6.38
 3 -2 -14 3.72 6.15
 3 2 -14 4.72 5.7
 3 -2 -14 1.04 5.6
 -3 2 14 10.19 4.99
 -3 -2 13 92.48 10.59
 3 2 -13 129.15 10.86
 -3 2 13 130.56 10.71
 3 2 -13 134.71 11.94
 3 -2 -13 112.58 10.92
 -3 2 13 142.45 13.29
 -3 2 13 128.5 10.33
 -3 -2 13 105.05 9.12
 -3 -2 13 97.37 9.23
 3 -2 -13 113.58 10.75
 3 2 -13 123.71 10.8
 -3 2 12 340.79 18.88
 -3 -2 12 362.25 18.57
 3 2 -12 336.91 18.01
 -3 -2 12 373.21 18.23
 -3 2 12 356.84 19.68
 3 2 -12 362.23 20.19
 3 -2 -12 384.77 19.96
 3 2 -12 329.99 19.17
 3 -2 -12 391.33 19.85
 3 -2 -12 374.78 37.12
 3 2 -12 365.39 37.01
 -3 2 12 347.4 21.46
 3 2 -12 344.62 19.19
 -3 2 12 306.95 18.73
 -3 2 12 357.21 18.96
 -3 2 11 16.58 7.51
 -3 2 11 16.89 9.74
 3 2 -11 22.51 7.79
 3 2 -11 20.6 8.45
 -3 -2 11 75.93 8.27
 -3 2 11 19.04 7.88
 3 2 -11 15.51 8.23
 3 -2 -11 65.85 9.61
 3 2 -11 23.45 18.73
 3 -2 -11 81.33 21.91
 3 -2 -11 75.66 10.04
 -3 2 11 20.2 7.74
 -3 2 11 23.03 7.98
 3 -2 -11 83.4 10.21
 -3 -2 10 231.47 12.11
 3 -2 -10 238.12 13.38
 3 -2 -10 295.54 31.41
 3 2 -10 64 20.65
 -3 -2 10 235.6 15.25
 -3 2 10 82.98 11.48
 3 -2 -10 243 13.41
 -3 -2 10 245.62 13.28
 3 -2 -10 265.47 13.88
 3 -2 -10 275.44 12.88
 -3 2 10 73.82 9.29
 3 -2 -9 419.3 20.1
 3 -2 -9 433 20.19
 3 -2 -9 455.62 37.53
 3 2 -9 362.98 34.51
 3 -2 -9 430.35 19.36
 -3 2 9 354.69 19.18
 3 -2 -9 471.86 20.57
 3 2 -9 368.73 19.48
 -3 2 9 356.72 19.16
 -3 -2 9 403.16 19.76
 -3 -2 9 465.44 21.96
 -3 2 9 383.57 21.19
 -3 -2 8 196.63 11.05
 -3 2 8 136.33 9.82
 3 -2 -8 225.84 24.69
 3 2 -8 113.61 19.29
 -3 2 7 19.26 4.65
 -3 -2 7 10.43 4.28
 3 2 -7 27.63 12.2
 3 -2 -7 11.33 12.59
 -3 -2 6 3883.97 134.22
 -3 2 6 3563.12 134.72
 3 2 -6 3668.46 135.94
 3 2 -6 3781.95 144.43
 -3 2 6 3396.01 134.63
 -3 2 6 3680.19 135.75
 -3 -2 5 1057.56 39.59
 -3 -2 5 1152.54 37.85
 -3 2 5 606.7 35.08
 3 2 -5 760.74 34.12
 3 -2 -5 1203.09 46.61
 3 2 -5 707.55 39.44
 -3 -2 5 1018.18 37.4
 -3 2 5 636.07 35.76
 -3 2 5 704.02 35.73
 -3 -2 5 1160.66 39.23
 3 2 -4 413.55 20.43
 3 -2 -4 216.52 15.37
 -3 -2 4 248.55 15.62
 -3 -2 4 224.57 16.71
 -3 -2 4 225.53 15.92
 -3 2 4 380.01 19.01
 -3 2 4 379.16 18.25
 -3 -2 4 219.55 15.59
 -3 -2 3 1867.87 63.77
 -3 -2 3 1787.72 64.91
 -3 -2 3 1871.09 59.09
 3 -2 -3 1944.43 61.35
 -3 -2 3 1760.44 63.39
 -3 2 3 979.34 60.25
 -3 -2 3 1841.8 64.48
 -3 2 3 972.83 60.72
 -3 2 2 1619.19 53.09
 -3 2 2 1795.09 50.43
 -3 2 2 1682.43 54.12
 -3 2 2 1715.25 53.31
 3 -2 -1 455 19.13
 -3 -2 1 394.43 16.02
 -3 -2 1 453.23 22.06
 -3 -2 1 462.39 22.51
 -3 -2 0 717.22 34.42
 -3 -2 0 673.83 32.9
 -3 -2 0 710.51 31.33
 3 -2 0 671.67 31.07
 -3 2 0 1070.67 37.3
 -3 -2 0 735.15 33.38
 -3 -2 0 687.09 33.46
 -3 2 0 1037.91 36.12
 -3 -2 -1 994.19 43.26
 -3 -2 -1 954.24 43.42
 -3 -2 -1 944.88 41.68
 -3 2 -1 1184.73 44.51
 -3 -2 -1 916.69 42.19
 -3 -2 -1 968.22 42.18
 -3 2 -1 1143.59 43.56
 -3 -2 -2 327.01 18.03
 -3 2 -2 350.43 19.41
 -3 -2 -2 296.2 19.32
 -3 -2 -2 342 21.58
 -3 -2 -2 318.74 19.79
 -3 2 -2 385.35 23.73
 -3 2 -2 354.89 19.59
 -3 -2 -2 317.96 18.58
 -3 2 -2 373.47 19.31
 -3 -2 -2 315.12 18.61
 -3 -2 -3 254.15 11.89
 -3 -2 -3 313.83 20.16
 -3 -2 -3 282.53 17.86
 -3 -2 -4 950.91 42.56
 3 -2 4 881.85 29.54
 -3 -2 -4 997.11 44.42
 -3 -2 -5 142.43 18.44
 3 2 5 133.71 9.76
 3 -2 5 164.27 10.15
 3 2 6 405.15 18.22
 3 -2 6 310.17 16.77
 -3 2 -6 406.97 32.98
 -3 -2 -6 305.5 16.77
 -3 -2 -6 285.25 27.78
 -3 -2 -6 325.95 18.26
 -3 -2 -6 305.64 16.74
 -3 2 -6 340.84 17.82
 -3 -2 -6 315.7 17.11
 -3 -2 -6 280.81 15.96
 -3 2 -6 381.67 18.46
 -3 -2 -6 317.41 17.22
 3 2 7 249.71 15.57
 3 -2 7 287.92 16.02
 -3 2 -7 241.72 28.53
 -3 -2 -7 266.55 15.65
 -3 2 -7 218.64 14.66
 -3 -2 -7 294.19 16.07
 -3 2 -7 213.03 15.09
 -3 -2 -7 251.07 28
 3 -2 7 267.97 16.71
 -3 -2 -7 289.05 17.4
 -3 2 -7 224.86 15.82
 -3 -2 -7 285.68 16.21
 -3 -2 -7 271.34 16.27
 -3 2 -7 218.77 15.83
 -3 -2 -7 260.9 14.49
 3 -2 8 75.33 10.11
 3 2 8 138.2 11.71
 -3 2 -8 116.26 11.64
 -3 -2 -8 76.76 10.5
 -3 2 -8 126.47 23.63
 -3 -2 -8 74.2 12
 -3 2 -8 128.89 12.38
 -3 -2 -8 83.67 11.26
 3 2 8 113.9 12.82
 -3 -2 -8 95.77 10.93
 -3 2 -8 131.99 11.37
 -3 2 -8 125.38 12.54
 -3 -2 -8 79.12 10.99
 -3 2 -9 359.68 16.85
 -3 -2 -9 187.34 15.05
 -3 2 -9 361.31 18.36
 -3 -2 -9 168.88 15.18
 -3 -2 -9 165.3 15.62
 -3 2 -9 358.77 19.22
 -3 2 -9 336.79 17.1
 -3 -2 -9 189.33 14.94
 3 -2 9 166.05 17.08
 3 2 9 327.73 18.89
 3 2 9 350.73 17.48
 -3 -2 -9 174.63 15.22
 -3 -2 -10 160.39 13.04
 -3 2 -10 272.12 14.39
 -3 -2 -10 152.7 13.5
 -3 2 -10 265.52 15.45
 -3 -2 -10 158.07 12.78
 -3 2 -10 290.99 14.81
 3 -2 10 131.29 14.8
 3 2 10 266.66 16.12
 3 2 10 289.04 14.78
 -3 -2 -10 143.36 13.3
 -3 2 -10 267.85 15.89
 -3 -2 -11 18.57 6.34
 -3 2 -11 59.08 7.36
 -3 2 -11 69.24 8.24
 -3 2 -11 64.39 8.17
 3 2 11 71.01 8.49
 3 -2 11 16.8 8.35
 -3 2 -11 63 7.16
 -3 -2 -11 24.08 6.67
 3 2 11 78.19 8.28
 3 2 12 5.7 4.17
 3 -2 12 25.53 4.83
 3 -2 12 25.1 5.69
 3 2 12 5.87 3.7
 -3 -2 -12 18.58 3.79
 -3 2 -12 1.24 3.45
 3 -3 -15 15.96 3.7
 3 3 -15 9.59 3.36
 3 3 -15 12.29 4.02
 -3 -3 14 96.04 8.15
 3 -3 -14 112.71 8.87
 3 3 -14 83.83 8.69
 -3 3 14 93.55 7.97
 3 3 -14 78.85 7.87
 3 -3 -14 105.02 8.36
 -3 3 14 92.18 7.68
 -3 -3 13 207.39 15.99
 3 3 -13 332.6 16.47
 -3 3 13 299.76 16.49
 3 3 -13 322.22 17.2
 3 -3 -13 257.22 15.78
 -3 3 13 343.89 16.58
 -3 -3 13 229.9 14.03
 3 -3 -13 261.36 15.61
 3 3 -13 308.25 16.36
 -3 -3 12 82.82 8.66
 3 3 -12 80.43 9.22
 -3 3 12 80.87 9.58
 3 3 -12 82.09 10.37
 3 -3 -12 77.32 10.1
 3 3 -12 66.18 20.04
 -3 3 12 71.85 9.98
 -3 -3 12 85.62 12.8
 -3 3 12 84.87 12.42
 3 3 -12 77.01 10.8
 3 -3 -12 71.31 10.46
 -3 3 12 77.87 9.56
 3 3 -12 74.46 10.36
 -3 3 11 274.28 17.74
 3 3 -11 254.68 16.74
 3 3 -11 238.48 17.6
 3 -3 -11 545.2 21.15
 3 -3 -11 507.5 42.38
 3 3 -11 241.44 32.12
 -3 -3 11 424.75 18.31
 -3 3 11 267.09 18.38
 -3 -3 11 512.03 23.29
 -3 3 11 294.38 20.18
 3 -3 -11 514.72 20.99
 -3 3 11 260.49 17.21
 3 3 -11 258.13 17.66
 -3 3 11 252.84 17.76
 3 -3 -11 558.1 21.52
 3 3 -10 443.45 20.82
 -3 3 10 445.49 21.81
 -3 3 10 412.31 22.15
 -3 -3 10 452.28 20.86
 3 -3 -10 391.31 21.41
 3 3 -10 374.43 21.48
 3 -3 -10 425.37 21.58
 3 -3 -10 477.53 40.43
 3 3 -10 436.36 38.6
 -3 3 10 444.5 21.49
 -3 -3 10 470.01 23.93
 -3 3 10 455.92 23.6
 3 -3 -10 456.53 22.16
 3 3 -10 431.19 21.7
 -3 3 10 439.64 22.57
 -3 3 9 19.9 7.72
 -3 -3 9 28.69 7.93
 -3 3 9 21.75 6.14
 -3 -3 9 26.89 6.82
 3 -3 -9 28.42 6.74
 3 -3 -9 33.27 16.29
 3 3 -9 21.78 15.55
 3 3 -9 22.49 6.86
 3 -3 -9 20.06 6.61
 -3 3 9 18.43 6.07
 3 -3 -9 24.62 6.5
 3 3 -9 21.28 6.21
 3 -3 -9 30.26 7.35
 -3 3 9 17.22 6.59
 -3 -3 8 72.72 8.06
 -3 3 8 167.28 9.52
 3 -3 -8 87.3 18.82
 3 3 -8 216.15 23.28
 -3 3 7 683.86 31.36
 3 3 -7 769.63 37.68
 3 3 -7 744.01 44.49
 -3 -3 6 155.94 12.86
 -3 3 6 115.24 10.52
 3 3 -6 120.54 11.2
 3 3 -6 107.92 15.25
 -3 3 6 125 10.95
 -3 3 6 117.9 11.16
 -3 -3 5 1109.81 54.43
 -3 -3 5 1122 52.57
 3 3 -5 1683.41 53.22
 3 3 -5 1773.13 61.51
 -3 3 5 1684.63 57.45
 -3 -3 5 1101.03 53.62
 -3 -3 5 1085.27 52.86
 -3 3 5 1608.84 56.03
 -3 -3 4 1937.73 72.87
 -3 -3 4 1879.21 74.64
 3 3 -4 1916.13 68.24
 3 3 -4 1947.9 74.74
 3 -3 -4 1807.69 73.02
 -3 -3 4 1836.54 73.87
 -3 -3 4 1769.96 72.6
 -3 3 4 1813.62 73.18
 -3 3 4 1891.08 74.36
 3 3 -3 203.69 15.38
 3 -3 -3 387.69 18.12
 -3 -3 3 400.87 20.94
 -3 -3 3 396.8 19.24
 -3 3 3 254.54 18.15
 -3 3 3 251.21 17.53
 -3 -3 3 382.97 20.1
 -3 -3 3 374.96 19.33
 -3 3 2 2030.44 81.6
 -3 -3 2 2372.54 85.72
 -3 3 2 2028.74 84.44
 -3 -3 2 2428.78 85.49
 -3 3 1 1320.04 48.07
 -3 -3 1 1306.73 49.73
 -3 -3 1 1348.44 49.75
 3 -3 0 116.28 9.68
 -3 -3 0 120.51 10.46
 -3 -3 0 128.29 11.16
 -3 -3 0 131.51 12.23
 -3 3 0 17.83 7.44
 -3 3 0 20.56 8.19
 -3 -3 0 120.15 11.19
 -3 -3 -1 252.03 16.66
 -3 -3 -1 254.78 16.09
 -3 -3 -1 258.13 17.68
 -3 3 -1 317.98 17.6
 -3 -3 -1 231.09 16.38
 -3 -3 -1 253.79 16.75
 -3 3 -1 326.95 18.54
 -3 -3 -2 1839.02 73.24
 -3 -3 -2 1684.89 70.58
 -3 -3 -2 1924.87 74.94
 -3 -3 -2 1881.32 73.02
 -3 -3 -2 1783 71.68
 -3 -3 -2 1677.19 71.49
 -3 3 -2 1958.87 72.79
 -3 3 -2 2085.01 73.91
 -3 -3 -3 365.62 20.58
 -3 3 -3 295.13 18.93
 -3 -3 -3 450.45 26.35
 -3 -3 -3 398.6 20.21
 -3 3 -3 299.81 19.08
 -3 3 -3 299.96 18.62
 -3 -3 -3 439.4 24.31
 3 -3 4 90.87 7.26
 -3 -3 -4 87.03 15.22
 -3 -3 -4 82.03 13.69
 -3 -3 -5 1347.27 61.76
 -3 -3 -5 1440.89 64.34
 3 -3 5 1360.2 47.69
 3 3 6 132.5 10.95
 -3 3 -6 132.85 22.34
 3 -3 6 169.09 11.44
 -3 -3 -6 172.5 11.58
 -3 -3 -6 177.65 11.61
 -3 -3 -6 171.4 21.59
 -3 -3 -6 146.2 10.72
 3 -3 6 155.57 12.29
 -3 -3 -6 173.52 12.84
 -3 3 -6 142.48 11.85
 -3 -3 -6 159.07 11.42
 -3 3 -6 133.82 11.54
 -3 -3 -6 165.84 11.92
 3 3 7 86.45 9.49
 3 -3 7 49.73 8.27
 -3 3 -7 78.97 8.94
 -3 -3 -7 59.06 8.76
 -3 -3 -7 45.35 8.51
 -3 3 -7 76.66 9.57
 -3 -3 -7 32.97 15.27
 -3 3 -7 94.73 21.19
 -3 -3 -7 49.15 8.02
 -3 -3 -7 50.74 8.78
 -3 -3 -7 47.23 10.12
 3 -3 7 38.7 9.83
 3 3 7 67.19 10.33
 -3 3 -7 77.61 10.56
 -3 -3 -7 48.25 9.01
 -3 3 -7 90.55 10.53
 -3 3 -8 501.31 24.14
 -3 -3 -8 449.67 23.29
 -3 3 -8 530.87 25.35
 -3 -3 -8 449.54 23.94
 -3 -3 -8 474.81 24.72
 -3 -3 -8 426.09 23.32
 -3 3 -8 514.38 23.65
 3 3 8 444.34 24.92
 3 3 8 533.64 24.5
 -3 3 -8 509.39 40.65
 3 -3 8 472.17 23.82
 -3 -3 -8 482.14 24.26
 -3 3 -9 259.99 16.15
 -3 -3 -9 236.37 15.38
 -3 3 -9 275.39 17.08
 -3 -3 -9 219.43 15.84
 -3 3 -9 270.88 17.92
 -3 -3 -9 227.14 16.55
 -3 -3 -9 222.73 15.35
 -3 3 -9 248.8 15.29
 3 3 9 249.54 17.01
 3 -3 9 202.27 17.93
 3 3 9 282.79 16.3
 -3 -3 -9 215.88 15.86
 -3 3 -10 4.31 8.31
 -3 3 -10 9.6 9.35
 -3 -3 -10 6.16 7.5
 -3 3 -10 3.52 6.85
 3 -3 10 3.83 9.85
 3 3 10 6.51 8.11
 3 3 10 5.5 6.74
 -3 -3 -10 3.15 7.19
 -3 3 -10 2.49 7.6
 -3 3 -11 113.52 9.6
 -3 3 -11 115.8 9.72
 3 -3 11 122.62 11.4
 3 3 11 93.9 8.98
 -3 -3 -11 103.15 8.63
 -3 3 -11 114.24 8.87
 -3 3 -11 109.93 8.39
 3 3 11 122.56 9.61
 -3 -3 -12 95.88 6.47
 3 -3 12 90 7.64
 -3 3 -12 114.57 6.38
 3 3 12 102.16 6.47
 3 4 -15 37.63 3.81
 3 -4 -15 26.26 4.13
 3 4 -15 39.12 4.64
 -3 -4 14 17.42 6.06
 3 -4 -14 11.13 5.67
 3 4 -14 44.33 7.07
 3 4 -14 45.44 6.46
 -3 -4 14 11.28 4.82
 3 -4 -14 15.14 5.66
 -3 4 14 43.31 6.58
 -3 4 14 41.93 5.91
 -3 4 13 132.85 11.37
 3 4 -13 126.46 10.69
 3 -4 -13 136.39 11.25
 3 4 -13 129.79 11.67
 -3 -4 13 143.66 13.13
 3 -4 -13 142.61 11.07
 3 4 -13 125.68 10.96
 -3 4 13 118.89 9.92
 -3 4 13 138.53 10.9
 -3 4 12 99.75 11.58
 3 -4 -12 231.36 13.91
 3 4 -12 99 11.36
 3 -4 -12 235.46 13.73
 3 4 -12 121.3 11.79
 -3 -4 12 242.8 16.18
 -3 4 12 119.6 13.68
 3 4 -12 108.5 10.31
 -3 4 12 97.71 10.85
 -3 -4 12 233.16 12.18
 -3 4 12 107.36 10.84
 -3 4 11 5.17 8.3
 3 -4 -11 34.11 8.73
 3 -4 -11 31.27 8.52
 3 4 -11 6.05 7.72
 3 4 -11 6.88 15.02
 -3 4 11 5.21 7.22
 3 4 -11 4.97 7.91
 -3 -4 11 22.93 10.23
 -3 4 11 7.48 9.25
 3 4 -11 6.58 6.81
 -3 4 11 2.96 6.87
 3 4 -10 36.94 7.81
 -3 4 10 31.8 10.05
 -3 -4 10 182.61 13.69
 3 4 -10 38.21 8.55
 -3 4 10 43.72 8.46
 -3 -4 10 171.33 11.77
 -3 4 10 38.8 8.63
 3 -4 -10 157.16 11.27
 3 -4 -10 172.17 11.61
 3 4 -10 37.59 18.4
 -3 4 10 36.27 8.5
 3 -4 -10 177.39 11.99
 -3 4 10 44.43 8.03
 -3 -4 9 435.99 25.02
 -3 4 9 649.15 26.5
 -3 -4 9 462.59 23.98
 -3 -4 9 452.05 23.33
 3 -4 -9 410.14 22.49
 3 -4 -9 448.53 22.78
 3 4 -9 629.45 42.71
 -3 -4 9 437.62 24.13
 -3 4 9 571.91 23.48
 -3 4 9 582.08 24.32
 3 -4 -9 455.05 22.96
 3 4 -9 608.79 24.35
 -3 4 9 547.5 24.51
 -3 4 8 377.15 18.13
 3 4 -8 413.56 25.63
 3 4 -8 416.15 32.4
 -3 4 7 125.76 8.44
 3 4 -7 126.81 13.05
 3 4 -7 126.28 17.39
 -3 -4 6 1231.58 54.46
 3 4 -6 1435.18 54.06
 3 4 -6 1453.97 61.27
 3 -4 -6 1393.65 63.93
 -3 -4 6 1207.34 52.38
 -3 4 6 1298.95 54.37
 -3 4 6 1228.25 53.13
 3 4 -5 165.71 12.72
 3 4 -5 156.94 15.87
 3 -4 -5 583.08 25.17
 -3 4 5 154.43 14.64
 -3 4 5 137.35 13.85
 3 4 -4 13.16 4.4
 3 4 -4 10.56 6.53
 3 -4 -4 11.86 8.3
 -3 -4 4 4.71 6.22
 -3 -4 4 10.55 8.62
 -3 4 4 16.13 7.28
 -3 -4 4 2.19 7.22
 -3 4 4 7.6 7.13
 -3 -4 4 12.36 7.5
 3 4 -3 188.31 14.57
 3 -4 -3 418.53 19.71
 -3 -4 3 434.4 20.65
 -3 -4 3 449.29 20.44
 -3 -4 3 424.62 21.9
 -3 4 3 195.69 17.52
 -3 -4 3 426.41 21.5
 3 4 -2 163.93 8.59
 -3 -4 2 151.92 8.6
 -3 -4 2 174.7 14.59
 -3 -4 2 168.71 14.1
 -3 -4 1 192.74 9.99
 -3 -4 1 213.88 15
 -3 -4 1 198.62 14.13
 -3 -4 0 1280.6 48.66
 -3 -4 0 1369.97 49.41
 -3 -4 0 1434.93 51.44
 -3 4 0 830.64 48.26
 3 -4 0 1378.42 48.8
 -3 4 0 752.21 46.45
 -3 -4 0 1254.72 49.87
 3 -4 1 749.94 35.57
 -3 -4 -1 742.37 34.33
 -3 -4 -1 750.23 33.93
 -3 -4 -1 797.86 36.06
 -3 -4 -1 713.14 34.59
 -3 4 -1 756.06 35.43
 -3 -4 -2 300.41 17.9
 -3 -4 -2 305.53 19.78
 -3 4 -2 267.71 18.55
 -3 4 -2 289.31 18.22
 -3 -4 -2 304.48 18.49
 -3 -4 -3 236.99 17.07
 -3 -4 -3 217.45 15.85
 -3 -4 -3 238.03 15.54
 -3 4 -3 146.15 13.4
 -3 4 -3 156.5 13.6
 3 -4 4 425.09 19.09
 -3 4 -4 446.41 22.65
 -3 4 -4 450.96 22.38
 -3 -4 -4 461.86 28.72
 -3 -4 -5 227.58 21.49
 3 -4 5 235.43 12.68
 -3 4 -5 227.52 25.06
 3 4 5 202.05 12.65
 3 4 6 342.91 17.8
 3 -4 6 344.45 17.52
 -3 4 -6 353.64 32.48
 -3 -4 -6 326.51 17.24
 -3 -4 -6 307.75 16.91
 -3 -4 -6 316.55 28.25
 -3 -4 -6 333.82 17.62
 3 -4 6 315.68 18.44
 -3 -4 -6 309.1 18.33
 -3 -4 -6 337.33 17.58
 -3 -4 -6 314.68 16.5
 -3 -4 -7 325.49 16.97
 -3 -4 -7 355.29 17.15
 -3 -4 -7 285.29 28.38
 -3 -4 -7 320.1 17.09
 -3 4 -7 185.64 15.63
 -3 4 -7 198.34 28.08
 3 -4 7 336.49 17.05
 3 4 7 193.5 15.33
 3 4 7 169.48 15.63
 -3 4 -7 176.13 15.68
 -3 -4 -7 355.82 17.53
 3 -4 7 337.57 18.74
 -3 -4 -7 369.83 18.72
 -3 4 -8 196.08 14.05
 -3 -4 -8 160.52 13.02
 -3 4 -8 223.65 15.4
 -3 -4 -8 142.93 13.22
 -3 -4 -8 145.27 13.39
 3 4 8 206.28 14.81
 3 -4 8 148.73 14.6
 -3 -4 -8 134.61 13.8
 -3 4 -8 209.78 27.85
 3 4 8 216.68 14.37
 -3 4 -8 195.29 13.26
 -3 -4 -8 140.67 12.97
 -3 4 -9 195.67 13.49
 -3 -4 -9 108.72 11.56
 -3 4 -9 195.12 14.37
 -3 -4 -9 110.31 12.2
 -3 4 -9 187.59 12.59
 3 -4 9 85.47 14.19
 3 4 9 174.5 13.63
 3 4 9 191.35 13.13
 -3 -4 -9 88.81 12.12
 -3 4 -10 228.76 14.77
 -3 -4 -10 353.27 16.08
 -3 4 -10 225.77 15.6
 3 4 10 203.74 15.08
 -3 4 -10 228.58 14.22
 -3 -4 -10 386.89 17.1
 3 -4 10 368.35 19.76
 3 4 10 198 14.89
 3 4 10 244.87 14.87
 -3 4 -10 238.47 16.41
 -3 4 -11 102.37 8.71
 -3 -4 -11 132.41 9.03
 -3 4 -11 114.18 9.71
 3 4 11 109.37 9.3
 -3 4 -11 105.79 8.11
 3 -4 11 145.37 11.68
 3 4 11 93.62 8.27
 3 4 11 125.58 8.87
 -3 4 -11 120.29 9.85
 3 4 12 7.62 3.66
 3 -4 12 34.08 5.54
 -3 -4 -12 33.23 4.03
 3 4 12 8.81 3.7
 -3 4 -12 6.29 3.26
 3 -5 -15 12.46 2.79
 3 5 -15 6.32 3.63
 3 5 -15 4.53 2.68
 3 -5 -15 13.02 3.25
 -3 -5 14 103.72 9.34
 3 5 -14 165.84 9.6
 3 -5 -14 113.58 8.74
 3 -5 -14 139.05 9.3
 -3 -5 14 112.09 8.46
 3 5 -14 184.16 10.54
 -3 5 14 185.54 10.45
 3 -5 -13 60.19 8.65
 3 5 -13 41.48 9.06
 3 5 -13 41.75 8.17
 3 -5 -13 55.52 8.13
 3 5 -13 51.89 8.15
 3 5 -13 43.46 6.5
 -3 5 13 38.22 7.56
 -3 5 13 30.14 8.25
 -3 5 13 38.57 7.03
 3 -5 -12 6.88 7.94
 3 5 -12 12.02 8.36
 3 -5 -12 1.63 7.53
 -3 -5 12 1.48 5.16
 3 5 -12 13.18 8.09
 -3 5 12 6.61 7.27
 3 5 -12 12.22 6.8
 -3 5 12 12.17 6.9
 -3 5 12 7.5 8.23
 -3 -5 12 5.87 9.59
 -3 -5 11 113.17 13.27
 -3 5 11 189.25 14.8
 -3 5 11 169.52 12.79
 3 5 -11 159.3 11.41
 3 5 -11 142.89 12.68
 3 -5 -11 111.16 11.72
 3 -5 -11 140.49 25.77
 3 5 -11 167.77 26.93
 -3 -5 11 112.75 11.81
 -3 5 11 185.65 14.01
 3 -5 -11 114.67 11.85
 -3 5 11 162.6 12.11
 3 5 -11 141.64 12.48
 -3 5 10 496.06 23.93
 -3 -5 10 339.85 21.79
 -3 5 10 510.17 22.45
 3 5 -10 498.31 20.81
 -3 -5 10 289.54 20.16
 -3 5 10 511.89 23.36
 3 -5 -10 322.53 19.97
 3 -5 -10 316.26 19.95
 3 5 -10 476.03 40.13
 3 5 -10 475.21 21.96
 -3 5 10 485.1 21.39
 -3 -5 9 75.87 9.69
 -3 5 9 60.3 9.26
 -3 -5 9 53.82 9.1
 3 -5 -9 66.55 8.32
 3 -5 -9 73.23 8.48
 3 5 -9 80.72 19.27
 -3 5 9 75.38 8.59
 -3 -5 9 54.73 9.94
 -3 -5 9 76.2 11.55
 3 5 -9 63.15 8.49
 -3 5 9 73.01 8.15
 3 5 -8 470.04 35.49
 -3 5 8 506.12 22.08
 3 5 -8 464.64 28.69
 -3 5 7 826.64 38.06
 3 5 -7 935.28 41.64
 -3 5 7 880.48 34.61
 3 5 -7 925.34 48.64
 -3 -5 6 652.25 33.65
 3 5 -6 709.39 32.21
 3 5 -6 702.65 37.6
 -3 5 6 653.37 32.96
 -3 5 6 639.12 31.84
 -3 -5 6 666.61 31.69
 -3 -5 5 1584.03 64.97
 3 5 -5 1459.09 59.95
 3 5 -5 1514.3 64.68
 3 -5 -5 1712.94 67.42
 -3 5 5 1524.87 63.24
 -3 -5 5 1553.02 62.78
 -3 5 5 1534.99 64.33
 3 5 -4 244.14 17.24
 3 -5 -4 514.05 24
 -3 -5 4 542.93 25.49
 -3 -5 4 539.44 23.07
 -3 5 4 257.02 19.53
 3 -5 -3 548.97 26.4
 -3 -5 3 523.52 26.05
 -3 -5 3 527.81 25.92
 -3 -5 3 515.29 27.46
 -3 5 3 488.17 26.84
 -3 -5 2 279.35 15.59
 -3 -5 2 277.31 14.45
 -3 -5 2 280.64 19.73
 -3 -5 2 292.62 19.58
 -3 -5 1 114.67 11.92
 -3 -5 1 115.01 11.57
 -3 -5 1 115.9 8.44
 -3 -5 1 115.08 9.55
 -3 -5 0 165.28 12.88
 -3 -5 0 179.91 12.77
 -3 -5 0 156.76 13.83
 -3 5 0 24.27 10.1
 3 -5 0 155.58 12.53
 -3 5 0 20.69 8.66
 3 -5 1 1662.3 65.26
 -3 -5 -1 1595.23 63
 -3 -5 -1 1606.92 64.7
 -3 -5 -1 1518.1 62.22
 -3 -5 -2 2398.24 89.37
 -3 -5 -2 2329.48 90.49
 -3 -5 -2 2384.16 92.28
 -3 5 -2 2358.72 91.94
 -3 5 -2 2195.05 90.3
 -3 -5 -3 1447.88 54.85
 -3 -5 -3 1349.1 53.78
 -3 -5 -3 1415.72 52.62
 -3 5 -3 1002.59 50.1
 -3 5 -3 1005.9 50.82
 -3 -5 -4 44.01 8.13
 3 -5 4 56.29 5.99
 -3 5 -4 9.03 5.75
 -3 5 -4 10.71 5.65
 -3 -5 -4 63 11.48
 -3 -5 -5 1171.84 57.44
 3 -5 5 1134.93 45.25
 -3 5 -6 500.76 42.56
 3 5 6 518.36 29.11
 -3 -5 -6 732.14 30.4
 -3 -5 -6 753.78 30.29
 -3 -5 -6 738.65 43.44
 -3 -5 -6 771.95 30.61
 -3 -5 -6 704.81 29.45
 3 -5 6 715.01 31.88
 -3 -5 -6 683.22 30.93
 -3 -5 -6 729.69 30.43
 3 5 7 8.21 7.75
 -3 -5 -7 6.72 7.09
 -3 5 -7 9.91 17.06
 -3 -5 -7 5.85 12.75
 -3 -5 -7 5 7.93
 3 5 7 2.36 7.04
 -3 -5 -7 6.63 7.58
 -3 5 -7 4.67 8.34
 3 -5 7 5.7 9.76
 -3 -5 -7 2.08 8.45
 -3 -5 -7 1.07 7.47
 -3 5 -8 232.08 14.71
 -3 -5 -8 133.11 12.69
 -3 -5 -8 150.33 13.46
 -3 5 -8 214.72 13.64
 3 5 8 228.47 14.59
 -3 5 -8 207.4 28.03
 -3 -5 -8 136.39 13.27
 -3 5 -8 239.79 15.9
 3 -5 8 126.45 14.64
 -3 -5 -8 131.68 13.64
 3 5 8 224.07 14.73
 -3 5 -9 124.12 13.21
 -3 5 -9 116.41 11.73
 -3 -5 -9 208.15 13.24
 -3 5 -9 114.04 11.03
 -3 -5 -9 185.52 13.51
 3 5 9 126.43 11.71
 3 -5 9 159.81 15.77
 3 5 9 114 11.75
 3 -5 10 17.04 7.13
 -3 5 -10 16.08 6.99
 -3 -5 -10 16.28 7.57
 -3 5 -10 16.36 8.9
 -3 5 -10 20.65 9.64
 3 5 10 12.41 7.17
 -3 5 -10 9.08 7.17
 -3 -5 -10 17.94 7.14
 3 5 10 26.22 7.22
 3 5 10 17.58 6.98
 3 -5 10 14.1 10.31
 -3 5 -11 40.75 5.66
 -3 -5 -11 33.25 5.97
 -3 5 -11 38.17 6.35
 -3 5 -11 40.7 7.48
 -3 5 -11 41.03 7.55
 3 5 11 26.27 5.1
 3 -5 11 26.35 8.21
 3 5 11 37 6.49
 -3 -5 -11 28.25 5.62
 3 5 11 44.06 6.05
 3 -5 12 40.22 5
 3 5 12 80.73 5.25
 3 -5 12 45.58 6.14
 3 5 12 62.5 5.3
 -3 -5 -12 50.76 4.65
 -3 5 -12 72.21 4.5
 3 -6 -15 103.14 6.27
 3 -6 -15 94.86 5.66
 3 6 -15 108.4 6.02
 -3 6 14 3.69 5.15
 3 6 -14 1.14 5.81
 -3 -6 14 14.22 5.82
 -3 -6 14 12.66 5.12
 3 6 -14 3.92 5.02
 3 -6 -14 15.01 5.26
 3 6 -13 102.83 9.72
 3 -6 -13 62.77 8.53
 3 6 -13 97.99 9.2
 -3 6 13 108.41 10.58
 -3 -6 13 68.17 10.36
 3 6 -13 101.12 10.59
 3 -6 -13 53.18 8.33
 -3 6 13 111.5 8.78
 -3 6 13 106.25 9.76
 3 6 -13 95.9 7.72
 3 -6 -12 256.79 15.41
 3 6 -12 243.19 15.8
 3 6 -12 271.94 15.76
 -3 -6 12 226.49 15.17
 -3 6 12 283.43 17.22
 -3 -6 12 273.47 17.56
 3 -6 -12 234.25 15.27
 -3 6 12 269.9 15.1
 -3 6 12 286.15 16.35
 3 6 -12 251.87 14.12
 -3 -6 12 198.19 12.9
 -3 6 11 80.02 10.11
 3 6 -11 81.58 8.93
 -3 -6 11 40.21 10.07
 -3 6 11 85.95 11.3
 3 -6 -11 29.62 8.89
 3 6 -11 73.93 10.35
 3 -6 -11 25.65 8.68
 3 -6 -11 30.64 17.61
 3 6 -11 88.07 21.71
 -3 -6 11 38.1 10.39
 3 6 -11 88.77 10.4
 -3 6 11 76.01 9.27
 -3 -6 10 50.54 12.25
 3 6 -10 89.75 9.15
 -3 6 10 94.14 10.55
 -3 -6 10 62.24 10.75
 -3 -6 10 54.09 10.18
 3 -6 -10 71.76 9.7
 3 -6 -10 70.24 9.62
 3 6 -10 79.75 19.86
 3 -6 -10 63.18 20.17
 -3 6 10 96.38 11.88
 -3 -6 10 75.75 10.95
 3 6 -10 86.63 10.27
 -3 6 10 94.35 9.6
 -3 -6 9 416.62 22.95
 -3 6 9 353.1 19.42
 -3 -6 9 372.63 21.34
 -3 -6 9 452.61 21.36
 -3 6 9 334.38 20.07
 -3 -6 9 434.93 21.28
 3 6 -9 343.21 32.79
 3 -6 -9 443.93 37.84
 -3 6 9 326.85 18.35
 3 -6 -9 417.84 19.63
 3 -6 -9 400.02 19.42
 3 6 -9 311.72 18.7
 -3 6 8 297.13 14.48
 3 6 -8 287.93 21.07
 -3 -6 8 157.86 15.66
 -3 6 8 319.96 15.68
 3 -6 -8 154.1 23.6
 3 6 -8 314.72 27.99
 3 6 -7 130.13 14.04
 -3 6 7 132.56 9.18
 3 6 -7 141.35 18.63
 3 6 -6 1726.51 69.78
 -3 6 6 1643.71 71.43
 -3 -6 6 1735.23 70.12
 -3 6 6 1740.34 70.76
 3 6 -6 1790.9 75.59
 -3 -6 6 1786.65 72.62
 -3 6 5 489.05 31.69
 3 6 -5 526.9 31.71
 3 -6 -5 1024.28 40.87
 -3 -6 5 982.49 38.34
 -3 -6 5 1015.22 36.28
 -3 6 4 143.27 14.52
 3 -6 -4 156.22 15.16
 3 6 -4 123.12 11.2
 -3 -6 4 159.16 14.14
 -3 -6 4 159.81 15.57
 -3 6 3 830.94 40.75
 3 -6 -3 1000.22 41.09
 3 6 -3 734.94 33.08
 -3 -6 3 1004.14 40.48
 -3 -6 3 945.1 41.74
 -3 6 2 1506.47 57.29
 -3 6 2 1607.29 57.5
 -3 -6 2 1152.94 49.4
 -3 -6 2 1132.53 48.01
 -3 -6 2 1168.74 53.68
 -3 -6 1 31.71 9.61
 -3 6 1 35.65 10.13
 -3 -6 1 29.16 5.73
 -3 -6 1 30.93 7.23
 -3 6 0 1386.69 69.03
 3 -6 0 1963.14 69.97
 -3 -6 0 1793.27 67.36
 -3 -6 0 1902.51 68.8
 -3 -6 0 1872.91 70.45
 -3 6 0 1217.05 66.45
 3 -6 1 3787.96 132.37
 -3 -6 -1 3668.03 131.36
 -3 -6 -1 3642.05 129.29
 -3 -6 -2 45.06 6.95
 -3 -6 -2 57.59 10.98
 -3 6 -2 35.99 9.33
 -3 -6 -2 43.86 9.81
 -3 -6 -3 499.55 27.77
 -3 -6 -3 480.1 28.88
 -3 6 -3 625.99 30.04
 -3 -6 -3 475.75 27.74
 -3 6 -3 669.61 31.43
 -3 6 -4 1371.05 59.38
 -3 -6 -4 847.75 45.95
 -3 6 -4 1142.51 45.64
 -3 6 -4 1170.84 45.35
 -3 -6 -4 733.79 42.6
 3 -6 5 177.82 13.14
 -3 -6 -5 175.28 11.71
 -3 -6 -5 182.51 19.17
 -3 -6 -6 149.02 11.26
 -3 6 -6 32.66 17.75
 -3 -6 -6 138.5 18.8
 -3 -6 -6 149.2 11.35
 -3 -6 -6 163.14 11.12
 3 -6 6 161.73 13.5
 -3 -6 -6 141.11 12.21
 -3 -6 -6 162 11.42
 3 6 6 34.25 9.04
 -3 -6 -7 1052.03 41.5
 3 6 7 935.78 41.5
 -3 6 -7 866.13 57.97
 -3 -6 -7 912.23 54.79
 -3 -6 -7 1105.75 42.28
 -3 -6 -7 986.35 42.13
 3 -6 7 965.95 43.07
 -3 -6 -8 10.57 7.85
 -3 6 -8 6.06 16.83
 -3 -6 -8 13.43 8.53
 3 6 8 19.06 8.1
 3 6 8 14.39 7.56
 -3 6 -8 15.38 9.75
 3 -6 8 13.18 11.06
 -3 6 -9 66 10.97
 3 6 9 58.55 9.32
 -3 -6 -9 38.98 9.54
 -3 6 -9 52.05 8.43
 3 6 9 44.75 8.78
 3 6 9 44.23 8.69
 -3 -6 -9 52.09 9.13
 -3 6 -9 62.19 9.73
 -3 6 -10 217.07 13.81
 -3 6 -10 240.87 15.21
 3 6 10 226.61 14.36
 -3 6 -10 200.54 12.91
 3 -6 10 217.83 13.84
 3 6 10 220.38 13.69
 -3 6 -10 240.09 15.74
 -3 6 -11 42.19 6.19
 -3 6 -11 38.86 6.94
 -3 6 -11 40.98 7.42
 3 6 11 45.16 5.98
 3 6 11 37.61 6.46
 -3 -6 -11 62.47 6.24
 3 -6 12 13.03 3.36
 -3 6 -12 17.61 2.73
 3 6 12 16.3 3.18
 -3 -6 -12 20.17 3.44
 3 6 12 16.81 3.56
 3 -7 -15 19.48 3.25
 3 -7 -15 17.61 2.86
 3 7 -15 12.48 2.97
 -3 -7 14 126.49 9.97
 -3 7 14 193.04 10.63
 3 7 -14 180.48 9.64
 -3 -7 14 130.44 9.3
 3 -7 -14 144.64 9.21
 3 7 -14 194.12 10.6
 3 7 -13 35.31 8.36
 3 7 -13 36.15 5.7
 -3 7 13 49.79 7.68
 -3 -7 13 76.57 9.48
 3 -7 -13 66.1 8
 3 -7 -13 63.52 8
 3 7 -13 35.28 7.6
 -3 7 13 40.3 8.28
 -3 7 13 47.89 6.69
 3 7 -13 43.25 7.37
 3 -7 -12 31.01 8.27
 3 -7 -12 41.46 8.5
 3 7 -12 47.36 9.29
 -3 7 12 45.57 8.64
 3 7 -12 49.59 7.53
 -3 -7 12 35.28 9.38
 -3 -7 12 37.33 9.04
 3 7 -12 52.42 8.73
 -3 7 12 48.01 7.67
 3 7 -11 210.75 14.6
 -3 -7 11 204.12 15.46
 3 -7 -11 212.9 14.61
 3 -7 -11 218.65 14.6
 3 7 -11 223.82 13.39
 -3 7 11 225.09 15.36
 -3 -7 11 203.38 15.74
 3 7 -11 188.8 26.93
 3 -7 -11 219.76 29.17
 -3 7 11 215.02 14.01
 3 7 -10 502.82 24.79
 -3 -7 10 539.37 26.33
 3 -7 -10 535.46 24.96
 3 -7 -10 539.3 24.92
 -3 -7 10 527.77 26.57
 -3 7 10 495.14 25.31
 3 7 -10 476.98 23.4
 -3 -7 10 540.75 26.44
 -3 -7 10 579.54 28.98
 3 -7 -10 553.71 43.99
 3 7 -10 481.02 40.42
 -3 -7 10 482.68 24.62
 -3 7 10 511.02 24.43
 3 7 -9 103.48 10.12
 -3 7 9 111.37 11.25
 -3 -7 9 84.73 10.27
 -3 -7 9 103.42 13.35
 -3 7 9 106.07 10.36
 3 -7 -9 98.43 9.76
 3 -7 -9 103.65 9.93
 -3 -7 9 98.79 10.85
 -3 -7 9 87.86 11.87
 -3 7 9 94.03 9.21
 3 -7 -9 82.76 20.73
 3 7 -9 105.54 20.09
 -3 7 9 87.48 10.22
 -3 -7 9 95.38 11.49
 -3 -7 8 349.33 20.59
 -3 7 8 513.77 22.2
 3 -7 -8 359.03 19.15
 -3 -7 8 332.12 21.71
 3 -7 -8 365.14 34.01
 3 7 -8 571.23 36.45
 -3 7 8 544.38 21.69
 -3 7 8 527.57 20.53
 -3 -7 8 338.14 20.02
 -3 -7 8 342.56 21.33
 3 -7 -7 1578.83 76.27
 3 7 -7 1707.44 73
 3 7 -7 1675.1 65.99
 3 -7 -6 42.41 14.57
 3 -7 -6 49.99 14.94
 3 7 -6 55.8 11.79
 3 7 -6 67.4 10.31
 -3 -7 6 28.88 10.34
 -3 -7 6 27.83 9.44
 -3 7 6 73.86 11.65
 -3 7 6 72.1 11.1
 3 7 -5 1225.95 54.92
 3 -7 -5 1498.17 63.87
 3 7 -5 1256.42 57.63
 -3 -7 5 1492.46 59.14
 -3 -7 5 1428.85 61.11
 -3 7 5 1390.82 60.52
 3 -7 -4 357.91 24.57
 3 7 -4 338.51 19.25
 -3 -7 4 350.62 22.52
 -3 -7 4 342.2 23.85
 -3 7 4 402.69 24.78
 -3 -7 3 511.87 28.28
 3 -7 -3 540.5 30.66
 -3 -7 3 543.8 31.24
 -3 -7 3 524.54 29.29
 -3 -7 3 496.74 29.38
 -3 -7 2 1804.95 53.92
 -3 -7 2 1787.78 47.52
 -3 -7 2 1765.84 45.29
 -3 -7 1 913.29 42.65
 -3 -7 1 919.65 42.28
 -3 -7 1 876.41 38.64
 -3 7 1 1016.2 42.35
 -3 -7 1 861.5 39.32
 -3 7 1 986.57 45.84
 -3 -7 0 540.89 29.12
 -3 -7 0 491.21 27.98
 -3 -7 0 512.84 29.7
 3 -7 0 483.09 28.52
 -3 -7 0 474.49 27.19
 -3 7 0 575.22 28.74
 -3 7 -1 1382.21 61.13
 -3 -7 -1 1351.64 59.27
 -3 -7 -1 1392.51 61.11
 3 -7 1 1490.72 62.77
 -3 -7 -2 1511.82 64.9
 -3 -7 -2 1527.92 66.79
 3 -7 2 1609.72 70.36
 -3 -7 -2 1447.19 60.56
 -3 7 -3 507.42 29.86
 -3 -7 -3 532.87 30.3
 -3 -7 -3 524.42 29.08
 -3 -7 -3 547.35 28.11
 -3 7 -4 51.92 9.68
 -3 7 -4 38.33 9.04
 -3 -7 -4 120.76 13.17
 -3 7 -4 65.71 16.67
 -3 -7 -4 153.11 14.7
 -3 7 -5 638.5 43.73
 -3 -7 -5 602.99 36.62
 -3 -7 -5 694.08 28.03
 3 -7 5 622.06 29.03
 -3 -7 -5 590 27.97
 -3 -7 -5 611.49 26.99
 -3 -7 -6 198.64 12.29
 -3 -7 -6 221.2 12.57
 -3 -7 -6 234.77 13.64
 -3 -7 -6 263.03 14.71
 3 7 6 92.48 11.51
 -3 -7 -6 208.08 22.21
 -3 7 -6 87.13 22.26
 3 -7 6 195.32 13.88
 -3 -7 -6 210.84 14.37
 3 -7 6 229.54 15.79
 -3 -7 -7 10.38 7.52
 -3 7 -7 2.05 16.76
 -3 -7 -7 12.15 12.01
 -3 -7 -7 3.55 7.69
 3 -7 7 1.36 8.39
 3 7 7 4.6 7.88
 3 -7 7 10.75 10.74
 -3 -7 -8 425.61 22.57
 -3 7 -8 492.14 24.87
 3 -7 8 399.67 24.99
 -3 -7 -8 393.86 22.88
 -3 7 -8 563.82 42.3
 3 7 8 532.03 24.25
 3 7 8 512.19 24.23
 -3 7 -9 262.6 15.98
 -3 -7 -9 232.19 15.35
 -3 7 -9 250.72 17.08
 -3 7 -9 244.3 14.84
 3 7 9 273.38 16.14
 3 7 9 277.72 16.37
 -3 7 -10 8.79 7.15
 -3 -7 -10 9.81 6.71
 -3 7 -10 8.97 8.54
 -3 7 -10 17.22 9.35
 3 -7 10 8.95 7.49
 -3 -7 -10 18.42 6.97
 -3 7 -10 15.06 6.19
 3 7 10 13.37 6.86
 3 7 10 6.18 6.21
 -3 -7 -11 41.66 5.69
 -3 7 -11 42.37 5.9
 3 7 11 46.57 5.8
 -3 7 -11 37.46 6.67
 -3 7 -11 41.46 7.35
 -3 7 -11 48.49 6.99
 3 7 11 44.77 6.06
 -3 -7 -11 41.89 6.33
 -3 -7 -12 55.92 3.94
 3 7 12 67.25 4.71
 3 -8 -14 1.96 4.09
 3 8 -14 10.21 5.49
 -3 8 14 17.01 5.35
 3 8 -14 11.72 4.54
 3 -8 -14 2.4 4.37
 -3 -8 14 1.62 4.8
 -3 -8 14 0.26 5.28
 3 8 -13 96.41 8.71
 3 8 -13 108.85 10.36
 -3 8 13 102.59 8.31
 3 8 -13 91.08 9.28
 3 8 -12 212.23 14.61
 3 -8 -12 269.02 15.1
 -3 -8 12 269.31 16.22
 3 8 -12 201.45 12.68
 -3 8 12 239.67 15.32
 3 8 -12 215.19 14.2
 3 -8 -12 249.85 14.73
 -3 8 12 221.12 13.61
 -3 -8 12 283.08 16.34
 -3 -8 11 143.56 13.57
 -3 8 11 112.78 12.74
 3 -8 -11 129.24 11.49
 3 -8 -11 158.92 12.31
 3 -8 -11 154.38 24.87
 3 8 -11 100.59 11.01
 -3 8 11 105.42 11.61
 3 8 -11 99.83 9.77
 -3 -8 11 162.68 13.06
 -3 8 11 109.37 10.51
 -3 -8 10 421.54 22.69
 -3 -8 10 435.76 24.02
 -3 8 10 439.29 22.9
 3 8 -10 404.34 20.41
 3 8 -10 412.27 21.79
 3 -8 -10 440.07 21.93
 3 -8 -10 454.18 22.15
 -3 -8 10 453.07 26
 3 8 -10 422.67 37.23
 3 -8 -10 497.66 41.95
 -3 -8 10 394.81 23.31
 -3 8 10 479.76 23.98
 -3 8 10 427.76 21.57
 -3 -8 9 257.41 17.71
 -3 -8 9 219.16 18.19
 -3 8 9 622.86 22.12
 -3 -8 9 246.58 18.03
 3 -8 -9 239.43 16.17
 3 -8 -9 254.72 16.56
 3 8 -9 607.31 39.29
 3 -8 -9 264.53 31.32
 -3 -8 9 218.49 16.44
 -3 -8 9 208.74 18.53
 -3 -8 9 246.87 19.88
 3 -8 -8 158.37 24.5
 3 8 -8 328.18 27.62
 -3 -8 8 181.49 14.3
 -3 8 8 343.75 15.85
 3 -8 -8 140.83 11.76
 3 -8 -8 165.93 12.25
 -3 -8 8 197.55 16.33
 -3 -8 8 172.28 12.65
 -3 -8 8 166.35 13.18
 -3 -8 8 165.87 14.8
 -3 8 8 330.82 14.43
 -3 8 8 345.95 15.77
 -3 -8 7 465.7 24.16
 3 8 -7 260.34 21.95
 3 -8 -7 550.96 37.01
 3 8 -7 284.53 25.52
 -3 -8 6 1652.2 57.54
 3 8 -6 1540.02 65.14
 3 -8 -6 1715.1 76.97
 3 -8 -6 1667.74 73.98
 3 8 -6 1709.44 69.63
 -3 -8 6 1408.68 67.45
 -3 -8 6 1551.97 65.96
 -3 8 6 1665.93 69.25
 -3 -8 6 1421.37 56.8
 3 -8 -5 685.29 38.89
 3 8 -5 531.76 31.63
 -3 -8 5 709.34 35.12
 -3 -8 5 715.23 37.29
 -3 8 5 577.29 34.97
 -3 -8 5 686.31 26.17
 3 -8 -4 470.77 28.72
 -3 -8 4 445.97 25.89
 -3 -8 4 420.88 27.13
 -3 -8 4 402.67 17.29
 -3 -8 3 2218.91 76.2
 -3 -8 3 2258.36 79.24
 -3 8 3 1618.82 72.33
 3 -8 -3 2345.18 78.92
 -3 -8 3 2183.62 75.29
 3 8 -3 1383.36 64.96
 -3 -8 3 2222.16 76.85
 -3 8 2 322.64 28.01
 -3 -8 2 659.09 32.83
 -3 -8 2 627.41 28.17
 -3 8 2 371.64 26.1
 -3 -8 2 633.82 26.95
 -3 8 1 54.47 10.58
 -3 -8 1 63.09 9.23
 3 -8 -1 54.33 11.45
 -3 -8 1 63.56 10.34
 -3 -8 1 76.12 12.45
 -3 -8 1 61.68 12.57
 -3 8 1 48.85 12.93
 -3 8 0 1663.34 73.15
 -3 -8 0 1643.56 72.49
 3 -8 0 1931.86 76.57
 -3 -8 0 1848.56 74.21
 -3 -8 0 1797.08 76.02
 -3 -8 0 1810.9 74.51
 -3 8 0 1926.24 78.75
 -3 -8 -1 697.23 36.55
 -3 -8 -1 727.68 38.55
 3 -8 1 682.78 38.8
 -3 8 -1 770.63 38.13
 -3 -8 -1 705.13 37.98
 -3 8 -1 781.95 39.3
 -3 -8 -2 59.34 6.92
 3 -8 2 73.59 14.77
 -3 -8 -2 69.79 6.14
 -3 -8 -2 63.24 12.41
 -3 -8 -2 72.02 12.63
 -3 8 -2 87.15 13
 -3 -8 -3 220.18 15.36
 -3 -8 -3 247.21 20.26
 -3 -8 -3 225.95 18.61
 -3 -8 -3 241.55 11.77
 -3 -8 -4 498.91 30.93
 -3 -8 -4 516.8 30.34
 -3 8 -4 587.63 32.11
 -3 -8 -5 93.41 9.15
 -3 -8 -5 89.51 8.57
 -3 8 -5 93.81 21.03
 -3 -8 -5 92.81 13.87
 3 -8 5 86.27 9.77
 -3 -8 -5 97.72 8.76
 -3 -8 -5 87.86 8.38
 -3 -8 -5 89.23 8.67
 3 -8 5 89.06 11.43
 3 -8 6 348.17 18.39
 -3 -8 -6 343.11 17.19
 3 -8 6 351.03 20.22
 3 8 6 193.39 15.28
 -3 -8 -6 316.13 17.41
 3 8 6 234.74 16.27
 -3 -8 -6 330.38 15.97
 -3 -8 -6 317.09 15.85
 -3 -8 -6 294.85 25.24
 -3 8 -6 186.66 28.32
 3 -8 7 624.74 29.32
 3 -8 7 499.51 26.25
 -3 -8 -7 641.45 26.67
 -3 -8 -7 580.64 27.05
 3 8 7 520.33 26.44
 -3 8 -7 514.99 42.98
 3 8 7 481.67 25.82
 3 8 8 67.55 9.63
 -3 8 -8 64.58 20.08
 3 -8 8 41.78 12.66
 -3 8 -8 62.21 11.37
 3 -8 8 46.5 9.77
 -3 -8 -8 53.9 9.37
 3 8 8 72.6 9.96
 -3 8 -9 17 7.12
 -3 -8 -9 59.74 6.28
 -3 8 -9 17.5 8.3
 -3 -8 -9 51.03 8.42
 -3 8 -9 22.4 9.73
 3 -8 9 66.28 11.84
 3 8 9 15.28 7.79
 3 8 9 14.29 7.58
 -3 -8 -9 69.12 9.45
 3 -8 10 233.46 15.31
 -3 8 -10 183.54 11.38
 -3 8 -10 184.61 12.45
 -3 8 -10 196.38 13.7
 -3 -8 -10 243.98 13.19
 3 -8 10 236.55 14.02
 3 8 10 186.44 12.2
 -3 8 -10 208.16 13.49
 3 8 10 192.91 12.51
 -3 -8 -11 106.39 7.73
 -3 8 -11 65.58 6.42
 -3 8 -11 60.94 7.28
 -3 -8 -11 99.36 6.95
 -3 8 -11 72.56 7.85
 3 8 11 70.72 6.38
 3 -8 11 109.87 9.07
 3 8 11 69.28 6.44
 -3 8 -11 74.85 7.36
 -3 -9 14 104.43 8.53
 3 -9 -14 138.57 8.4
 -3 -9 14 111.42 7.94
 3 9 -14 143.6 7.82
 3 -9 -14 114.5 6.97
 3 9 -14 162.83 8.94
 3 9 -13 66.71 7.66
 -3 9 13 65.84 6.54
 3 9 -13 61.9 6.84
 -3 9 12 3.06 5.74
 3 -9 -12 0.55 7.09
 3 9 -12 6.45 7.61
 3 9 -12 1.37 6.97
 -3 -9 12 5.48 8.54
 -3 9 12 5 8.51
 -3 9 12 3.56 5.61
 -3 -9 12 7.46 7.57
 3 9 -12 7.76 5.64
 3 9 -11 152.79 12.46
 -3 -9 11 142.16 13.99
 -3 9 11 154.4 13.96
 3 -9 -11 137.7 12.03
 3 -9 -11 131.04 11.93
 3 -9 -11 138.22 12.03
 -3 9 11 159.4 13.2
 3 9 -11 170.05 11.22
 -3 -9 11 134.92 12.38
 -3 -9 11 157.39 13.48
 3 -9 -11 161.89 25.24
 -3 9 11 161.44 11.76
 -3 -9 11 120.77 11.52
 3 9 -10 137.14 13.23
 -3 -9 10 383.57 17.54
 3 -9 -10 411.89 37.07
 3 -9 -10 347.52 16.33
 3 -9 -10 344.28 16.53
 -3 -9 10 375.08 21.7
 -3 9 10 117.95 13.46
 -3 -9 10 321.57 18.45
 -3 9 10 116.45 13.99
 -3 -9 10 361.62 18.92
 -3 9 10 135.55 12.41
 -3 -9 9 89.71 10.02
 3 -9 -9 56.04 19.47
 3 -9 -9 76.15 9.2
 3 -9 -9 86.27 9.58
 -3 -9 9 88.6 14.29
 -3 9 9 71.23 9.71
 -3 9 9 84.75 9.19
 -3 -9 9 80.61 12.35
 -3 -9 9 90.47 11.55
 -3 -9 9 77.89 11.92
 -3 9 9 96.94 10.95
 -3 -9 8 195.33 15.28
 -3 9 8 350.25 16.74
 3 -9 -8 158.88 12.29
 3 -9 -8 189.14 13.1
 -3 -9 8 191.61 16.98
 -3 9 8 362.95 15.21
 -3 -9 8 158.25 12.44
 3 9 -8 332.79 27.57
 3 -9 -8 212.75 27.58
 -3 -9 8 193.48 14.37
 -3 -9 7 486.2 24.26
 3 9 -7 483.89 32.7
 3 -9 -7 513 38.59
 -3 -9 7 525.38 25.93
 -3 -9 7 441.47 27.49
 -3 -9 7 498.68 23.52
 -3 -9 7 472.95 23.95
 -3 9 7 503.06 23.41
 3 -9 -6 269.56 26.1
 3 9 -6 250.4 18.68
 3 9 -6 252.61 19.86
 3 -9 -6 207.27 23.85
 -3 9 6 232.89 20.4
 -3 -9 6 183.65 10.71
 -3 -9 6 182.79 17.82
 -3 -9 6 190.2 19.76
 -3 -9 6 210.22 11.42
 3 -9 -5 1245.01 59.36
 -3 -9 5 1175.39 53.73
 -3 -9 5 1145.24 56.15
 -3 9 5 1253.19 56.95
 -3 -9 5 1137.95 43.98
 3 -9 -4 2087.06 87.26
 -3 -9 4 2118.09 87.03
 -3 -9 4 2096.05 84.34
 -3 -9 4 2203.92 85.49
 -3 -9 4 1949.56 73.79
 -3 -9 3 501.08 30.14
 -3 -9 3 478.57 29.08
 -3 -9 3 457.08 30.35
 -3 -9 3 477.55 28.33
 3 9 -3 475.03 21.41
 -3 -9 3 485.96 26.23
 3 -9 -3 526.61 31.51
 -3 9 3 571.93 29.98
 -3 -9 2 17.01 11.4
 -3 -9 2 24.23 9.11
 -3 9 2 204.72 15.94
 -3 -9 2 18.6 8.46
 -3 9 2 202.6 19.62
 -3 -9 1 1218.65 53.24
 -3 -9 1 1245.37 53.72
 -3 9 1 1124.85 54.34
 -3 -9 1 1259.88 56.14
 -3 -9 1 1326.64 57.12
 -3 9 1 1120.07 58.05
 3 -9 0 849.3 43.84
 -3 9 0 789.27 41.38
 -3 -9 0 795.62 40.86
 -3 -9 0 854.93 42.41
 -3 -9 0 882.33 44.36
 -3 -9 0 895.1 43.18
 -3 9 0 894.93 46.13
 3 -9 1 687.5 38.08
 -3 -9 -1 687.95 37.07
 -3 -9 -1 718.95 35.91
 -3 -9 -1 685.89 37.35
 -3 -9 -1 707.53 36.1
 -3 -9 -1 662.95 25.96
 3 -9 2 462.65 32.26
 -3 -9 -2 413.62 18.72
 -3 -9 -2 464.58 27.99
 -3 -9 -2 439.53 29.17
 -3 9 -3 482.83 30.8
 -3 -9 -3 477.24 20.45
 -3 -9 -3 483.7 29.34
 -3 -9 -3 545.99 32.25
 -3 9 -4 40.42 7.87
 -3 9 -4 39.29 10.48
 -3 -9 -4 88.25 13.29
 -3 9 -4 21.28 9.3
 3 -9 4 106.34 13.78
 3 -9 4 103.61 10.38
 -3 -9 -4 98.26 14.14
 -3 -9 -5 160.17 11.67
 3 -9 5 164.18 13.22
 3 9 5 283.91 13.68
 -3 -9 -5 162.54 11.78
 -3 -9 -5 154.46 11.55
 -3 -9 -5 158.23 11.34
 -3 9 -5 326.05 31.14
 3 -9 5 162.94 14.04
 -3 9 -6 203.12 28.32
 3 9 6 185.92 12.45
 3 -9 6 143.21 13.03
 -3 -9 -6 125.79 10.32
 -3 -9 -6 134.78 10.85
 3 -9 6 140.82 15.04
 -3 -9 -6 144.58 11.75
 -3 9 -7 88.82 22.4
 3 9 7 108.13 10.45
 3 -9 7 69.18 10.98
 3 -9 7 83.96 13.68
 3 9 7 104.5 11.19
 -3 -9 -7 74.38 10.01
 -3 -9 -7 84.52 7.87
 -3 -9 -8 202.72 11.9
 -3 -9 -8 221.78 14.69
 3 -9 8 184.62 14.86
 3 9 8 229.57 14.89
 -3 9 -8 191.02 27.08
 3 9 8 243.33 15.57
 -3 9 -8 232.25 16.38
 3 -9 8 186.61 17.52
 -3 9 -9 138.73 10.5
 -3 9 -9 145.15 12.01
 -3 -9 -9 121.75 11.63
 -3 9 -9 156.43 13.18
 -3 9 -9 152.95 12.94
 3 9 9 145.51 11.58
 3 9 9 146.61 11.6
 -3 -9 -10 24.4 7.28
 -3 9 -10 18.38 5.31
 -3 9 -10 17.6 6.77
 -3 -9 -10 23.07 6.79
 -3 9 -10 16.18 7.98
 -3 9 -10 20.68 7.73
 3 9 10 19.88 6.12
 3 -9 10 19.92 7.81
 3 -9 10 22.93 8.79
 3 9 10 22.45 6.18
 3 -9 11 78.29 7.81
 -3 9 -11 73.67 7.32
 -3 9 -11 69.73 6.85
 -3 9 -11 60.57 6.7
 -3 -9 -11 79.42 6.76
 3 9 11 50.33 6.67
 3 -9 11 56.53 5.38
 3 9 11 65.17 5.76
 -3 -9 -11 84.18 6.06
 -3 9 -11 47.7 5.52
 3 -10 -14 2.06 2.66
 3 10 -14 8.42 4.38
 3 10 -14 7.89 3.6
 -3 -10 14 1.47 4.11
 3 -10 -14 0.26 3.9
 -3 -10 14 0.65 4.4
 3 10 -13 89.61 7.63
 3 -10 -13 131.94 8.66
 -3 10 13 107.81 7.59
 -3 10 13 134.91 10.37
 3 10 -13 103.2 8.8
 3 -10 -13 134.69 10.17
 -3 -10 12 169.16 13.49
 -3 10 12 175.76 13.69
 -3 -10 12 181.02 12.14
 -3 10 12 158.71 10.99
 3 10 -12 150.57 12.09
 3 -10 -12 173.03 12.06
 -3 10 12 170.42 10.88
 3 10 -12 147.45 11.28
 -3 10 11 60.74 8.37
 -3 -10 11 75.89 9.84
 3 -10 -11 94.14 9.97
 -3 -10 11 81.28 11.23
 3 10 -11 70.81 8.19
 -3 -10 11 101.16 10.27
 -3 10 11 66.12 10.73
 -3 -10 11 119.22 13.14
 3 10 -11 59.9 9.31
 -3 -10 10 313.13 19.13
 -3 10 10 223.2 16.51
 -3 10 10 193.3 14.23
 3 -10 -10 290.14 15.93
 3 -10 -10 281.06 16.23
 3 -10 -10 290.07 32.16
 3 10 -10 191.84 13.58
 -3 -10 10 294.56 16.27
 -3 -10 10 280.14 18.49
 -3 -10 10 303.18 21.05
 3 10 -10 181.09 14.72
 3 -10 -9 495.82 24.66
 3 -10 -9 496.48 25.02
 3 -10 -9 516.19 43.24
 -3 -10 9 504.54 27.45
 -3 10 9 681.86 28.27
 -3 -10 9 520.33 29.2
 -3 10 9 652.31 25.96
 -3 -10 9 482.34 27.81
 -3 -10 9 523.34 26.85
 -3 -10 9 489.64 24.75
 3 -10 -8 99.33 9.52
 3 -10 -8 76.53 9.36
 3 -10 -8 75.2 20.06
 -3 -10 8 100.15 13.89
 -3 10 8 79 8.61
 -3 -10 8 108.01 11.41
 -3 -10 8 98.16 12.04
 -3 10 8 78.99 10.18
 -3 -10 8 80.05 12.12
 -3 -10 7 98.98 13.67
 3 -10 -7 126.76 9.74
 3 -10 -7 130.43 9.55
 3 -10 -7 137.95 22.63
 -3 -10 7 106.62 10.69
 -3 -10 7 133.29 13.42
 -3 -10 7 141.56 12.23
 -3 -10 7 107.53 10.79
 -3 -10 7 118.62 11.92
 -3 -10 7 125.94 10.95
 -3 -10 6 1195.16 47.79
 -3 10 6 1073.74 59.21
 -3 -10 6 1368.28 48.55
 -3 -10 6 1241.02 61.05
 -3 -10 6 1260.51 58.52
 3 -10 -6 1449.5 69.26
 3 -10 -6 1389.66 67.33
 -3 10 5 532.34 33.56
 -3 -10 5 509.3 31.32
 -3 -10 5 486.41 32.76
 -3 -10 5 487.6 21.4
 3 -10 -5 540.8 36.03
 -3 -10 4 377.56 26.65
 -3 -10 4 373.42 25.74
 -3 -10 4 375.99 27.73
 -3 -10 4 344.23 16.49
 3 -10 -4 417 29.37
 3 10 -4 342.97 19.01
 -3 -10 3 2315.21 91.15
 -3 -10 3 2125.32 92.21
 -3 -10 3 2184.18 89.96
 -3 -10 3 2125.88 89.22
 -3 -10 3 2224.67 86.48
 3 -10 -3 2262.67 92.73
 -3 10 3 1919.39 87.86
 -3 -10 2 1678.87 68.71
 -3 10 2 1123.57 64.36
 -3 -10 2 1598.64 63.41
 -3 -10 2 1634.97 62.1
 -3 10 2 1178.29 60.85
 -3 -10 1 405.82 27.8
 -3 -10 1 359.3 26.21
 -3 10 1 461.27 30.79
 3 -10 -1 411.12 28.27
 -3 -10 1 376.63 24.85
 -3 10 1 441.96 27.06
 -3 -10 1 387.01 24.48
 -3 -10 0 1263.01 59.77
 -3 -10 0 1265.7 61.49
 -3 -10 0 1308.36 59.65
 -3 10 0 1567.36 66.23
 3 -10 0 1299.38 62.25
 -3 10 0 1436.86 60.51
 -3 -10 0 1142.65 57.7
 -3 -10 -1 207.09 19.91
 -3 -10 -1 212.75 20.14
 -3 -10 -1 219.67 21.28
 -3 -10 -1 199.96 11.57
 -3 10 -1 274.94 22.15
 3 -10 1 239.71 23.07
 -3 -10 -1 218.56 21.22
 -3 -10 -2 23.63 5.5
 -3 10 -2 15.64 11.21
 -3 -10 -2 29.8 11.41
 -3 10 -2 34.91 12.56
 -3 -10 -2 16.49 11.96
 3 -10 2 25.16 13.17
 -3 -10 -3 395.43 26.73
 -3 -10 -3 376.52 28.23
 -3 -10 -3 357.24 17.01
 -3 10 -4 715.67 37.33
 -3 10 -4 767.44 38.98
 3 -10 4 579.23 34.71
 -3 10 -4 836.76 30.22
 -3 -10 -4 561.92 35.68
 -3 -10 -4 604.85 27.19
 3 -10 4 639.4 28.4
 3 -10 4 575.88 29.21
 -3 -10 -4 573.45 26.84
 -3 -10 -4 586.07 27.06
 -3 -10 -4 659.8 28.36
 -3 -10 -4 617.43 27.42
 -3 -10 -5 149.63 12.41
 -3 -10 -5 148.3 11.39
 -3 -10 -5 147.2 11.14
 3 10 5 189.03 11.88
 -3 -10 -5 141.12 11.41
 -3 10 -5 224.79 28.2
 -3 10 -5 199.81 13.92
 3 -10 5 148.07 14.05
 3 -10 5 137.94 12.33
 -3 -10 -6 79.37 7.63
 -3 -10 -6 72.76 9.74
 -3 10 -6 204.47 27.49
 3 10 6 192.32 11.95
 3 -10 6 87.93 13.69
 -3 -10 -6 83.03 11.04
 -3 -10 -6 81.78 8.92
 -3 -10 -6 80.02 9.42
 3 -10 6 92.3 11.69
 -3 -10 -7 460.08 21.66
 -3 -10 -7 445.04 18.94
 3 -10 7 446.92 25.08
 3 -10 7 416.07 22.4
 -3 -10 -7 535.64 23.48
 3 10 7 301 19.83
 -3 10 -7 304.99 35.28
 3 10 7 312.23 20.53
 -3 -10 -8 41.33 5.91
 3 -10 8 38.1 9.83
 -3 10 -8 19.12 10.13
 3 -10 8 47.01 10.11
 3 -10 8 47.81 13.2
 3 10 8 31.33 8.86
 -3 -10 -8 47.39 10
 -3 10 -8 20.88 9.93
 3 10 8 33.08 8.02
 -3 10 -9 61.99 9.11
 -3 10 -9 72.27 10.88
 3 -10 9 90.77 11.88
 -3 -10 -9 87.33 9.98
 -3 -10 -9 95.61 10.53
 -3 10 -9 59.89 7.61
 3 10 9 60.25 8.77
 3 10 9 64.62 8.33
 -3 10 -9 63.19 10.4
 3 -10 10 173.57 11.91
 -3 -10 -10 168.45 10.92
 -3 10 -10 126.62 9.89
 -3 10 -10 134.01 11.03
 3 -10 10 156.51 11.81
 -3 -10 -10 158.21 10.49
 3 10 10 139.03 9.53
 -3 10 -10 134.5 10.74
 3 10 10 138.63 9.83
 3 -10 11 78.77 7.15
 -3 -10 -11 84.1 6
 -3 -10 -11 105.14 6.99
 -3 10 -11 94.65 6.01
 -3 -10 -11 78.81 5.83
 -3 10 -11 98.12 7.02
 -3 10 -11 102 7.49
 3 -10 11 64.67 5.57
 3 10 11 86.15 7.09
 -3 10 -11 104.52 7.16
 -3 -11 14 71.09 5.67
 3 11 -14 67.15 4.6
 -3 11 14 89.85 6.17
 3 11 -14 82.99 5.94
 -3 -11 14 59.73 5.73
 3 -11 -14 71.99 5.26
 3 -11 -13 62.01 7.58
 3 -11 -13 53.3 6.22
 3 11 -13 102 7.76
 -3 11 13 116.77 9.16
 3 11 -13 79.79 6.37
 3 -11 -12 15.52 6.41
 3 11 -12 10.33 7
 -3 11 12 28.49 6.82
 -3 11 12 25.79 8.84
 -3 -11 12 15.45 8.96
 3 11 -12 16.09 6.38
 -3 11 12 20.67 5.59
 -3 -11 11 146.29 12.66
 -3 11 11 205.72 12.42
 3 -11 -11 154.59 12.73
 -3 -11 11 159.25 13.85
 -3 11 11 209.67 14.99
 -3 -11 11 152.75 14.76
 3 11 -11 194.8 12.91
 3 11 -11 188.79 11.32
 -3 -11 11 147.62 11.81
 -3 -11 10 80.3 9.74
 -3 -11 10 130.02 14.55
 -3 11 10 141.56 13.05
 -3 11 10 129.98 10.57
 3 -11 -10 85.97 10.62
 3 -11 -10 88.91 21.16
 3 11 -10 126.7 10.19
 3 11 -10 110.78 11.23
 -3 -11 10 100.59 13.6
 -3 -11 10 102.6 15.85
 3 -11 -9 36.93 8.21
 3 -11 -9 23.06 16.79
 -3 -11 9 28.52 13.57
 -3 11 9 28.9 7.39
 -3 -11 9 27.63 10.46
 -3 -11 9 23.85 11.4
 -3 11 9 28.98 9.24
 -3 -11 9 34.07 11.44
 -3 11 8 393.4 20.37
 3 -11 -8 442.82 21.06
 3 -11 -8 470.99 38.93
 -3 -11 8 430.94 25.56
 -3 -11 8 425.49 22.68
 -3 -11 8 387.75 23.19
 -3 11 8 414.38 21.89
 -3 -11 8 400.49 23.59
 3 -11 -7 450.27 36.78
 -3 -11 7 358.06 26.25
 -3 -11 7 455.15 22.83
 -3 11 7 405.6 20.98
 -3 -11 7 376.22 21.14
 -3 -11 7 363.11 20.75
 -3 -11 7 475.41 24.93
 -3 -11 7 400.84 22
 3 -11 -7 439.83 20.12
 -3 -11 6 47.66 8.68
 -3 -11 6 53.91 13.12
 3 -11 -6 57.28 14.32
 -3 11 6 62.47 14.53
 3 -11 -6 52.72 6.67
 3 -11 -6 36.1 16.19
 3 -11 -6 71.77 18.95
 -3 -11 6 42.23 8.95
 -3 -11 6 47.27 14.66
 -3 -11 6 49.4 6.8
 -3 -11 6 39.97 10
 -3 -11 6 41.78 8.34
 3 -11 -5 1547.84 72.8
 -3 -11 5 1491.97 66.51
 -3 -11 5 1377.65 68.53
 -3 -11 5 1411.57 54.23
 -3 11 5 1495.53 69.6
 -3 -11 4 899.39 46.57
 -3 -11 4 827.23 44.84
 -3 -11 4 838.19 47.4
 3 -11 -4 881.26 48.94
 -3 -11 3 131.01 16.23
 -3 -11 3 106.69 14.16
 3 -11 -3 137.21 19.09
 -3 11 3 51.54 13.59
 -3 -11 3 109.04 17.62
 -3 -11 3 127.99 16.86
 -3 11 3 57.72 16.81
 -3 -11 3 134.68 18.18
 -3 11 2 674.83 33.54
 -3 -11 2 391.05 27.85
 3 -11 -2 439.27 31.98
 -3 -11 2 413.8 27.53
 -3 -11 2 419.19 31.55
 -3 11 2 707.52 39.16
 -3 11 1 626.98 34.9
 3 -11 -1 609.31 36.64
 -3 -11 1 537.14 32.46
 -3 -11 1 561.92 32.49
 -3 -11 1 563.02 34.5
 -3 11 1 629.88 38.75
 -3 -11 1 580.82 35.57
 3 -11 0 523.79 34.18
 -3 -11 0 536.35 29.89
 -3 11 0 299.82 26.68
 -3 -11 0 536.51 31.63
 -3 -11 0 548.22 34.13
 -3 -11 0 528.53 31.94
 -3 11 0 359.24 31.4
 -3 -11 0 561.5 32.96
 -3 -11 -1 275.31 24.4
 -3 -11 -1 273.85 22.76
 3 -11 1 276.96 24.86
 -3 -11 -1 250.74 23.25
 -3 -11 -1 266.93 22.83
 3 -11 2 837.83 49.38
 -3 11 -2 914.43 46.55
 -3 11 -2 845.36 46.01
 -3 -11 -2 775.83 32.09
 -3 -11 -2 780.14 42.96
 -3 -11 -2 802 45.2
 -3 11 -3 318.31 17.46
 -3 -11 -3 312.76 17.15
 -3 -11 -3 364.59 26.24
 -3 -11 -3 309.54 26.59
 -3 11 -3 327.08 28.14
 -3 -11 -3 332.96 17.52
 3 -11 3 333.5 17.8
 -3 -11 -3 331.19 16.98
 -3 11 -3 285.69 25.53
 -3 -11 -3 331.13 15.82
 -3 11 -4 6 7.02
 -3 -11 -4 28.51 7.41
 -3 -11 -4 18.85 11.73
 -3 -11 -4 24.37 7.76
 -3 -11 -4 25.6 6.74
 3 -11 4 32.91 9.93
 -3 11 -4 14.2 9.91
 3 -11 4 27.19 11.46
 -3 -11 -4 28.6 7.55
 -3 -11 -4 23 6.6
 3 -11 4 32.19 8.15
 3 -11 5 52.08 10.52
 -3 11 -5 268.15 29.92
 3 11 5 266.85 12.56
 -3 11 -5 277.83 14.86
 -3 -11 -5 48.56 8.05
 -3 -11 -5 46.91 8.78
 3 -11 5 55.98 12.04
 -3 -11 -5 44.2 7.83
 -3 -11 -5 55.98 9.66
 -3 -11 -6 430.11 18.6
 -3 11 -6 312.08 35.2
 3 11 6 283.68 19.01
 -3 -11 -6 543.51 23.34
 -3 -11 -6 391.39 19.31
 3 -11 6 442.7 24.65
 3 -11 6 404.52 22.47
 3 11 7 95.09 9.79
 3 -11 7 57.25 13.82
 -3 -11 -7 64.1 10.18
 -3 -11 -7 57.85 6.84
 -3 11 -7 89.51 22.55
 3 -11 7 55.44 11.22
 3 11 7 105.11 11.37
 -3 -11 -8 394.23 20.6
 -3 -11 -8 334.1 16.17
 3 -11 8 316.08 19.71
 3 11 8 396.87 19.33
 -3 11 -8 420.96 20.9
 3 -11 8 323.35 22.01
 3 -11 8 331.04 20.02
 3 -11 8 303.81 20.24
 3 11 8 413.33 20.21
 -3 -11 -8 361.29 19.81
 -3 -11 -9 170.56 12.77
 -3 11 -9 178.06 12.48
 -3 11 -9 160.89 13.45
 3 -11 9 184.58 14.78
 3 -11 9 176.7 13.85
 -3 -11 -9 204.52 13.48
 -3 11 -9 161.99 10.7
 3 11 9 182.32 12.32
 3 11 9 189.51 11.96
 -3 11 -9 185.91 13.35
 -3 -11 -10 81.89 7.88
 -3 -11 -10 83.41 8.34
 -3 11 -10 69.79 7.37
 -3 11 -10 70.19 8.4
 3 -11 10 81.29 9.08
 3 -11 10 73.75 8.57
 -3 11 -10 78.85 8.4
 3 11 10 77.41 7.26
 3 11 11 47.2 5.23
 -3 -11 -11 46.9 4.75
 -3 11 -11 41.03 4
 -3 11 -11 50.14 5.02
 -3 11 -11 51.19 5.6
 -3 -11 -11 40.68 4.06
 3 -11 11 35.54 4.56
 -3 11 -11 52.96 5.01
 -3 12 14 0.55 2.86
 3 12 -14 4.3 3.16
 -3 -12 14 6.45 4.11
 -3 -12 14 9.72 3.24
 -3 -12 14 7.5 3.2
 3 12 -13 82.6 5.95
 3 -12 -13 110.01 8.23
 3 -12 -13 106.25 6.72
 3 12 -13 103.47 7.61
 3 12 -12 188.29 12.14
 -3 12 12 250.59 13.95
 -3 -12 12 158.14 13.2
 3 -12 -12 155.09 11.86
 3 12 -12 188.51 11.01
 -3 12 12 225.61 12.09
 3 -12 -12 142.73 10.56
 -3 -12 12 128.37 10.11
 -3 12 12 202.68 10.76
 -3 -12 11 57.68 11.72
 -3 12 11 97.91 10.98
 -3 -12 11 51.11 10.38
 3 12 -11 87.85 9.49
 3 -12 -11 61.55 9.87
 -3 -12 11 42.72 9.22
 -3 12 11 98.3 8.74
 3 -12 -11 59.91 8.79
 3 -12 -10 210.27 13.18
 3 -12 -10 191.44 13.23
 3 -12 -10 191.08 25.53
 3 12 -10 98.42 11.14
 -3 -12 10 189.21 15.96
 -3 -12 10 203.41 18.58
 -3 12 10 120.32 10.94
 -3 -12 10 215.63 16.66
 -3 12 10 110.35 12.49
 3 -12 -9 562.09 26.14
 3 -12 -9 609.49 44.89
 -3 -12 9 678.2 32.26
 3 -12 -9 590.37 25.89
 -3 -12 9 637.83 30.27
 -3 -12 9 574.44 28.94
 -3 12 9 467.89 26.5
 -3 12 9 431.96 24.43
 3 -12 -8 287.41 16.8
 3 -12 -8 298.35 32.45
 -3 -12 8 273.76 19.6
 3 -12 -8 303.42 16.81
 -3 -12 8 319.27 22.3
 -3 -12 8 288.58 20.03
 -3 12 8 319.57 18.26
 -3 -12 7 43.46 9.91
 -3 12 7 17.7 7.25
 3 -12 -7 44.98 7.21
 3 -12 -7 52.49 7.85
 3 -12 -7 47.72 17.23
 -3 -12 7 42.47 10.44
 -3 -12 7 52.2 9.55
 -3 -12 7 39.21 11.97
 -3 -12 7 41.35 9.18
 -3 12 6 517.28 38.47
 3 -12 -6 639.98 39.29
 3 -12 -6 734.71 28.83
 -3 -12 6 704.55 30.23
 -3 -12 6 710.3 30.1
 -3 -12 6 699.05 30.1
 -3 -12 6 630.89 29.91
 -3 12 6 501.98 27.52
 -3 -12 6 582.83 29.31
 -3 -12 6 697.91 30.26
 3 -12 -6 686.78 28.24
 3 -12 -6 678.61 46.54
 3 -12 -6 717.68 47.3
 -3 -12 6 710.58 31.98
 -3 -12 6 585.77 28.41
 -3 -12 6 652.12 29.78
 -3 -12 6 611.53 38.02
 -3 -12 6 616.06 40.8
 -3 -12 6 676.5 27.48
 -3 -12 5 728.18 33.02
 3 -12 -5 789.34 47.4
 -3 -12 5 672.62 30.19
 3 -12 -5 700.32 29.23
 -3 -12 5 714.9 30.24
 -3 -12 5 766.72 31.41
 -3 -12 5 697.86 29.03
 -3 -12 5 754.27 41.57
 -3 -12 5 671.36 42.75
 -3 -12 5 707.47 31.02
 -3 -12 5 675.58 30.74
 -3 -12 4 519.54 36.39
 -3 -12 4 492.71 33.7
 -3 -12 4 553.09 32.82
 3 -12 -4 601.65 39.68
 -3 -12 4 527.8 35.3
 -3 12 3 1027.32 60.09
 -3 -12 3 1185.04 57.4
 -3 -12 3 1155.07 60.01
 -3 -12 3 1105.47 56.48
 -3 -12 3 1131.88 53.94
 3 -12 -3 1284.75 61.73
 -3 12 3 1138.25 56.06
 -3 -12 3 1214.59 58.6
 -3 -12 2 247.35 25.56
 -3 -12 2 235.49 21.73
 -3 12 2 295.19 23.24
 3 -12 -2 246.92 25.43
 -3 -12 2 240.66 21.41
 -3 12 2 294.62 27.41
 -3 -12 1 57.71 12.62
 3 -12 -1 72.99 16.04
 -3 -12 1 55.04 13.61
 -3 12 1 54.65 13.23
 -3 12 1 55.3 16.62
 -3 -12 1 67.96 15.39
 -3 -12 1 61.91 16.02
 -3 -12 0 1796.8 79.86
 -3 -12 0 1825.67 77.37
 -3 12 0 1527.1 78.51
 -3 -12 0 1872.83 78.48
 3 -12 0 1871.69 81.49
 -3 -12 0 1776.86 74.97
 -3 -12 0 1749.12 76.37
 -3 -12 -1 594.33 37.96
 3 -12 1 601.03 41.38
 -3 12 -1 704.5 39.8
 -3 -12 -1 639.56 39.57
 -3 -12 -1 597.58 37.26
 -3 -12 -1 615.73 39.99
 3 -12 2 66.08 8.8
 -3 -12 -2 68.9 8.2
 -3 12 -2 57.35 15.25
 3 -12 2 68.19 8.62
 -3 -12 -2 52.63 7.42
 -3 -12 -2 57.81 15.72
 3 -12 2 83.17 19.48
 -3 -12 -2 67.99 8.2
 -3 -12 -2 61.42 15.12
 -3 12 -2 55.09 14.81
 -3 12 -2 54.03 8
 -3 -12 -2 54.76 7.51
 -3 -12 -3 633.52 27.2
 -3 -12 -3 574.2 25.19
 -3 -12 -3 642.43 26.5
 -3 12 -3 487.94 26.1
 -3 -12 -3 609.49 26.7
 -3 -12 -3 541.44 37.72
 -3 -12 -3 613.63 37.04
 -3 12 -3 467.9 36.91
 -3 -12 -3 608.58 26.39
 -3 -12 -3 575.14 25.78
 -3 12 -3 476.2 36.04
 3 -12 3 565.79 37.28
 3 -12 3 607.1 27.04
 -3 -12 -3 575.7 24.82
 -3 12 -4 319.83 30.84
 3 -12 4 517.15 33.98
 -3 12 -4 395.69 24.47
 -3 -12 -4 597.94 26.16
 -3 -12 -4 530.19 35.48
 3 -12 4 624.27 26.99
 -3 -12 -4 560.28 24.87
 -3 -12 -4 643.64 26.76
 -3 -12 -4 566.85 24.74
 -3 -12 -4 563.43 25.07
 -3 12 -4 422.35 36.42
 3 -12 5 170.21 14.7
 -3 12 -5 181.47 28.01
 -3 12 -5 142.17 23.93
 3 -12 5 171.28 16.09
 -3 -12 -5 177.85 12.51
 -3 -12 -5 192.51 14.24
 3 12 5 178.17 12.21
 -3 -12 -5 185.18 14.28
 -3 12 -5 173.6 14.47
 -3 -12 -6 273.49 17.45
 -3 -12 -6 251.72 13.68
 3 -12 6 246.11 17.99
 -3 12 -6 322.93 34.36
 -3 12 -6 312.11 31.28
 3 -12 6 289.12 20.72
 -3 -12 -6 220.04 14.39
 3 12 6 340.77 16.91
 -3 -12 -6 288.23 17.68
 -3 12 -7 120.65 23.7
 3 12 7 138.84 13.71
 -3 -12 -7 316.05 17.47
 -3 -12 -7 284.14 12.68
 -3 12 -7 120.36 24.65
 3 12 7 123.7 12.51
 3 -12 7 259.97 16.99
 3 -12 7 288.75 19.87
 -3 -12 -7 310.26 17.32
 -3 -12 -8 15.14 8.87
 3 -12 8 9.26 8.97
 3 12 8 24.08 7.19
 -3 12 -8 18.43 9.46
 -3 -12 -8 15.51 9.29
 3 -12 8 10.03 8.97
 3 12 8 27.46 8.22
 3 -12 8 11.77 12.11
 3 -12 8 16.34 9.79
 -3 -12 -9 65.17 9.24
 -3 12 -9 67.14 8.61
 -3 -12 -9 65.9 9.08
 -3 12 -9 64.6 9.46
 3 -12 9 60.62 9.14
 3 -12 9 72.45 10.98
 3 12 9 48.37 7.58
 -3 -12 -10 199.13 11.6
 -3 12 -10 224.08 11.14
 -3 -12 -10 181.7 11.14
 -3 12 -10 260.03 12.21
 3 12 10 252.15 11.67
 3 -12 10 162.53 11.19
 -3 -12 -10 164.01 10.2
 3 -12 10 189.12 12.27
 3 12 10 244.29 12.22
 -3 12 -11 27.48 3.79
 -3 12 -11 25.24 3.63
 3 12 11 21 3.32
 -3 12 -11 20.04 3.99
 -3 -12 -11 13.33 3.23
 -3 -13 13 116.79 8.57
 3 13 -13 68.45 6.34
 3 -13 -13 132.06 7.42
 3 -13 -13 90.79 5.46
 3 -13 -12 6.07 5
 3 13 -12 9.6 5.99
 -3 13 12 13.91 6.72
 -3 -13 12 5.27 8
 3 -13 -12 12.01 6.61
 3 13 -12 12.52 5.1
 -3 13 12 16.53 6.19
 -3 -13 12 3.11 5.38
 -3 13 12 9.36 4.39
 -3 13 11 248.74 14.75
 -3 -13 11 169.76 15.08
 -3 -13 11 150.08 13.37
 3 13 -11 220.87 12.55
 3 -13 -11 148.96 12.55
 3 -13 -11 150.87 11.59
 -3 13 11 237.99 12.25
 -3 -13 11 144.88 12.53
 -3 -13 10 195.42 16.64
 -3 13 10 171.19 13.96
 -3 -13 10 182.95 15.89
 3 13 -10 165.91 12.57
 -3 -13 10 184.71 18.76
 -3 13 10 157.91 11.83
 3 -13 -10 169.77 12.36
 3 -13 -10 183.05 13.82
 3 -13 -9 5.04 7.16
 3 -13 -9 13.73 8.8
 -3 -13 9 6.27 11.03
 3 -13 -9 2.08 14.49
 -3 -13 9 8.8 11.43
 -3 13 9 1.55 7.98
 -3 13 9 0.2 6.33
 -3 -13 9 8.97 11.8
 -3 -13 9 23.3 14.28
 3 -13 -8 165.27 11.75
 3 -13 -8 163.72 12.06
 3 -13 -8 151.33 24.46
 -3 -13 8 170.07 15.73
 -3 -13 8 163.57 17.46
 3 -13 -8 173.85 13.03
 -3 -13 8 159.4 15.42
 -3 -13 7 207.72 16.42
 -3 13 7 291.64 15.89
 -3 -13 7 214.06 16.32
 3 -13 -7 229.94 13.89
 3 -13 -7 227.06 14.49
 -3 -13 7 202.26 15.51
 3 -13 -7 223.03 14.52
 -3 -13 7 238.3 16.63
 3 -13 -7 214.26 27.47
 -3 -13 7 204.84 15.33
 -3 -13 7 213.38 12.68
 -3 -13 6 37.76 14.25
 3 -13 -6 34.7 15.16
 -3 13 6 12.76 12.78
 3 -13 -6 50.11 7.67
 -3 -13 6 48.46 9.57
 -3 -13 6 41.65 9.68
 -3 -13 6 40.73 9.44
 -3 -13 6 45.53 9.44
 -3 13 6 16.45 6.63
 -3 -13 6 37.02 10.07
 -3 -13 6 50.75 10.08
 -3 -13 6 50.74 9.64
 3 -13 -6 37.14 7.29
 -3 -13 6 35.56 15.36
 -3 -13 6 57.74 11.62
 -3 -13 6 32.65 7.91
 3 -13 -6 34.11 16.02
 3 -13 -6 37.32 19.69
 -3 -13 6 44.05 7.43
 -3 13 5 739.96 44.58
 3 -13 -5 638.91 40.59
 -3 -13 5 610.07 29.93
 -3 -13 5 606.1 30.59
 -3 -13 5 598.56 28.07
 -3 -13 5 605.93 28.81
 -3 -13 5 569.79 28.31
 -3 -13 5 587.38 28.76
 -3 -13 5 637.8 28.91
 -3 -13 5 625.65 28.18
 3 -13 -5 626.82 27
 -3 -13 5 706.15 40.62
 -3 -13 5 571.36 41.23
 -3 -13 5 673.9 28.44
 3 -13 -5 718.8 46.89
 -3 -13 5 620.33 26.92
 -3 -13 4 1030.28 51.65
 3 -13 -4 1089.15 59.73
 -3 13 4 1292.59 43.38
 -3 -13 4 915.99 42.15
 -3 -13 4 1028.83 42.77
 3 -13 -4 981.31 40.94
 -3 -13 4 974.31 44.27
 -3 -13 4 1065.85 55.68
 -3 -13 4 1096.1 42.32
 -3 -13 4 1054.94 54.71
 -3 -13 4 1015.17 57.46
 -3 -13 4 970.23 40.98
 -3 13 4 1299.63 65.43
 -3 -13 3 370.2 29.52
 -3 -13 3 357.01 27.07
 3 -13 -3 387.27 32.77
 -3 -13 3 435.98 32.01
 -3 -13 3 385.82 32.23
 -3 -13 3 359.95 29.54
 -3 13 3 407.31 34.56
 -3 13 3 383.18 28.9
 -3 -13 2 267.54 24.73
 3 -13 -2 324.92 28.85
 3 -13 -2 340.28 30.31
 -3 -13 2 308.51 24.96
 -3 13 2 323.42 26.2
 -3 -13 2 286.01 28.49
 -3 13 2 364.87 31.52
 -3 -13 1 362.28 27.15
 3 -13 -1 333.91 30.25
 -3 13 1 395.35 28.56
 -3 -13 1 323.07 26.87
 -3 -13 1 373.44 30.51
 -3 -13 1 349.81 28.9
 -3 13 1 390.32 32.36
 -3 -13 0 118.55 16.54
 3 -13 0 107.39 20.49
 -3 -13 0 122.69 18.7
 -3 13 0 74.93 16.23
 -3 -13 0 134.42 20.06
 -3 13 0 73.16 18.52
 -3 -13 0 140.54 19.63
 -3 -13 0 112.85 19.88
 -3 13 -1 83.77 9.19
 -3 -13 -1 119.84 19.33
 -3 -13 -1 138.22 21
 -3 -13 -1 139.69 19.23
 3 -13 1 128.12 21.38
 -3 -13 -1 127.87 16.89
 -3 -13 -1 120.27 20.1
 3 -13 1 129.48 10.94
 -3 13 -1 89.82 17.06
 3 -13 1 121.33 10.64
 -3 -13 -1 131.71 9.73
 -3 -13 -1 116.68 10.22
 -3 -13 -2 599.6 26.59
 -3 -13 -2 603.39 27.71
 3 -13 2 557.07 27.88
 -3 13 -2 584.63 27.39
 -3 -13 -2 602.94 26.45
 -3 -13 -2 598.38 40.84
 -3 -13 -2 672.17 39.8
 -3 13 -2 631.56 40.25
 3 -13 2 663.44 45.42
 -3 -13 -2 622.47 27.6
 3 -13 2 676.58 28.32
 -3 -13 -2 631.78 27.35
 -3 13 -2 561.54 39.79
 3 -13 2 624.31 40.5
 -3 -13 -3 609.86 26.91
 -3 -13 -3 602.15 27.38
 3 -13 3 598.16 28.76
 -3 -13 -3 580.01 25.59
 -3 -13 -3 617.18 26.99
 -3 -13 -3 588.96 25.38
 -3 -13 -3 573.33 39.59
 -3 -13 -3 624.57 38.22
 -3 13 -3 494.51 38.4
 -3 13 -3 421.12 35.71
 3 -13 3 588.7 38.88
 -3 13 -3 486.95 26.54
 -3 -13 -3 601.09 27.2
 3 -13 3 598.26 27.61
 -3 -13 -3 599.38 26.42
 3 -13 4 13.34 9.31
 -3 -13 -4 0.71 12.03
 -3 13 -4 11.61 11.33
 3 -13 4 1.89 12.12
 -3 13 -4 -0.87 14.62
 -3 -13 -4 0.24 7.4
 -3 -13 -4 6.19 7.22
 -3 13 -4 21.83 8.6
 3 -13 5 215.47 17.68
 -3 -13 -5 206.6 15.55
 -3 -13 -5 252.16 17.83
 3 13 5 403.62 17.6
 -3 13 -5 423.34 20.22
 -3 13 -5 403.77 37.04
 -3 13 -5 406.22 33.83
 -3 13 -6 42.74 19.73
 -3 13 -6 48.22 18.74
 -3 -13 -6 54.88 10.22
 3 -13 6 63.34 13.83
 -3 -13 -6 43.12 7.72
 3 13 6 49.75 8.13
 3 -13 6 47.59 11.84
 3 -13 7 66.93 11.67
 3 -13 7 66.63 14.1
 -3 -13 -7 83.05 11.54
 3 13 7 73.36 8.75
 3 13 7 71.3 10.39
 3 -13 8 163.8 13.8
 3 -13 8 172.06 16.24
 3 -13 8 188.85 14.72
 -3 -13 -8 167.81 13.43
 3 13 8 176.24 12.75
 3 -13 8 156.74 13.06
 -3 13 -8 202.44 14.04
 -3 13 -9 87.67 8.64
 -3 -13 -9 75.89 7.92
 3 -13 9 85.6 11.05
 3 13 9 91.76 8.34
 -3 -13 -9 90.07 9.39
 -3 13 -9 102.03 9.84
 3 -13 9 73.95 8.67
 -3 -13 -10 18.73 5.17
 -3 -13 -10 14.67 3.44
 -3 13 -10 19.83 4.68
 -3 -13 -10 25.64 5.48
 3 13 10 25.28 4.69
 3 13 10 25.18 5.21
 3 -13 10 26.4 6.62
 -3 13 -10 25.73 5.68
 -3 -14 13 49.83 5.9
 3 14 -13 28 4.02
 -3 -14 13 56.25 5.57
 3 -14 -13 47.18 4.6
 3 14 -13 32.71 5.32
 -3 14 12 118.37 8.74
 -3 14 12 117.59 9.32
 3 -14 -12 110.48 7.44
 3 14 -12 108.81 8.6
 3 14 -12 84.84 6.76
 -3 14 12 124.17 9.84
 3 -14 -12 141.43 9.46
 -3 -14 12 105.87 7.88
 3 -14 -12 112.19 8.83
 3 -14 -11 -0.71 6.83
 3 14 -11 10.07 5.87
 -3 -14 11 6.77 8.06
 -3 -14 11 3.18 10.12
 -3 14 11 11.97 7.5
 -3 -14 11 3.4 7.25
 -3 14 11 6.98 5.1
 3 -14 -11 13.47 6.11
 3 14 -10 124.25 10.85
 -3 -14 10 111.79 13.68
 3 -14 -10 120.56 11.55
 3 -14 -10 108.59 10.26
 -3 -14 10 119.9 16.68
 -3 14 10 139.17 10.38
 -3 14 10 152.57 12.46
 -3 -14 10 113.78 14.58
 -3 -14 9 470.43 23.15
 -3 14 9 174.82 16.26
 -3 -14 9 411.99 22.83
 -3 -14 9 399.23 21.92
 3 -14 -9 404.15 19.27
 3 -14 -9 402.85 18.03
 -3 -14 9 479.69 25.73
 3 -14 -9 342.05 32.57
 -3 -14 8 324.48 19.85
 3 -14 -8 283.9 30.67
 -3 -14 8 286.8 19.65
 3 -14 -8 308.13 17.17
 3 -14 -8 285.85 16.06
 -3 -14 7 96.27 12.24
 3 -14 -7 112.69 10.55
 -3 -14 7 98.02 12.35
 -3 -14 7 93.17 9.31
 -3 -14 7 114.25 13.47
 -3 14 7 154.78 11.57
 -3 -14 7 89.2 13.06
 3 -14 -7 104.11 9.83
 3 -14 -7 105.99 10.85
 -3 -14 7 108.12 12.95
 3 -14 -7 131.7 23.1
 -3 -14 7 99.23 9.11
 -3 14 6 471.37 35.53
 3 -14 -6 417.78 32.67
 -3 -14 6 393.15 21.92
 -3 -14 6 297.76 19.53
 -3 -14 6 405.25 24.48
 -3 -14 6 448.62 22.82
 -3 -14 6 399.92 22.58
 3 -14 -6 430.22 20.65
 3 -14 -6 382.83 34.97
 3 -14 -6 474.78 40.64
 -3 -14 6 388.48 21.88
 -3 -14 6 401.25 22.62
 -3 14 6 479.74 21.37
 -3 -14 6 457.6 23.45
 -3 -14 6 400.29 22.26
 3 -14 -6 420.3 20.63
 -3 -14 6 385.15 20.99
 -3 -14 6 332.74 32.73
 -3 -14 6 396.62 31.34
 -3 -14 6 432.1 20.02
 -3 14 5 274.06 28.48
 3 -14 -5 231.1 26.26
 -3 14 5 296.53 16.3
 -3 -14 5 245.04 17.46
 -3 -14 5 239.8 18.25
 -3 -14 5 214.22 15.3
 -3 -14 5 226.31 16.42
 -3 -14 5 222.69 23.18
 3 -14 -5 259.89 30.77
 -3 -14 5 240.14 16.14
 -3 -14 5 259.44 17.03
 -3 -14 5 238.3 15.95
 3 -14 -5 224.98 14.02
 -3 -14 5 256.28 15.53
 -3 -14 5 223.3 24.78
 -3 -14 5 212.5 26.66
 -3 -14 5 235.44 14.45
 -3 -14 4 75.39 17.78
 -3 -14 4 79.14 18.49
 3 -14 -4 68.01 19.24
 -3 14 4 139.1 10.48
 -3 -14 4 59.52 11.8
 -3 -14 4 52.02 8.32
 -3 -14 4 67.72 10.18
 -3 -14 4 72.96 9.07
 -3 -14 4 72.72 9.6
 -3 -14 4 57.09 10.43
 -3 -14 4 70.6 9.94
 3 -14 -4 64.69 8.06
 -3 -14 4 73.63 9.05
 -3 -14 4 50.6 18.12
 -3 -14 4 64.69 15.2
 3 -14 -4 76.84 21.85
 -3 14 4 117.37 23.63
 -3 -14 4 68.44 8.98
 -3 -14 3 532.41 25.45
 -3 -14 3 513.09 37.37
 -3 -14 3 519.22 34.82
 3 -14 -3 569.27 42.1
 -3 -14 3 532.84 26.94
 -3 -14 3 558.16 25.82
 -3 14 3 788.36 27.86
 -3 -14 3 566.66 25.67
 -3 -14 3 486.82 26.13
 -3 -14 3 559.52 25.98
 -3 14 3 802.55 48.51
 -3 -14 3 546.25 25.63
 -3 -14 3 535.48 28.23
 -3 -14 3 532.74 38.3
 -3 -14 3 590.52 38.74
 -3 -14 3 563.07 40.83
 -3 -14 2 171.85 12.24
 -3 14 2 320.91 14.62
 -3 -14 2 153.39 11.57
 -3 14 2 355.96 26.71
 -3 -14 2 139.22 19.8
 3 -14 -2 147.93 22.77
 3 -14 -2 165.23 24.92
 -3 -14 2 134.62 19.44
 -3 -14 2 163.38 13.11
 -3 14 2 372.22 32.22
 -3 -14 2 166.68 12.45
 -3 -14 2 167.66 24.16
 -3 -14 2 180.45 15.14
 -3 -14 2 179.47 12.33
 -3 -14 2 177.69 12.68
 -3 -14 1 58.17 8.08
 -3 14 1 50.38 17.6
 -3 -14 1 58.75 7.94
 3 -14 -1 58.65 8.55
 -3 -14 1 52.21 7.38
 -3 -14 1 50.08 7.99
 -3 -14 1 60.31 15.32
 3 -14 -1 82.65 18.82
 3 -14 -1 64.93 20.02
 -3 -14 1 51.72 15.4
 -3 -14 1 54.17 17.59
 -3 -14 1 60.87 17.53
 -3 14 1 55.98 15.36
 -3 -14 0 469.46 34.83
 -3 14 0 418.84 35.67
 -3 -14 0 509.14 34.97
 -3 -14 0 463.97 36.18
 -3 14 0 356.52 30.77
 3 -14 0 460 36.86
 -3 -14 0 404.54 30.87
 -3 -14 0 426.83 33.11
 -3 -14 0 430.37 21.56
 3 -14 0 482.15 22.33
 -3 -14 0 447.4 20.93
 -3 -14 0 476.59 21.88
 -3 -14 0 415.47 21.76
 -3 -14 0 411.68 20.92
 3 -14 1 295.35 16.72
 -3 -14 -1 283.47 15.74
 -3 -14 -1 259.98 15.45
 3 -14 1 270.2 16.27
 -3 -14 -1 253.86 14.61
 -3 -14 -1 239.24 15.75
 -3 -14 -1 263.86 15.95
 -3 14 -1 236.86 15.33
 -3 -14 -1 256.95 15.04
 -3 -14 -1 303.97 27.69
 -3 -14 -1 266.28 28.4
 -3 -14 -1 284.74 15.37
 -3 -14 -1 257.81 15.89
 3 -14 1 284.64 29.77
 -3 -14 -1 273.74 25.03
 -3 14 -1 228.35 24.78
 -3 -14 -1 270.71 27.82
 -3 -14 -1 296.03 27.7
 3 -14 1 293.07 28.8
 -3 14 -2 0.78 13.25
 -3 -14 -2 2.93 6.63
 3 -14 2 5.3 7.88
 -3 -14 -2 -0.39 7.16
 -3 14 -2 4.18 6.86
 -3 -14 -2 10.23 6.98
 -3 -14 -2 -9.31 14.89
 -3 -14 -2 1.32 7.44
 -3 -14 -2 5.6 6.12
 -3 -14 -2 1.43 5.7
 3 -14 2 9.37 7.85
 3 -14 2 -14.37 18.96
 -3 -14 -2 10.72 7.54
 -3 -14 -2 -0.71 14.07
 3 -14 2 -6.98 15.6
 -3 14 -2 3.48 14
 -3 -14 -3 211.05 13.51
 -3 -14 -3 194 25.11
 -3 -14 -3 231.37 24.71
 3 -14 3 254.81 16.27
 -3 -14 -3 222.28 14.94
 -3 -14 -3 235.86 15
 -3 14 -3 251.03 26.64
 3 -14 3 221.1 25.72
 -3 14 -3 290.64 16.44
 3 -14 3 234.94 17.59
 -3 -14 -3 200.79 14.92
 -3 14 -3 303.32 29.1
 -3 14 -4 737.47 46.95
 -3 -14 -4 596 29.57
 -3 14 -4 603.29 41.47
 3 -14 4 549.47 39.05
 -3 -14 -4 624.81 28.76
 -3 14 -4 786.87 31.39
 3 -14 4 660.22 30.55
 -3 -14 -4 555.88 28.68
 -3 -14 -5 30.64 8.65
 3 -14 5 29.72 10.68
 -3 14 -5 33.67 17.42
 -3 14 -5 58.55 21.3
 -3 14 -5 45.74 10.37
 -3 -14 -5 31.12 7.99
 -3 -14 -5 37.74 10.45
 -3 -14 -6 108.31 10.4
 -3 14 -6 210.22 26.15
 -3 14 -6 212.34 28.31
 -3 -14 -6 129.91 12.77
 -3 -14 -6 111.86 11.84
 3 -14 6 124.15 13.96
 -3 -14 -7 264.99 16.8
 3 -14 7 292.01 19.23
 3 -14 7 264.17 17.34
 -3 -14 -7 325.6 18.93
 3 -14 7 335.73 21.75
 -3 14 -8 130.56 11.46
 3 -14 8 86.11 13.61
 3 -14 8 82.53 11.62
 -3 -14 -8 67.73 8.5
 3 -14 8 68.7 10.53
 3 14 8 134.35 10.24
 3 -14 8 60.31 9.04
 3 -14 8 70.87 12.71
 -3 -14 -8 97.82 10.64
 3 14 9 0.98 5.25
 -3 14 -9 3.61 5.63
 3 -14 9 17.04 6.12
 -3 -14 -9 15.29 4.9
 3 14 9 -0.43 5.16
 3 -14 9 22.17 8.68
 -3 14 -9 2.56 6.64
 -3 -14 -9 25.65 7.04
 -3 14 -10 175.09 9.74
 3 -14 10 160.86 9.68
 3 14 10 139.06 7.98
 -3 14 -10 177.7 9.02
 -3 -14 -10 137.38 8.51
 -3 14 -10 146.47 7.86
 -3 15 13 31.12 4.05
 3 15 -13 27.89 3.97
 -3 -15 13 18.86 4.58
 3 -15 -12 4.88 3.37
 3 15 -12 9.56 4.98
 3 -15 -12 6.66 5.14
 3 -15 -12 12.17 5.07
 -3 15 12 22.58 6.09
 -3 15 12 19.64 5.35
 -3 -15 12 7.89 4.45
 3 -15 -11 158.94 10.26
 3 15 -11 139.33 9.97
 -3 15 11 198.57 12.62
 3 -15 -11 180.38 11.76
 -3 -15 11 168.39 12.41
 -3 15 11 198.1 13.05
 -3 15 11 220.67 12.69
 -3 -15 11 227.77 15.07
 -3 15 11 176.07 10.05
 -3 -15 11 154.72 11.71
 3 15 -10 56.3 8.19
 -3 -15 10 24.04 13.49
 -3 -15 10 24.96 11.08
 -3 15 10 65.6 9.34
 -3 -15 10 31.58 12.18
 3 -15 -10 28.59 7.15
 -3 15 10 53.81 6.98
 3 -15 -10 25.69 8.29
 -3 -15 9 99.04 16.54
 3 -15 -9 102.95 10.91
 -3 -15 9 121.57 14.8
 -3 15 9 117.46 11.28
 -3 -15 9 84.78 13.65
 -3 -15 9 97.06 14.58
 -3 -15 9 96.87 13.28
 -3 15 9 95.66 9.35
 3 -15 -9 102.62 10.15
 -3 -15 8 216.54 17.07
 3 -15 -8 175.37 24.44
 -3 -15 8 212.15 17.64
 3 -15 -8 211.02 15.07
 -3 -15 8 214.12 15.78
 3 -15 -8 191.23 13.76
 -3 -15 7 284.24 19.11
 3 -15 -7 310.28 17.74
 -3 -15 7 293.49 19.7
 -3 -15 7 287.25 20.07
 -3 -15 7 332.63 20.83
 -3 15 7 355.55 18.25
 3 -15 -7 277.11 16.43
 -3 -15 7 345.26 20.52
 -3 -15 7 324.04 16.67
 3 -15 -7 273.87 30.45
 -3 -15 7 311.48 22.57
 -3 -15 7 293.01 15.99
 -3 15 6 12.73 13.49
 -3 -15 6 -0.73 13.03
 3 -15 -6 6.1 14.12
 -3 -15 6 -0.21 8.55
 3 -15 -6 0.2 6.72
 -3 -15 6 3.1 9.42
 -3 15 6 5.74 8.6
 -3 -15 6 0.25 8.88
 -3 -15 6 5.48 9.29
 -3 -15 6 10.22 10.17
 -3 -15 6 8.42 10.9
 -3 -15 6 -1.89 9.42
 3 -15 -6 1.28 6
 3 -15 -6 1.25 7.16
 -3 -15 6 -9 15.66
 -3 -15 6 0.31 11.52
 3 -15 -6 -2.22 19.76
 3 -15 -6 0.97 13.84
 -3 -15 6 0.18 7.02
 -3 15 5 327.94 31.34
 3 -15 -5 281.82 28.79
 -3 -15 5 235.68 15.99
 -3 -15 5 293.42 18.8
 -3 -15 5 231.31 16.89
 -3 -15 5 258.83 18.64
 -3 -15 5 224.69 19.2
 3 -15 -5 217.19 27.17
 -3 -15 5 249.17 25.2
 3 -15 -5 264.16 32.43
 -3 -15 5 256.88 17.24
 -3 -15 5 240.91 17.92
 -3 -15 5 276.76 17.39
 3 -15 -5 245.47 15.39
 -3 15 5 318.66 17.71
 -3 -15 5 286.58 27.8
 -3 -15 5 261 28.87
 -3 -15 5 264.55 15.79
 -3 15 5 313.21 35.02
 -3 -15 4 477.92 37.37
 3 -15 -4 503.74 38.9
 -3 15 4 636.18 25.44
 -3 -15 4 478.61 25.33
 -3 -15 4 465.43 26.61
 -3 -15 4 408.55 22.57
 -3 -15 4 451.77 24.98
 -3 -15 4 464.22 33.73
 3 -15 -4 508.57 40.99
 -3 -15 4 506.86 24.44
 -3 -15 4 469.79 24.8
 -3 -15 4 458.62 23.49
 -3 -15 4 482.27 23.73
 -3 -15 4 493.63 23.31
 -3 15 4 638.2 46.15
 -3 -15 4 547.66 38.09
 -3 -15 4 461.3 38.89
 -3 -15 3 30.11 8.74
 -3 -15 3 45 11.36
 -3 -15 3 34 7.26
 -3 -15 3 46.84 10.44
 -3 -15 3 36.11 7.96
 -3 -15 3 46.01 10.12
 -3 -15 3 35.9 7.96
 -3 -15 3 41.31 9.39
 -3 -15 3 30.22 18.01
 -3 -15 3 59.14 16.43
 3 -15 -3 37.68 18.12
 -3 -15 3 43.1 14.97
 3 -15 -3 42.05 19.56
 -3 15 3 17.97 7.58
 3 -15 -3 30.62 17.28
 -3 -15 3 38.26 16.47
 -3 -15 3 63.78 19.26
 -3 15 3 2.07 15.89
 -3 -15 3 36.41 8.55
 -3 -15 2 388.65 19.87
 3 -15 -2 409.69 20
 -3 -15 2 398.57 23.2
 -3 -15 2 353.05 20.38
 -3 15 2 421.69 36.79
 -3 -15 2 381.4 20.38
 -3 -15 2 375.71 34.55
 -3 -15 2 353.47 30.5
 3 -15 -2 426.27 36.89
 3 -15 -2 416.6 36.89
 -3 -15 2 308.82 28.27
 -3 15 2 418.79 31.66
 3 -15 -2 436.62 20.8
 -3 -15 2 378.99 19.44
 -3 15 2 369.43 19.76
 -3 -15 2 392.83 20.04
 -3 15 2 377.98 18.95
 -3 -15 2 323.36 18.96
 3 -15 -2 364.68 33.71
 3 -15 -1 430.32 20.62
 -3 -15 1 414.39 21.63
 -3 15 1 357.95 34.8
 -3 -15 1 416.08 21.33
 -3 -15 1 456.01 34.96
 -3 -15 1 407.94 32.07
 3 -15 -1 428.93 37.21
 -3 15 1 302.33 29.16
 3 -15 -1 449.35 38.29
 -3 -15 1 419.72 32.51
 -3 -15 1 437.71 21.76
 -3 -15 1 406.49 20.56
 3 -15 -1 453.02 22.13
 -3 -15 1 413.12 21.19
 3 -15 -1 453.01 21.92
 -3 -15 1 462.27 35.64
 -3 15 0 56.24 16.39
 -3 -15 0 78.76 9.99
 -3 15 0 82.97 21.33
 -3 -15 0 91.3 20.97
 -3 -15 0 88.89 17.06
 3 -15 0 68.78 19.23
 -3 -15 0 75.8 19.04
 -3 -15 0 94.08 10.22
 -3 -15 0 69.01 9.51
 3 -15 0 71.54 10.15
 -3 -15 0 80.79 8.82
 -3 -15 0 81.97 9.52
 -3 -15 0 87.57 9.27
 -3 -15 0 95.07 20.19
 -3 -15 0 89.72 20.63
 3 -15 0 82.6 20.49
 -3 -15 -1 295.57 18.72
 -3 15 -1 433.35 19.93
 -3 -15 -1 345.57 18.37
 -3 -15 -1 373.02 31.62
 -3 -15 -1 355.16 33.46
 3 -15 1 306.97 33.88
 -3 -15 -1 340.4 28.74
 -3 -15 -1 339.41 31.63
 -3 15 -1 404.73 32.07
 -3 -15 -1 351.69 19.27
 -3 -15 -1 321.62 19.06
 3 -15 1 328.14 19.68
 -3 -15 -1 331.74 17.61
 -3 -15 -1 341.81 18.64
 3 -15 1 385.1 19.92
 -3 -15 -1 313.03 18.09
 -3 -15 -1 333.72 31.04
 3 -15 1 324.14 31.86
 -3 -15 -2 273.48 17.23
 -3 -15 -2 302.95 17.27
 -3 15 -2 277.24 17.65
 -3 -15 -2 304.27 16.68
 -3 -15 -2 307.96 28.58
 -3 -15 -2 288.29 30.16
 -3 -15 -2 295.3 27.69
 3 -15 2 287.51 33.58
 -3 15 -2 292.18 28.86
 -3 -15 -2 270.66 15.69
 3 -15 2 303.91 18.32
 -3 -15 -2 292.3 16.9
 3 -15 2 322.8 18.82
 -3 -15 -2 277.84 17.02
 -3 -15 -2 300.92 17.6
 -3 15 -2 254.11 28.78
 3 -15 2 324.51 31.27
 -3 -15 -3 121.67 12.32
 -3 -15 -3 146.03 11.53
 -3 -15 -3 126.42 21.7
 -3 -15 -3 139.48 21.11
 -3 -15 -3 155.88 12.43
 3 -15 3 133.18 13.92
 3 -15 3 145.76 14.7
 -3 -15 -3 135.47 12.89
 3 -15 3 145.24 22.64
 -3 15 -3 217.6 25.56
 -3 15 -3 261.42 15.74
 -3 -15 -3 150.64 12.96
 -3 15 -3 252.53 27.44
 -3 -15 -4 15.07 8.74
 -3 -15 -4 18.51 8.33
 3 -15 4 36.65 12.35
 -3 15 -4 39.63 10.08
 -3 15 -4 35.77 16.75
 -3 -15 -4 26.52 7.73
 -3 -15 -4 23.47 8.46
 3 -15 4 34.14 11.34
 3 -15 5 227.39 18.13
 -3 -15 -5 242.84 15.81
 -3 -15 -5 224.51 15.42
 -3 15 -5 274.46 32.83
 -3 15 -5 254.77 28.91
 -3 15 -5 302.29 18.07
 3 -15 6 187.21 14.9
 -3 -15 -6 201.52 15.45
 -3 -15 -6 168.48 12.45
 -3 -15 -6 200.95 13.75
 3 -15 6 189.73 16.02
 3 15 7 26.05 7.7
 -3 -15 -7 6.92 9.08
 -3 -15 -7 10.97 6.77
 -3 -15 -7 5.66 6.84
 3 -15 7 7.46 9.57
 3 -15 7 1.31 6.33
 -3 -15 -7 4.83 5.64
 -3 -15 -8 99.54 8.74
 3 -15 8 104.8 11.4
 -3 15 -8 172.93 11.89
 3 -15 8 115.58 13.81
 3 -15 8 133.06 12.5
 3 15 8 163.89 10.8
 3 -15 8 130.36 13.62
 -3 -15 -8 133 11.5
 -3 15 -9 170.88 9.81
 3 15 9 183.23 10.21
 -3 -15 -9 166.64 10.64
 3 15 9 153.06 9.23
 3 -15 9 180.02 12.33
 -3 15 -9 195.37 10.83
 -3 15 -10 8.75 4.46
 -3 15 -10 8.2 3.54
 3 -15 10 4.07 4.28
 -3 -15 -10 10.1 3.37
 3 16 -12 107.33 6.84
 -3 -16 12 91.77 7.77
 3 -16 -12 106.54 7.2
 3 -16 -12 74.2 6.19
 -3 16 12 135.31 8.15
 -3 16 12 139.51 7.69
 -3 -16 12 80.24 5.89
 -3 16 11 87.86 8.96
 -3 -16 11 71.07 10.37
 3 -16 -11 36.6 5.49
 3 16 -11 62.28 5.84
 3 -16 -11 55.35 8.57
 -3 -16 11 52.65 8.15
 -3 16 11 82.2 8.64
 3 -16 -11 46.22 6.95
 -3 -16 11 48.28 7.72
 3 -16 -10 12.3 5.95
 -3 -16 10 18.47 12.94
 3 16 -10 38.61 6.73
 -3 -16 10 13.44 6.79
 -3 -16 10 13.5 9.96
 -3 16 10 56.63 8.04
 -3 -16 10 7.17 10.84
 -3 16 10 57.84 9.2
 3 -16 -10 14.98 7.21
 -3 16 10 46.51 6.25
 3 -16 -9 22.43 8.22
 -3 -16 9 31.1 11.42
 3 -16 -9 29.6 7.45
 -3 -16 9 53.2 15.56
 -3 -16 9 49.85 12.07
 -3 16 9 57.79 8.54
 -3 16 9 50.36 7.24
 -3 16 9 59.36 10.39
 -3 -16 9 31.45 9.51
 -3 -16 9 42.85 12.64
 3 -16 -8 82.36 9.72
 -3 -16 8 113.32 14.03
 -3 -16 8 110.91 13.99
 -3 -16 8 127.53 14.97
 -3 16 8 183.79 12.29
 -3 -16 8 116.62 12.39
 3 -16 -8 80.64 10.65
 -3 16 8 180.48 13.86
 -3 16 7 135.77 13.32
 -3 -16 7 134.95 17.14
 -3 -16 7 124.67 10.56
 -3 -16 7 122.73 14.83
 -3 16 7 123.81 10.84
 -3 -16 7 137.54 14.81
 3 -16 -7 109.67 10.24
 -3 -16 7 130 14.14
 -3 -16 7 114.61 13.5
 -3 -16 7 123.57 13.59
 3 -16 -7 111.59 11.09
 -3 -16 7 113.01 9.92
 -3 16 7 103.65 27.66
 -3 -16 6 422.11 23.22
 -3 -16 6 460.48 24.22
 -3 -16 6 429.16 24.35
 3 -16 -6 397.77 21
 -3 16 6 450.25 23.33
 -3 -16 6 473.19 22.92
 -3 -16 6 425.73 22.95
 -3 -16 6 461.44 24.42
 -3 -16 6 410.7 24.29
 3 -16 -6 356.62 19.98
 -3 -16 6 444.12 34.25
 -3 -16 6 380.36 35.78
 -3 16 6 360.45 34.62
 3 -16 -6 406.01 34.28
 -3 -16 6 483.34 26.37
 3 -16 -6 356.88 34.15
 3 -16 -6 429.51 41.65
 -3 -16 6 437.51 21.21
 -3 16 6 468.79 43.67
 -3 -16 5 287.26 18.29
 -3 -16 5 336.95 21.29
 -3 -16 5 328.26 19.83
 -3 -16 5 302.8 19.58
 3 -16 -5 236.06 28.37
 3 -16 -5 285.22 34.66
 -3 -16 5 341.58 19.8
 -3 -16 5 323.89 21.15
 -3 -16 5 299.36 19.25
 -3 -16 5 275.24 28.88
 -3 -16 5 329.93 33.19
 -3 16 5 429.14 20.54
 -3 -16 5 276.06 21.45
 -3 -16 5 277.66 20.58
 -3 16 5 398.31 35.03
 3 -16 -5 309.28 31.06
 -3 -16 5 315.7 18
 -3 16 5 402.15 39.44
 -3 16 4 33.85 8.82
 -3 -16 4 6.9 7.97
 -3 -16 4 11.26 7.35
 -3 -16 4 13.37 9.5
 -3 -16 4 11.31 13.34
 3 -16 -4 4.28 19.01
 -3 -16 4 13.09 8.48
 -3 -16 4 15.35 9.11
 -3 -16 4 8.82 7.73
 -3 -16 4 11.83 9.71
 -3 -16 4 12.09 11.69
 -3 -16 4 25.87 16.83
 3 -16 -4 18.82 17.45
 -3 16 4 29.14 16.66
 -3 -16 4 10.14 17.09
 -3 16 4 18.58 20.28
 -3 -16 4 15.4 8.65
 -3 -16 3 588.37 42.26
 3 -16 -3 583.07 42.9
 -3 -16 3 627.42 26.81
 3 -16 -3 564.97 26.56
 -3 -16 3 566.8 30.09
 -3 -16 3 533.32 26.54
 -3 16 3 414.54 24.86
 -3 -16 3 458.88 24.28
 -3 -16 3 553.11 27.83
 -3 -16 3 567.09 26
 -3 -16 3 523.12 27.13
 -3 -16 3 542.21 26.94
 -3 -16 3 583.29 26.11
 -3 -16 3 494.65 39.11
 3 -16 -3 571.12 44.22
 -3 -16 3 543.43 37.83
 3 -16 -3 571.61 44.9
 -3 -16 3 616.3 41.83
 -3 -16 3 563.07 43.93
 -3 16 3 451.37 41.83
 -3 -16 3 587.64 26.72
 -3 -16 3 591.67 26.33
 -3 -16 2 387.84 19.37
 3 -16 -2 425.71 20.59
 -3 -16 2 400.59 19.06
 -3 16 2 151.58 23.96
 3 -16 -2 392.69 19.39
 -3 -16 2 394.38 23.34
 -3 -16 2 417.64 19.98
 -3 16 2 173.26 15.74
 -3 -16 2 391.14 20.61
 -3 16 2 177.76 28.54
 -3 -16 2 358.66 19.29
 -3 -16 2 366.69 18.74
 -3 -16 2 309.87 29.75
 3 -16 -2 370.64 35.94
 -3 -16 2 336.97 29.85
 3 -16 -2 396.41 36.48
 -3 -16 2 336.47 34.14
 3 -16 -2 412.03 36.36
 -3 -16 1 10.7 7.53
 -3 -16 1 3.9 6.51
 3 -16 -1 1.92 8.24
 -3 -16 1 2.36 7.47
 -3 -16 1 4.45 9.08
 -3 -16 1 3.07 7.4
 -3 16 1 4 15.96
 -3 -16 1 10.12 15.38
 -3 -16 1 5.26 17.51
 -3 -16 1 6.43 12.28
 3 -16 -1 1.05 15.98
 3 -16 -1 -18.52 20.26
 -3 -16 1 2.34 14.5
 3 -16 -1 -0.61 6.67
 3 -16 -1 6.69 8.62
 -3 -16 1 -1.28 6.7
 -3 16 1 4.67 13.97
 -3 16 0 417.57 17.43
 -3 -16 0 178.79 14.15
 -3 -16 0 180.79 13.87
 -3 -16 0 186.33 26.18
 3 -16 0 175.94 26.64
 -3 -16 0 159.66 21.95
 3 -16 0 151.03 26.01
 3 -16 0 168.07 27.96
 -3 16 0 396.4 30.2
 -3 -16 0 144.23 23.28
 -3 -16 0 144.42 13.81
 -3 -16 0 199.25 14.09
 3 -16 0 176.99 14.24
 -3 -16 0 177.05 12.59
 -3 -16 0 176.09 13.58
 -3 -16 0 176.1 12.81
 -3 -16 0 173.15 24.58
 -3 -16 0 155.7 25.99
 -3 -16 -1 221.49 15.75
 -3 -16 -1 234.24 14.99
 -3 -16 -1 207.61 13.53
 3 -16 1 222.5 16.3
 -3 -16 -1 221.86 15.16
 -3 -16 -1 201.62 15.32
 -3 -16 -1 213.76 15.98
 -3 16 -1 239.3 15.77
 -3 -16 -1 224.65 14.85
 -3 16 -1 187.01 26.52
 3 -16 1 245.53 29.67
 -3 16 -1 236.07 26.11
 3 -16 1 212.91 30.22
 -3 -16 -1 218.1 24.32
 -3 -16 -1 197.86 27.07
 -3 -16 -1 197.77 13.96
 -3 -16 -1 251.02 27.54
 -3 -16 -1 230.31 29.02
 -3 16 -2 63.13 18.69
 -3 -16 -2 50.42 10.54
 -3 -16 -2 50.51 9.09
 -3 -16 -2 50.48 9.58
 3 -16 2 56.96 11.65
 -3 -16 -2 49.74 9.45
 -3 16 -2 73.04 10.86
 -3 -16 -2 55.61 9.29
 3 -16 2 84.33 21.43
 -3 16 -2 64.75 18.95
 -3 -16 -2 65.29 18.27
 3 -16 2 68.86 23.19
 -3 -16 -2 51.15 15.9
 -3 -16 -2 57.26 8.97
 3 -16 2 59.71 11.65
 -3 -16 -2 62.82 19.59
 -3 -16 -3 660.69 30.59
 3 -16 3 696.05 32.46
 -3 -16 -3 594.61 30.34
 -3 16 -3 671.45 31.01
 -3 -16 -3 688.98 29.1
 -3 16 -3 513.3 42.45
 3 -16 3 706.38 45.66
 -3 16 -3 574.76 43.79
 -3 -16 -3 636.98 29.77
 -3 -16 -3 656.41 30.01
 -3 -16 -3 652.57 45.6
 -3 -16 -3 641.19 43.03
[truncated: 1,469,585 more chars]
