# Supplementary material for: Multifunctional Luminescent Solar Concentrator Integrating Optical Thermometry Based on PMMA/EuIII-Complex Films for Smart Windows
Source: ACS Appl Mater Interfaces. 2026 Jul 6;18(28):39001–13. doi: 10.1021/acsami.6c03810 (PMC13397481; doi:10.1021/acsami.6c03810)
Supplement: Supplementary file 2 [file am6c03810_si_002.txt]

╔═══════════════════════════════════════════════════════════════════════════════════════╗
║░░░░░░░░░░░░░░░░░░░░░░░░░░░░░░░░░░░░░░░░░░░░░░░░░░░░░░░░░░░░░░░░░░░░░░░░░░░░░░░░░░░░░░░║
║░░░░░░██╗░██████╗░██╗░░░██╗███████╗██████╗░███████╗░██████╗████████╗███████╗░░██████╗░░║
║░░░░░░██║██╔═══██╗╚██╗░██╔╝██╔════╝██╔══██╗██╔════╝██╔════╝╚══██╔══╝██╔═══██╗██╔═══██╗░║
║░░░░░░██║██║░░░██║░╚████╔╝░███████╗██████╔╝█████╗░░██║░░░░░░░░██║░░░███████╔╝████████║░║
║░██░░░██║██║░░░██║░░╚██╔╝░░╚════██║██╔═══╝░██╔══╝░░██║░░░░░░░░██║░░░██╔═══██╗██╔═══██║░║
║░╚█████╔╝╚██████╔╝░░░██║░░░███████║██║░░░░░███████╗╚██████╗░░░██║░░░██║░░░██║██║░░░██║░║
║░░╚════╝░░╚═════╝░░░░╚═╝░░░╚══════╝╚═╝░░░░░╚══════╝░╚═════╝░░░╚═╝░░░╚═╝░░░╚═╝╚═╝░░░╚═╝░║
║░░░░░░░░░░░░░░░░░░░░░░░░░░░░░░░░░░░░░░░░░░░░░░░░░░░░░░░░░░░░░░░░░░░░░░░░░░░░░░░░░░░░░░░║
║░░░░░░░░░░░░░░░░░░  The web platform for lanthanides spectroscopy  ░░░░░░░░░░░░░░░░░░░░║
║░░░░░░░░░░░░░░░░░░░░░░░░░  http://www.joyspectra.com.br  ░░░░░░░░░░░░░░░░░░░░░░░░░░░░░░║
╠═══════════════════════════════════════════════════════════════════════════════════════╣
║                                                                                       ║
║      Development Team (coding and theory):                                            ║
║                                                                                       ║
║ • Renaldo T. Moura JR.                                                                ║
║    Unidade Acadêmica do Cabo de Santo Agostinho,                                      ║
║    Universidade Federal Rural de Pernambuco, Cabo de Santo Agostinho, Brazil          ║
║ • Albano N. Carneiro Neto                                                             ║
║    Max-Planck-Institut für Kohlenforschung, Mülheim an der Ruhr, Germany              ║
║ • Eduardo C. Aguiar                                                                   ║
║    Unidade Acadêmica de Belo Jardim,                                                  ║
║    Universidade Federal Rural de Pernambuco, Belo Jardim, Brazil                      ║
║ • Carlos V. Santos-Jr                                                                 ║
║    Departamento de Química, Universidade Federal da Paraíba, João Pessoa, Brazil      ║
║ • Ewerton M. de Lima                                                                  ║
║    Departamento de Química Fundamental,                                               ║
║    Universidade Federal de Pernambuco, Recife, Brazil                                 ║
║ • Lucca Blois                                                                         ║
║    Departament of Fundamental Chemistry, Institute of Chemistry,                      ║
║    University of São Paulo, São Paulo, Brazil                                         ║
║ • Oscar L. Malta                                                                      ║
║    Departamento de Química Fundamental,                                               ║
║    Universidade Federal de Pernambuco, Recife, Brazil                                 ║
║ • Ricardo L. Longo                                                                    ║
║    Departamento de Química Fundamental,                                               ║
║    Universidade Federal de Pernambuco, Recife, Brazil                                 ║
║ • Elfi Kraka                                                                          ║
║    Southern Methodist University, Dallas, Texas, USA                                  ║
║                                                                                       ║
║    With contributions from                                                            ║
║      • Andrii Shyichuk                     • Ercules E. S. Teotonio                   ║
║      • Fabio Piccinelli                    • Francielle C. Machado                    ║
║      • Hermi F. Brito                      • Leonardo Saraiva                         ║
║      • Luís D. Carlos                      • Marco Bettinelli                         ║
║      • Maria C. F. C. Felinto              • Mateus Quintano                          ║
║      • Paula Gawryszewska                  • Rogéria R. Gonçalves                     ║
║      • Rute Ferreira                       • Wagner M. Faustino                       ║
╠═══════════════════════════════════════════════════════════════════════════════════════╣
║                                                                 v2025 - 02/2025       ║
╠═══════════════════════════════════════════════════════════════════════════════════════╣
║ Program Compilation Time and Date:                       09:03:45   Sep 23 2025       ║
╚═══════════════════════════════════════════════════════════════════════════════════════╝
Initial local time: 14/01/2026 --- 11:27:18.

         **********************************************
         **             INPUT PARAMETERS             **
         **********************************************

            #control options: 
               mol (molecule)     
                 --> N of atoms      : 138 
                 --> N of connect    : 148 

               fitparams             : read 
                 --> Methodology     : LGA-BOLTZMANN 
                 --> N of states     : 100 
                 --> N of calls      : 50000 
                 --> N of Iterations : 10 

               prints                : 1 
                 --> Additionals     : YES 
                 --> Omega config.   : NO 
               temperature           : 298.2 
               index of refraction   :   1.5 
            #end_control

            #omega options: 
               omegaexp2             :   63.94500 
               omegaexp4             :    5.90800 
               gfactor               : READ 
               alphaeff              : READ 
            #end_omega

            #energytransfer options: 
               nstates                : 2 
                rl_s1                 :      3.050 
                energy_s1             :  26095.000 
                gammal_s1             :   4000.000 
                rl_t1                 :      3.050 
                energy_t1             :  17336.000 
                gammal_t1             :   4000.000 
                threshold_w           : 0.000000 
            #end_energytransfer


         **********************************************


Molecular Geometry (in Angstrom): 
----------------------------------------------------------
 N   Atom          x               y               z      
----------------------------------------------------------
 1    Eu        0.000000        0.000000        0.000000 
 2    O        -2.076550        0.290420        1.071900 
 3    O         1.187200       -1.410890        1.450680 
 4    F        -5.014130       -0.680520       -2.843690 
 5    O         2.210840        0.962270       -0.234050 
 6    O        -1.788290        0.021670       -1.677950 
 7    F        -3.153670       -1.382720       -3.614820 
 8    O        -0.886410       -2.223620       -0.283800 
 9    F        -1.966400       -4.928370       -2.219550 
 10   F        -3.125750       -3.710360       -0.897770 
 11   O         0.417310        1.181160        2.085000 
 12   O        -0.168170        2.134760       -0.938470 
 13   C        -3.702490        0.613340        3.211170 
 14   H        -2.776390        0.819230        3.266580 
 15   F        -3.580750        0.689190       -3.665710 
 16   F        -1.550200       -4.908860       -0.125500 
 17   O         1.044110       -0.970930       -1.857730 
 18   F         4.636290        0.825730       -1.420150 
 19   F         4.683520        2.932320       -1.672290 
 20   C        -3.282770        4.774500       -3.974390 
 21   H        -3.623170        3.890250       -4.033180 
 22   F         1.809730        1.755490        5.215890 
 23   C        -3.301620        0.062850        0.848020 
 24   F         1.158210        3.138210        3.786700 
 25   F        -0.266810        1.987390        4.733090 
 26   C         3.597180       -1.987380       -5.949710 
 27   C        -5.614280       -0.117030        1.941400 
 28   H        -5.990790       -0.390110        1.113740 
 29   C        -0.922550       -2.962660       -1.303690 
 30   C        -3.023840       -0.208060       -1.561480 
 31   C        -0.186050       -2.871630       -2.486390 
 32   H        -0.374150       -3.476300       -3.195340 
 33   C        -4.226700        0.192890        2.018290 
 34   C        -1.347870        3.948770       -2.666170 
 35   H        -1.710420        3.071020       -2.663910 
 36   C        -1.516370        6.311090       -3.203250 
 37   C         3.954510       -1.441230       -4.688980 
 38   H         4.821480       -1.074960       -4.561220 
 39   C         4.151730       -2.509700       -8.258580 
 40   H         4.768200       -2.503190       -8.982230 
 41   C        -1.887260       -4.141650       -1.144260 
 42   C         1.678530       -0.333760        3.455400 
 43   H         2.145960       -0.392270        4.280810 
 44   F         4.738800        2.056740        0.218230 
 45   C         1.869710       -3.937930        2.182240 
 46   C        -3.988210        1.187670        5.603720 
 47   H        -3.071660        1.434730        5.661390 
 48   C         4.504960       -1.972210       -7.052130 
 49   H         5.364550       -1.584270       -6.944720 
 50   C         3.369090       -4.442900        4.489990 
 51   C        -0.157610        4.180670       -2.080470 
 52   C        -3.719580       -0.396610       -2.921710 
 53   C         0.391180        5.520040       -2.063510 
 54   H         1.248010        5.678250       -1.683600 
 55   C         3.065720       -1.441230       -3.664580 
 56   H         3.313070       -1.061960       -2.830120 
 57   C        -6.405430       -0.023840        3.040440 
 58   H        -7.325070       -0.249230        2.972600 
 59   C        -0.322280        6.555990       -2.592680 
 60   H         0.012110        7.442410       -2.536140 
 61   C        -2.285880        7.377390       -3.836440 
 62   H        -1.969720        8.272470       -3.809300 
 63   C         2.315720       -2.550870       -6.127230 
 64   C         1.666160       -1.456400        2.603990 
 65   C         1.967930       -3.090520       -7.390210 
 66   H         1.105150       -3.465460       -7.519110 
 67   C        -6.142200        0.897250        6.647350 
 68   H        -6.680940        0.934100        7.428660 
 69   C        -2.075460        5.017230       -3.294840 
 70   C         1.412720       -2.546540       -5.024800 
 71   H         0.548390       -2.927980       -5.127690 
 72   C        -3.814640       -0.236230       -0.426270 
 73   H        -4.731450       -0.468130       -0.511070 
 74   C         1.033510        0.856070        3.137680 
 75   C         1.966700        3.010340       -1.420150 
 76   H         2.452950        3.725540       -1.810240 
 77   C        -6.692740        0.485470        5.454470 
 78   H        -7.613920        0.257910        5.412630 
 79   C        -3.967350        5.801780       -4.547650 
 80   H        -4.785990        5.641410       -5.001060 
 81   C        -5.884970        0.403110        4.279680 
 82   C         2.655430        1.950550       -0.850280 
 83   C         4.188830        1.957050       -0.978050 
 84   C         0.827010       -1.907200       -2.658260 
 85   C        -4.520590        0.747710        4.369000 
 86   C         4.535620       -5.866800        5.968940 
 87   C         2.863200       -3.073190       -8.424800 
 88   H         2.617010       -3.445960       -9.263770 
 89   C         0.556420        3.045020       -1.430320 
 90   C        -3.450180        7.091310       -4.460580 
 91   H        -3.936840        7.804340       -4.859720 
 92   C         0.953760        1.900700        4.240100 
 93   C         3.590940       -6.770550        3.980040 
 94   C         2.314400       -5.240460        2.447950 
 95   C         2.881840       -3.055850        4.154170 
 96   C         3.043880       -5.426840        3.584300 
 97   C         1.768880       -2.002560       -3.824000 
 98   C        -4.784600        1.263520        6.717450 
 99   H        -4.418900        1.564770        7.540600 
 100  C         4.063000       -4.601110        5.660260 
 101  C         4.246560       -6.956930        5.025940 
 102  C         2.176920       -2.858630        3.021220 
 103  H         3.069900       -2.327650        4.734220 
 104  H         2.117910       -5.962160        1.861120 
 105  H         1.342340       -3.781880        1.407720 
 106  H         4.215180       -3.866410        6.242560 
 107  H         3.429880       -7.511760        3.407910 
 108  H         4.570290       -7.830340        5.218150 
 109  H         5.030290       -6.025010        6.764940 
 110  N        -6.756600       -5.990330       -5.045150 
 111  C        -9.311190       -6.129040       -5.093770 
 112  H        -9.360110       -5.793110       -6.013030 
 113  H       -10.050370       -6.748880       -4.937740 
 114  H        -9.369840       -5.376990       -4.474150 
 115  C        -8.009710       -6.844240       -4.887990 
 116  H        -8.008150       -7.234350       -3.978910 
 117  H        -7.960280       -7.591940       -5.533610 
 118  C        -5.541890       -4.044120       -3.907670 
 119  H        -5.415350       -3.554320       -4.747780 
 120  H        -5.629960       -3.406950       -3.173850 
 121  H        -4.766780       -4.622780       -3.750510 
 122  C        -6.796220       -4.891530       -4.001520 
 123  H        -7.562750       -4.295530       -4.200520 
 124  H        -6.963010       -5.303310       -3.116190 
 125  C        -5.374370       -7.455410       -3.472360 
 126  H        -4.645120       -8.116420       -3.480270 
 127  H        -5.150630       -6.731540       -2.852740 
 128  H        -6.205020       -7.891030       -3.184030 
 129  C        -5.557160       -6.887580       -4.873290 
 130  H        -4.745780       -6.376110       -5.112990 
 131  H        -5.635080       -7.639620       -5.511000 
 132  C        -6.716010       -5.329310       -6.424600 
 133  H        -5.853010       -4.854680       -6.521840 
 134  H        -7.436210       -4.653130       -6.470960 
 135  C        -6.875040       -6.289420       -7.594870 
 136  H        -6.932130       -5.780110       -8.429320 
 137  H        -6.103570       -6.889750       -7.628790 
 138  H        -7.693510       -6.818230       -7.470490 
----------------------------------------------------------


-------------------------------------------------------------------------------
   Ln-L bond data used for omega(l) and IET calculations were obtained from:
------------------------------------------------------------------------------------------------------------------
References:
REF: A. N. Carneiro Neto, R. T. Moura Jr, Chem. Phys. Lett. 2020, 757, 137884. DOI: 10.1016/j.cplett.2020.137884
------------------------------------------------------------------------------------------------------------------


================================================================= 
===          Parameter fitting module ON JOYSpectra           === 
===    (Monte Carlo-based Interval Narrowing Optimization)    === 
================================================================= 

--> Organizing parameters to fit...
    Number of averaged states: 100
    Total number of random states: 50000
    Parallel computation: Number of used threads = 16
    Number of parameters to be fitted:
       8 Charge factors
          2   FIT2
          3   FIT2
          5   FIT5
          6   FIT5
          8   FIT5
          11   FIT5
          12   FIT2
          17   FIT2
       8 Effective Ligand Polarizabilities
          2   FIT2
          3   FIT2
          5   FIT5
          6   FIT5
          8   FIT5
          11   FIT5
          12   FIT2
          17   FIT2


Experimental OMEGA to be fitted (in 10^-20 cm^2): 
---------------------------------------------------------- 
----------------------------------------------------------
 OMEGA          2               4               6      
             63.945000        5.908000       -1.000000 
----------------------------------------------------------


INIT:Time since beginning: Wall (0.0011 s) CPU (0.0012 s)

Fitting Procedure Iterations:
----------------------------------------------------------------
 N          Omega(l) Error         g S.D.           aEFF S.D.
----------------------------------------------------------------
 1             0.320585           2.116812           4.793941 
 2             0.249346           0.452309           0.245278 
 3             0.228254           0.052881           0.023658 

        ***    Applying interval expansion:        0.390000    *** 

 4             0.226996           0.006699           0.002687 
 5             0.212578           0.054539           0.022552 
 6             0.212578           0.035643           0.017512 
 7             0.212578           0.031023           0.016716 

        ***    Applying interval expansion:        0.390000    *** 

 8             0.212578           0.027545           0.015921 
 9             0.212578           0.027545           0.015921 
 10            0.210386           0.001931           0.000000 
----------------------------------------------------------------

FINAL:Time since beginning: Wall (96.1665 s) CPU (1527.3038 s)
1st Coordination sphere G factors: 
---------------------------------------------
 N   Atom (index)       G factor       SD  
---------------------------------------------
 2    O   (2  )         0.085000    0.000000 
 3    O   (3  )         0.085000    0.000000 
 5    O   (5  )         0.102000    0.000483 
 6    O   (6  )         0.102000    0.000483 
 8    O   (8  )         0.102000    0.000483 
 11   O   (11 )         0.102000    0.000483 
 12   O   (12 )         0.085000    0.000000 
 17   O   (17 )         0.085000    0.000000 
---------------------------------------------


1st Coordination sphere effective Alphas: 
---------------------------------------------
 N   Atom (index)       a effect       SD  
---------------------------------------------
 2    O   (2  )         1.813000    0.000000 
 3    O   (3  )         1.813000    0.000000 
 5    O   (5  )         0.050000    0.000000 
 6    O   (6  )         0.050000    0.000000 
 8    O   (8  )         0.050000    0.000000 
 11   O   (11 )         0.050000    0.000000 
 12   O   (12 )         1.813000    0.000000 
 17   O   (17 )         1.813000    0.000000 
---------------------------------------------


OMEGA STANDARD DEVIATIONS obtained (in 10^-20 cm^2): 
 ** Considering the set of best fitted values ** 
---------------------------------------------------------- 
 OMEGA          2               4               6      
----------------------------------------------------------
              0.003371        0.000847        0.000087 
----------------------------------------------------------


================================================================= 
===              End of parameter fitting module              === 
================================================================= 


Theoretical OMEGA obtained (in 10^-20 cm^2): 
-----------------------------------------------------------------------------
        OMEGA     (            FED      (%)               DC       (%)      )  
-----------------------------------------------------------------------------
2      63.949324  (       0.000331     0.0%        63.871749   100.0%       )
4       7.150562  (       0.004073     0.1%         6.819683    99.9%       )
6       1.727571  (       0.008023     0.5%         1.598945    99.5%       )
-----------------------------------------------------------------------------
** NOTE: Omega(FED) plus Omega(DC) is not necessarily equals to Omega(l). **


===================================================================================================
===                     JOYSpectra - Intramolecular Energy Transfer Module                      ===
===================================================================================================
References:
REF: R. T. Moura Jr. et al., Adv. Theory Simul. v2000304 p1-10 2021 DOI: 10.1002/adts.202000304    
REF: A.N. Carneiro Neto, E.E.S. Teotonio, G.F. de Sá, H.F. Brito, J. Legendziewicz, L.D. Carlos,   
M.C.F.C. Felinto, P. Gawryszewska, R.T. Moura Jr., R.L. Longo, W.M. Faustino, O.L. Malta, Modeling 
      intramolecular energy transfer in lanthanide chelates: A critical review and recent advances,
      in: J.-C.G. Bünzli, V.K. Pecharsky (Eds.), Handb. Phys. Chem. Rare Earths, Vol. 56, Elsevier,
      2019: pp. 55–162. DOI:10.1016/bs.hpcre.2019.08.001                                           
---------------------------------------------------------------------------------------------------
-------------------------------------------------------------------------------------------------
 
      Initial data - user provided:
        Lanthanide ion    Eu
 
      Initial data - calculated/tabulated:
        r0 distance                    :            2.338 Ang
        Omega(FED)_2                   :        3.315e-24 cm^2
        Omega(FED)_4                   :        4.073e-23 cm^2
        Omega(FED)_6                   :        8.023e-23 cm^2
        sigma_2                        :        5.020e-01
        sigma_4                        :        1.900e-02
        sigma_6                        :       -3.080e-02
        HWBW-S1                        :         4000.000 cm^-1
        HWBW-T1                        :         4000.000 cm^-1


------------------------------------------------------------------------------------------------
                             Parameters used in this calculation                                
------------------------------------------------------------------------------------------------
 
   Transition  Energy (cm^-1)   
     i - f                                                                                      
------------------------------------------------------------------------------------------------
   7F0 - 7F2        1026 
   7F0 - 7F3        1866 
   7F0 - 7F4        2823 
   7F0 - 7F5        3849 
   7F0 - 7F6        4907 
   7F0 - 5D0       17293 
   7F0 - 5D1       19027 
   7F0 - 5D2       21483 
   7F0 - 5D3       24355 
   7F0 - 5L6       25325 
   7F0 - 5L7       26357 
   7F0 - 5G2       26392 
   7F0 - 5G3       26622 
   7F0 - 5G4       26735 
   7F0 - 5G6       26752 
   7F0 - 5G5       26763 
   7F0 - 5L8       27244 
   7F0 - 5D4       27586 
   7F0 - 5L9       27960 
   7F0 -5L10       28427 
   7F1 - 7F2         654 
   7F1 - 7F3        1494 
   7F1 - 7F4        2451 
   7F1 - 7F5        3477 
   7F1 - 7F6        4535 
   7F1 - 5D0       16921 
   7F1 - 5D1       18655 
   7F1 - 5D2       21111 
   7F1 - 5D3       23983 
   7F1 - 5L6       24953 
   7F1 - 5L7       25985 
   7F1 - 5G2       26020 
   7F1 - 5G3       26250 
   7F1 - 5G4       26363 
   7F1 - 5G6       26380 
   7F1 - 5G5       26391 
   7F1 - 5L8       26872 
   7F1 - 5D4       27214 
   7F1 - 5L9       27588 
   7F1 -5L10       28055 
------------------------------------------------------------------------------------------------
 
State S1 (1 of 2) - Singlet - E = 26095.000 cm-1 

Parameters: 
     Donor-Acceptor distance     :         3.05000 Ang
     sigma_0 (monopole)          :         0.97221 
     sigma_1 (dipole)            :         0.67371 
 
Forward IET Rates, in s^-1      -      W = 1.047e+10 s^-1 
--------------------------------------------------------------------------------------------------------
  Pathway   from     to    W (%)      Delta        W_total        W_d-d         W_d-m         W_ex     
--------------------------------------------------------------------------------------------------------
     1       7F0     7F2   0.000      25069       3.380e-01      1.224e-07     3.380e-01     0.000e+00
     2       7F0     7F3   0.000      24229       0.000e+00      0.000e+00     0.000e+00     0.000e+00
     3       7F0     7F4   0.000      23272       1.448e-01      6.614e-05     1.447e-01     0.000e+00
     4       7F0     7F5   0.000      22246       0.000e+00      0.000e+00     0.000e+00     0.000e+00
     5       7F0     7F6   0.000      21188       3.016e-01      7.460e-03     2.942e-01     0.000e+00
     6       7F0     5D0   0.055       8802       5.719e+06      2.071e+00     5.719e+06     0.000e+00
     7       7F0     5D1  72.439       7068       7.586e+09      0.000e+00     0.000e+00     7.586e+09
     8       7F0     5D2   0.000       4612       0.000e+00      0.000e+00     0.000e+00     0.000e+00
     9       7F0     5D3   0.000       1740       0.000e+00      0.000e+00     0.000e+00     0.000e+00
    10       7F0     5L6   0.083        770       8.670e+06      2.144e+05     8.455e+06     0.000e+00
    11       7F0     5L7   0.000       -262       0.000e+00      0.000e+00     0.000e+00     0.000e+00
    12       7F0     5G2   0.000       -297       0.000e+00      0.000e+00     0.000e+00     0.000e+00
    13       7F0     5G3   0.000       -527       0.000e+00      0.000e+00     0.000e+00     0.000e+00
    14       7F0     5G4   0.000       -640       0.000e+00      0.000e+00     0.000e+00     0.000e+00
    15       7F0     5G6   0.001       -657       8.865e+04      2.193e+03     8.646e+04     0.000e+00
    16       7F0     5G5   0.000       -668       0.000e+00      0.000e+00     0.000e+00     0.000e+00
    17       7F0     5L8   0.000      -1149       0.000e+00      0.000e+00     0.000e+00     0.000e+00
    18       7F0     5D4   0.000      -1491       1.198e+04      5.472e+00     1.197e+04     0.000e+00
    19       7F0     5L9   0.000      -1865       0.000e+00      0.000e+00     0.000e+00     0.000e+00
    20       7F0    5L10   0.000      -2332       0.000e+00      0.000e+00     0.000e+00     0.000e+00
    21       7F1     7F2   0.000      25441       3.749e-03      1.358e-09     3.749e-03     0.000e+00
    22       7F1     7F3   0.000      24601       9.411e-02      2.888e-07     9.411e-02     0.000e+00
    23       7F1     7F4   0.000      23644       5.605e-03      2.560e-06     5.602e-03     0.000e+00
    24       7F1     7F5   0.000      22618       3.049e-02      2.602e-05     3.047e-02     0.000e+00
    25       7F1     7F6   0.000      21560       2.617e-02      6.474e-04     2.553e-02     0.000e+00
    26       7F1     5D0   4.684       9174       4.905e+08      0.000e+00     0.000e+00     4.905e+08
    27       7F1     5D1   0.240       7440       2.516e+07      8.965e+00     2.475e+07     4.104e+05
    28       7F1     5D2   2.396       4984       2.509e+08      0.000e+00     0.000e+00     2.509e+08
    29       7F1     5D3   0.353       2112       3.696e+07      4.924e+02     3.696e+07     0.000e+00
    30       7F1     5L6   0.003       1142       3.320e+05      8.211e+03     3.238e+05     0.000e+00
    31       7F1     5L7   0.007        110       6.984e+05      1.727e+04     6.811e+05     0.000e+00
    32       7F1     5G2  19.633         75       2.056e+09      0.000e+00     0.000e+00     2.056e+09
    33       7F1     5G3   0.104       -155       1.090e+07      2.788e+02     1.090e+07     0.000e+00
    34       7F1     5G4   0.000       -268       0.000e+00      0.000e+00     0.000e+00     0.000e+00
    35       7F1     5G6   0.000       -285       4.765e+04      1.178e+03     4.647e+04     0.000e+00
    36       7F1     5G5   0.002       -296       1.908e+05      2.258e+03     1.885e+05     0.000e+00
    37       7F1     5L8   0.000       -777       0.000e+00      0.000e+00     0.000e+00     0.000e+00
    38       7F1     5D4   0.000      -1119       0.000e+00      0.000e+00     0.000e+00     0.000e+00
    39       7F1     5L9   0.000      -1493       0.000e+00      0.000e+00     0.000e+00     0.000e+00
    40       7F1    5L10   0.000      -1960       0.000e+00      0.000e+00     0.000e+00     0.000e+00
--------------------------------------------------------------------------------------------------------
 
State S1 (1 of 2) - Singlet - E = 26095.000 cm-1 

Parameters: 
     Donor-Acceptor distance     :         3.05000 Ang
     sigma_0 (monopole)          :         0.97221 
     sigma_1 (dipole)            :         0.67371 
 
Backward IET Rates, in s^-1      -      W = 5.235e+09 s^-1 
--------------------------------------------------------------------------------------------------------
  Pathway   to     from    W (%)      Delta        W_total        W_d-d         W_d-m         W_ex     
--------------------------------------------------------------------------------------------------------
     1       7F0     7F2   0.000        -25069     2.354e-54     8.527e-61     2.354e-54     0.000e+00
     2       7F0     7F3   0.000        -24229     0.000e+00     0.000e+00     0.000e+00     0.000e+00
     3       7F0     7F4   0.000        -23272     3.268e-51     1.493e-54     3.267e-51     0.000e+00
     4       7F0     7F5   0.000        -22246     0.000e+00     0.000e+00     0.000e+00     0.000e+00
     5       7F0     7F6   0.000        -21188     1.098e-46     2.717e-48     1.071e-46     0.000e+00
     6       7F0     5D0   0.000         -8802     2.454e-12     8.888e-19     2.454e-12     0.000e+00
     7       7F0     5D1   0.000         -7068     4.671e-06     0.000e+00     0.000e+00     4.671e-06
     8       7F0     5D2   0.000         -4612     0.000e+00     0.000e+00     0.000e+00     0.000e+00
     9       7F0     5D3   0.000         -1740     0.000e+00     0.000e+00     0.000e+00     0.000e+00
    10       7F0     5L6   0.000          -770     1.947e+04     4.814e+02     1.898e+04     0.000e+00
    11       7F0     5L7   0.000           262     0.000e+00     0.000e+00     0.000e+00     0.000e+00
    12       7F0     5G2   0.000           297     0.000e+00     0.000e+00     0.000e+00     0.000e+00
    13       7F0     5G3   0.000           527     0.000e+00     0.000e+00     0.000e+00     0.000e+00
    14       7F0     5G4   0.000           640     0.000e+00     0.000e+00     0.000e+00     0.000e+00
    15       7F0     5G6   0.004           657     1.948e+05     4.817e+03     1.899e+05     0.000e+00
    16       7F0     5G5   0.000           668     0.000e+00     0.000e+00     0.000e+00     0.000e+00
    17       7F0     5L8   0.000          1149     0.000e+00     0.000e+00     0.000e+00     0.000e+00
    18       7F0     5D4   0.041          1491     2.127e+06     9.717e+02     2.126e+06     0.000e+00
    19       7F0     5L9   0.000          1865     0.000e+00     0.000e+00     0.000e+00     0.000e+00
    20       7F0    5L10   0.000          2332     0.000e+00     0.000e+00     0.000e+00     0.000e+00
    21       7F1     7F2   0.000        -25441     6.533e-56     2.366e-62     6.533e-56     0.000e+00
    22       7F1     7F3   0.000        -24601     6.746e-53     2.070e-58     6.746e-53     0.000e+00
    23       7F1     7F4   0.000        -23644     3.165e-52     1.446e-55     3.164e-52     0.000e+00
    24       7F1     7F5   0.000        -22618     1.991e-49     1.699e-52     1.989e-49     0.000e+00
    25       7F1     7F6   0.000        -21560     2.385e-47     5.898e-49     2.326e-47     0.000e+00
    26       7F1     5D0   0.000         -9174     5.266e-10     0.000e+00     0.000e+00     5.266e-10
    27       7F1     5D1   0.000         -7440     3.876e-08     1.381e-14     3.813e-08     6.321e-10
    28       7F1     5D2   0.000         -4984     3.253e-02     0.000e+00     0.000e+00     3.253e-02
    29       7F1     5D3   0.000         -2112     3.575e+03     4.763e-02     3.575e+03     0.000e+00
    30       7F1     5L6   0.000         -1142     1.865e+03     4.612e+01     1.819e+03     0.000e+00
    31       7F1     5L7   0.009          -110     4.945e+05     1.223e+04     4.823e+05     0.000e+00
    32       7F1     5G2  98.781           -75     5.171e+09     0.000e+00     0.000e+00     5.171e+09
    33       7F1     5G3   1.135           155     5.943e+07     1.519e+03     5.943e+07     0.000e+00
    34       7F1     5G4   0.000           268     0.000e+00     0.000e+00     0.000e+00     0.000e+00
    35       7F1     5G6   0.005           285     2.619e+05     6.477e+03     2.554e+05     0.000e+00
    36       7F1     5G5   0.025           296     1.307e+06     1.547e+04     1.291e+06     0.000e+00
    37       7F1     5L8   0.000           777     0.000e+00     0.000e+00     0.000e+00     0.000e+00
    38       7F1     5D4   0.000          1119     0.000e+00     0.000e+00     0.000e+00     0.000e+00
    39       7F1     5L9   0.000          1493     0.000e+00     0.000e+00     0.000e+00     0.000e+00
    40       7F1    5L10   0.000          1960     0.000e+00     0.000e+00     0.000e+00     0.000e+00
--------------------------------------------------------------------------------------------------------
 
State T1 (2 of 2) - Triplet - E = 17336.000 cm-1 

Parameters: 
     Donor-Acceptor distance     :         3.05000 Ang
     sigma_0 (monopole)          :         0.97221 
     sigma_1 (dipole)            :         0.67371 
 
Forward IET Rates, in s^-1      -      W = 6.225e+09 s^-1 
--------------------------------------------------------------------------------------------------------
  Pathway   from     to    W (%)      Delta        W_total        W_d-d         W_d-m         W_ex     
--------------------------------------------------------------------------------------------------------
     1       7F0     7F2   0.000      16310       7.428e+01      2.690e-05     7.428e+01     0.000e+00
     2       7F0     7F3   0.000      15470       0.000e+00      0.000e+00     0.000e+00     0.000e+00
     3       7F0     7F4   0.000      14513       8.135e+00      3.716e-03     8.131e+00     0.000e+00
     4       7F0     7F5   0.000      13487       0.000e+00      0.000e+00     0.000e+00     0.000e+00
     5       7F0     7F6   0.000      12429       3.485e+00      8.621e-02     3.399e+00     0.000e+00
     6       7F0     5D0   0.000         43       5.468e+03      1.980e-03     5.468e+03     0.000e+00
     7       7F0     5D1   0.089      -1691       5.561e+06      0.000e+00     0.000e+00     5.561e+06
     8       7F0     5D2   0.000      -4147       0.000e+00      0.000e+00     0.000e+00     0.000e+00
     9       7F0     5D3   0.000      -7019       0.000e+00      0.000e+00     0.000e+00     0.000e+00
    10       7F0     5L6   0.000      -7989       3.378e-16      8.356e-18     3.295e-16     0.000e+00
    11       7F0     5L7   0.000      -9021       0.000e+00      0.000e+00     0.000e+00     0.000e+00
    12       7F0     5G2   0.000      -9056       0.000e+00      0.000e+00     0.000e+00     0.000e+00
    13       7F0     5G3   0.000      -9286       0.000e+00      0.000e+00     0.000e+00     0.000e+00
    14       7F0     5G4   0.000      -9399       0.000e+00      0.000e+00     0.000e+00     0.000e+00
    15       7F0     5G6   0.000      -9416       2.847e-20      7.041e-22     2.776e-20     0.000e+00
    16       7F0     5G5   0.000      -9427       0.000e+00      0.000e+00     0.000e+00     0.000e+00
    17       7F0     5L8   0.000      -9908       0.000e+00      0.000e+00     0.000e+00     0.000e+00
    18       7F0     5D4   0.000     -10250       2.043e-21      9.332e-25     2.042e-21     0.000e+00
    19       7F0     5L9   0.000     -10624       0.000e+00      0.000e+00     0.000e+00     0.000e+00
    20       7F0    5L10   0.000     -11091       0.000e+00      0.000e+00     0.000e+00     0.000e+00
    21       7F1     7F2   0.000      16682       1.093e+00      3.957e-07     1.093e+00     0.000e+00
    22       7F1     7F3   0.000      15842       1.450e+01      4.449e-05     1.450e+01     0.000e+00
    23       7F1     7F4   0.000      14885       4.177e-01      1.908e-04     4.175e-01     0.000e+00
    24       7F1     7F5   0.000      13859       1.043e+00      8.901e-04     1.042e+00     0.000e+00
    25       7F1     7F6   0.000      12801       4.011e-01      9.921e-03     3.912e-01     0.000e+00
    26       7F1     5D0  99.911        415       6.219e+09      0.000e+00     0.000e+00     6.219e+09
    27       7F1     5D1   0.000      -1319       2.416e+03      5.247e-06     1.449e+01     2.402e+03
    28       7F1     5D2   0.000      -3775       1.623e+00      0.000e+00     0.000e+00     1.623e+00
    29       7F1     5D3   0.000      -6647       2.589e-12      3.450e-17     2.589e-12     0.000e+00
    30       7F1     5L6   0.000      -7617       1.033e-16      2.555e-18     1.007e-16     0.000e+00
    31       7F1     5L7   0.000      -8649       6.825e-19      1.688e-20     6.656e-19     0.000e+00
    32       7F1     5G2   0.000      -8684       1.653e-11      0.000e+00     0.000e+00     1.653e-11
    33       7F1     5G3   0.000      -8914       5.125e-18      1.310e-22     5.125e-18     0.000e+00
    34       7F1     5G4   0.000      -9027       0.000e+00      0.000e+00     0.000e+00     0.000e+00
    35       7F1     5G6   0.000      -9044       2.029e-20      5.019e-22     1.979e-20     0.000e+00
    36       7F1     5G5   0.000      -9055       8.057e-20      9.536e-22     7.962e-20     0.000e+00
    37       7F1     5L8   0.000      -9536       0.000e+00      0.000e+00     0.000e+00     0.000e+00
    38       7F1     5D4   0.000      -9878       0.000e+00      0.000e+00     0.000e+00     0.000e+00
    39       7F1     5L9   0.000     -10252       0.000e+00      0.000e+00     0.000e+00     0.000e+00
    40       7F1    5L10   0.000     -10719       0.000e+00      0.000e+00     0.000e+00     0.000e+00
--------------------------------------------------------------------------------------------------------
 
State T1 (2 of 2) - Triplet - E = 17336.000 cm-1 

Parameters: 
     Donor-Acceptor distance     :         3.05000 Ang
     sigma_0 (monopole)          :         0.97221 
     sigma_1 (dipole)            :         0.67371 
 
Backward IET Rates, in s^-1      -      W = 2.352e+10 s^-1 
--------------------------------------------------------------------------------------------------------
  Pathway   to     from    W (%)      Delta        W_total        W_d-d         W_d-m         W_ex     
--------------------------------------------------------------------------------------------------------
     1       7F0     7F2   0.000        -16310     1.175e-33     4.255e-40     1.175e-33     0.000e+00
     2       7F0     7F3   0.000        -15470     0.000e+00     0.000e+00     0.000e+00     0.000e+00
     3       7F0     7F4   0.000        -14513     4.170e-31     1.905e-34     4.168e-31     0.000e+00
     4       7F0     7F5   0.000        -13487     0.000e+00     0.000e+00     0.000e+00     0.000e+00
     5       7F0     7F6   0.000        -12429     2.883e-27     7.130e-29     2.811e-27     0.000e+00
     6       7F0     5D0   0.000           -43     5.328e+03     1.930e-03     5.328e+03     0.000e+00
     7       7F0     5D1  33.064          1691     7.776e+09     0.000e+00     0.000e+00     7.776e+09
     8       7F0     5D2   0.000          4147     0.000e+00     0.000e+00     0.000e+00     0.000e+00
     9       7F0     5D3   0.000          7019     0.000e+00     0.000e+00     0.000e+00     0.000e+00
    10       7F0     5L6   0.000          7989     1.723e+00     4.260e-02     1.680e+00     0.000e+00
    11       7F0     5L7   0.000          9021     0.000e+00     0.000e+00     0.000e+00     0.000e+00
    12       7F0     5G2   0.000          9056     0.000e+00     0.000e+00     0.000e+00     0.000e+00
    13       7F0     5G3   0.000          9286     0.000e+00     0.000e+00     0.000e+00     0.000e+00
    14       7F0     5G4   0.000          9399     0.000e+00     0.000e+00     0.000e+00     0.000e+00
    15       7F0     5G6   0.000          9416     1.420e-01     3.513e-03     1.385e-01     0.000e+00
    16       7F0     5G5   0.000          9427     0.000e+00     0.000e+00     0.000e+00     0.000e+00
    17       7F0     5L8   0.000          9908     0.000e+00     0.000e+00     0.000e+00     0.000e+00
    18       7F0     5D4   0.000         10250     8.237e-01     3.763e-04     8.234e-01     0.000e+00
    19       7F0     5L9   0.000         10624     0.000e+00     0.000e+00     0.000e+00     0.000e+00
    20       7F0    5L10   0.000         11091     0.000e+00     0.000e+00     0.000e+00     0.000e+00
    21       7F1     7F2   0.000        -16682     4.323e-35     1.566e-41     4.323e-35     0.000e+00
    22       7F1     7F3   0.000        -15842     2.360e-32     7.242e-38     2.360e-32     0.000e+00
    23       7F1     7F4   0.000        -14885     5.356e-32     2.447e-35     5.354e-32     0.000e+00
    24       7F1     7F5   0.000        -13859     1.547e-29     1.320e-32     1.545e-29     0.000e+00
    25       7F1     7F6   0.000        -12801     8.299e-28     2.053e-29     8.094e-28     0.000e+00
    26       7F1     5D0  64.467          -415     1.516e+10     0.000e+00     0.000e+00     1.516e+10
    27       7F1     5D1   0.036          1319     8.452e+06     1.835e-02     5.068e+04     8.402e+06
    28       7F1     5D2   2.032          3775     4.779e+08     0.000e+00     0.000e+00     4.779e+08
    29       7F1     5D3   0.000          6647     5.687e+02     7.577e-03     5.687e+02     0.000e+00
    30       7F1     5L6   0.000          7617     1.317e+00     3.259e-02     1.285e+00     0.000e+00
    31       7F1     5L7   0.000          8649     1.098e+00     2.714e-02     1.070e+00     0.000e+00
    32       7F1     5G2   0.401          8684     9.439e+07     0.000e+00     0.000e+00     9.439e+07
    33       7F1     5G3   0.000          8914     6.344e+01     1.622e-03     6.343e+01     0.000e+00
    34       7F1     5G4   0.000          9027     0.000e+00     0.000e+00     0.000e+00     0.000e+00
    35       7F1     5G6   0.000          9044     2.533e-01     6.264e-03     2.470e-01     0.000e+00
    36       7F1     5G5   0.000          9055     1.253e+00     1.483e-02     1.238e+00     0.000e+00
    37       7F1     5L8   0.000          9536     0.000e+00     0.000e+00     0.000e+00     0.000e+00
    38       7F1     5D4   0.000          9878     0.000e+00     0.000e+00     0.000e+00     0.000e+00
    39       7F1     5L9   0.000         10252     0.000e+00     0.000e+00     0.000e+00     0.000e+00
    40       7F1    5L10   0.000         10719     0.000e+00     0.000e+00     0.000e+00     0.000e+00
--------------------------------------------------------------------------------------------------------
 


===================================================================================================
===                     End of JOYSpectra intramolecular energy transfer module                 ===
===================================================================================================


================================================================= 
===          MOLECULAR SYMMETRY MODULE ON JOYSpectra          === 
================================================================= 


--> Searching for Point Group!


Mass centered Geometry (in Angstrom): 
---------------------------------------------------------- 
 N   Atom          x               y               z      
----------------------------------------------------------
 1    Eu        0.003427        0.000866        0.021969 
 2    O        -2.073123        0.291286        1.093869 
 3    O         1.190627       -1.410024        1.472649 
 4    O         2.214267        0.963136       -0.212081 
 5    O        -1.784863        0.022536       -1.655981 
 6    O        -0.882983       -2.222754       -0.261831 
 7    O         0.420737        1.182026        2.106969 
 8    O        -0.164743        2.135626       -0.916501 
 9    O         1.047537       -0.970064       -1.835761 
----------------------------------------------------------


 INERTIA TENSOR (in amu A^2):
      475.435786       14.427125       21.088693 
       14.427125      492.147248       14.347259 
       21.088693       14.347259      491.602598 

 INERTIA Moments (in amu A^2):
      460.322579      520.384761      478.478293 


 Coordination polyhedra symmetry for input molecule: C1 

================================================================= 
===      END OF MOLECULAR SYMMETRY MODULE ON JOYSpectra       === 
================================================================= 


1st Coordination sphere geometry (Cartesian coordinates in Angstrom): 
---------------------------------------------------------- 
 N   Atom          x               y               z      
----------------------------------------------------------
 2    O        -2.076550        0.290420        1.071900 
 3    O         1.187200       -1.410890        1.450680 
 5    O         2.210840        0.962270       -0.234050 
 6    O        -1.788290        0.021670       -1.677950 
 8    O        -0.886410       -2.223620       -0.283800 
 11   O         0.417310        1.181160        2.085000 
 12   O        -0.168170        2.134760       -0.938470 
 17   O         1.044110       -0.970930       -1.857730 
----------------------------------------------------------


1st Coordination sphere geometry (Spherical coordinates): 
---------------------------------------------------------- 
 N   Atom          R             Theta            Phi     
----------------------------------------------------------
 2    O         2.354862        1.098215        3.002637 
 3    O         2.346173        0.904196       -0.871284 
 5    O         2.422510        1.667562        0.410521 
 6    O         2.452339        2.324336        3.129476 
 8    O         2.410550        1.688802       -1.950124 
 11   O         2.432388        0.541023        1.231180 
 12   O         2.337992        1.983841        1.649411 
 17   O         2.341801        2.486992       -0.749097 
----------------------------------------------------------


Chemical bonds properties: 
---------------------------------------------------------- 
 .Polarizabilities in Angstrom^3 
 .Density in electron units  
---------------------------------------------------------- 
 N   Atom          R            AlphaOP           Rho     
----------------------------------------------------------
 2    O         2.354862         0.04032         0.06877 
 3    O         2.346173         0.04095         0.06965 
 5    O         2.422510         0.03566          0.0623 
 6    O         2.452339         0.03373         0.05963 
 8    O         2.410550         0.03645          0.0634 
 11   O         2.432388         0.03501         0.06141 
 12   O         2.337992         0.04155         0.07048 
 17   O         2.341801         0.04127         0.07009 
----------------------------------------------------------


1st Coordination sphere G factors: 
---------------------------------------------
 N   Atom (index)       G factor       SD  
---------------------------------------------
 2    O   (2  )         0.085000    0.000000 
 3    O   (3  )         0.085000    0.000000 
 5    O   (5  )         0.102000    0.000483 
 6    O   (6  )         0.102000    0.000483 
 8    O   (8  )         0.102000    0.000483 
 11   O   (11 )         0.102000    0.000483 
 12   O   (12 )         0.085000    0.000000 
 17   O   (17 )         0.085000    0.000000 
---------------------------------------------


1st Coordination sphere effective Alphas: 
---------------------------------------------
 N   Atom (index)       a effect       SD  
---------------------------------------------
 2    O   (2  )         1.813000    0.000000 
 3    O   (3  )         1.813000    0.000000 
 5    O   (5  )         0.050000    0.000000 
 6    O   (6  )         0.050000    0.000000 
 8    O   (8  )         0.050000    0.000000 
 11   O   (11 )         0.050000    0.000000 
 12   O   (12 )         1.813000    0.000000 
 17   O   (17 )         1.813000    0.000000 
---------------------------------------------


Molecular Geometry connectivities: 
---------------------------------- 
 N    C1   C2   (Atom1   Atom2)  
----------------------------------
 1    1    2    ( Eu      O   ) 
 2    1    3    ( Eu      O   ) 
 3    1    5    ( Eu      O   ) 
 4    1    6    ( Eu      O   ) 
 5    1    8    ( Eu      O   ) 
 6    1    11   ( Eu      O   ) 
 7    1    12   ( Eu      O   ) 
 8    1    17   ( Eu      O   ) 
 9    2    23   ( O       C   ) 
 10   3    64   ( O       C   ) 
 11   4    52   ( F       C   ) 
 12   5    82   ( O       C   ) 
 13   6    30   ( O       C   ) 
 14   7    52   ( F       C   ) 
 15   8    29   ( O       C   ) 
 16   9    41   ( F       C   ) 
 17   10   41   ( F       C   ) 
 18   11   74   ( O       C   ) 
 19   12   89   ( O       C   ) 
 20   13   14   ( C       H   ) 
 21   13   33   ( C       C   ) 
 22   13   85   ( C       C   ) 
 23   15   52   ( F       C   ) 
 24   16   41   ( F       C   ) 
 25   17   84   ( O       C   ) 
 26   18   83   ( F       C   ) 
 27   19   83   ( F       C   ) 
 28   20   21   ( C       H   ) 
 29   20   69   ( C       C   ) 
 30   20   79   ( C       C   ) 
 31   22   92   ( F       C   ) 
 32   23   33   ( C       C   ) 
 33   23   72   ( C       C   ) 
 34   24   92   ( F       C   ) 
 35   25   92   ( F       C   ) 
 36   26   63   ( C       C   ) 
 37   26   48   ( C       C   ) 
 38   26   37   ( C       C   ) 
 39   27   28   ( C       H   ) 
 40   27   33   ( C       C   ) 
 41   27   57   ( C       C   ) 
 42   29   31   ( C       C   ) 
 43   29   41   ( C       C   ) 
 44   30   52   ( C       C   ) 
 45   30   72   ( C       C   ) 
 46   31   84   ( C       C   ) 
 47   31   32   ( C       H   ) 
 48   34   51   ( C       C   ) 
 49   34   69   ( C       C   ) 
 50   34   35   ( C       H   ) 
 51   36   59   ( C       C   ) 
 52   36   61   ( C       C   ) 
 53   36   69   ( C       C   ) 
 54   37   38   ( C       H   ) 
 55   37   55   ( C       C   ) 
 56   39   87   ( C       C   ) 
 57   39   40   ( C       H   ) 
 58   39   48   ( C       C   ) 
 59   42   64   ( C       C   ) 
 60   42   74   ( C       C   ) 
 61   42   43   ( C       H   ) 
 62   44   83   ( F       C   ) 
 63   45   94   ( C       C   ) 
 64   45   102  ( C       C   ) 
 65   45   105  ( C       H   ) 
 66   46   98   ( C       C   ) 
 67   46   47   ( C       H   ) 
 68   46   85   ( C       C   ) 
 69   48   49   ( C       H   ) 
 70   50   95   ( C       C   ) 
 71   50   96   ( C       C   ) 
 72   50   100  ( C       C   ) 
 73   51   53   ( C       C   ) 
 74   51   89   ( C       C   ) 
 75   53   54   ( C       H   ) 
 76   53   59   ( C       C   ) 
 77   55   56   ( C       H   ) 
 78   55   97   ( C       C   ) 
 79   57   58   ( C       H   ) 
 80   57   81   ( C       C   ) 
 81   59   60   ( C       H   ) 
 82   61   62   ( C       H   ) 
 83   61   90   ( C       C   ) 
 84   63   70   ( C       C   ) 
 85   63   65   ( C       C   ) 
 86   64   102  ( C       C   ) 
 87   65   66   ( C       H   ) 
 88   65   87   ( C       C   ) 
 89   67   68   ( C       H   ) 
 90   67   77   ( C       C   ) 
 91   67   98   ( C       C   ) 
 92   70   71   ( C       H   ) 
 93   70   97   ( C       C   ) 
 94   72   73   ( C       H   ) 
 95   74   92   ( C       C   ) 
 96   75   76   ( C       H   ) 
 97   75   82   ( C       C   ) 
 98   75   89   ( C       C   ) 
 99   77   78   ( C       H   ) 
 100  77   81   ( C       C   ) 
 101  79   80   ( C       H   ) 
 102  79   90   ( C       C   ) 
 103  81   85   ( C       C   ) 
 104  82   83   ( C       C   ) 
 105  84   97   ( C       C   ) 
 106  86   100  ( C       C   ) 
 107  86   101  ( C       C   ) 
 108  86   109  ( C       H   ) 
 109  87   88   ( C       H   ) 
 110  90   91   ( C       H   ) 
 111  93   107  ( C       H   ) 
 112  93   101  ( C       C   ) 
 113  93   96   ( C       C   ) 
 114  94   96   ( C       C   ) 
 115  94   104  ( C       H   ) 
 116  95   102  ( C       C   ) 
 117  95   103  ( C       H   ) 
 118  98   99   ( C       H   ) 
 119  100  106  ( C       H   ) 
 120  101  108  ( C       H   ) 
 121  110  132  ( N       C   ) 
 122  110  129  ( N       C   ) 
 123  110  122  ( N       C   ) 
 124  110  115  ( N       C   ) 
 125  111  112  ( C       H   ) 
 126  111  113  ( C       H   ) 
 127  111  114  ( C       H   ) 
 128  111  115  ( C       C   ) 
 129  115  116  ( C       H   ) 
 130  115  117  ( C       H   ) 
 131  118  122  ( C       C   ) 
 132  118  119  ( C       H   ) 
 133  118  121  ( C       H   ) 
 134  118  120  ( C       H   ) 
 135  122  123  ( C       H   ) 
 136  122  124  ( C       H   ) 
 137  125  126  ( C       H   ) 
 138  125  127  ( C       H   ) 
 139  125  128  ( C       H   ) 
 140  125  129  ( C       C   ) 
 141  129  130  ( C       H   ) 
 142  129  131  ( C       H   ) 
 143  132  133  ( C       H   ) 
 144  132  134  ( C       H   ) 
 145  132  135  ( C       C   ) 
 146  135  136  ( C       H   ) 
 147  135  137  ( C       H   ) 
 148  135  138  ( C       H   ) 
----------------------------------


Elapsed  CPU  time: 1527.46 s 


=================================================================
===         JOYSpectra Ligand Field Parameters Module         ===
===          (Bkq values and Stark levels energies)           ===
=================================================================

Calculated with SOM - Simple Overlap Model
Lanthanide ion: Eu
Bkq values (Real + Imaginary) [cm⁻¹]:
k=2: q=0: -11.5358+0.0000j   q=1: -16.7463+12.4254j   q=2: 2.8719-13.0041j
k=4: q=0: -25.9572+0.0000j   q=1: -9.2850+35.6207j   q=2: 6.0637+42.0605j   q=3: 25.9085+11.7547j   q=4: 17.3927+1.7080j
k=6: q=0: -13.3128+0.0000j   q=1: 12.2624+6.3055j   q=2: -8.7020-16.6579j   q=3: -14.4892-0.3452j   q=4: 2.6708+4.1875j   q=5: -8.4536-3.3435j   q=6: -1.0755-11.4240j

|Bkq| values [cm⁻¹]:
k=2: q=0: 11.5358   q=1: 20.8525   q=2: 13.3175
k=4: q=0: 25.9572   q=1: 36.8109   q=2: 42.4953   q=3: 28.4503   q=4: 17.4764
k=6: q=0: 13.3128   q=1: 13.7886   q=2: 18.7939   q=3: 14.4933   q=4: 4.9667   q=5: 9.0908   q=6: 11.4745

Crystal Field Scalar for J<=1: Nv = 58.4091
Crystal Field Scalar for J<=2: Nv = 127.6422
Crystal Field Scalar for J>=3: Nv = 135.5816

Calculating Secular Determinant and Splittings for selected (2S+1)LJ levels. Please wait...

Splitting of Selected SLJ Levels (with respect to transition centroid):
7F:

7F0
E1: 0.0

7F1
E1: -5.066338970985587
E2: -2.0989869445345377
E3: 7.165325915520125

7F2
E1: -12.259040524616527
E2: -0.9536357590913842
E3: 2.508071766448181
E4: 5.306873070826714
E5: 5.3977314464330215

7F3
E1: -3.48803064173702
E2: -3.019949668910886
E3: -2.6635913304361787
E4: 0.20527284017477013
E5: 1.797224821883282
E6: 3.1371863825167203
E7: 4.031887596509312

7F4
E1: -10.350716913285886
E2: -7.77561550589752
E3: -7.00261225553865
E4: -4.289587928541248
E5: -0.21497472817005855
E6: 3.5163904649206392
E7: 6.949096368397091
E8: 8.781774402530761
E9: 10.386246095584873

7F5
E1: -10.535036939686089
E2: -10.410296475615626
E3: -6.590509517237348
E4: -6.376442975764767
E5: 0.9422329545799061
E6: 2.804458741492173
E7: 3.687606009206361
E8: 5.7384248290357505
E9: 6.10055859297849
E10: 6.978021196956899
E11: 7.6609835840542555

7F6
E1: -13.80760377561134
E2: -13.595821433656555
E3: -11.649475727844493
E4: -11.23696502306822
E5: -0.5244854574610132
E6: 0.467906886381089
E7: 0.9699238628825416
E8: 1.231129610913463
E9: 5.546000880699861
E10: 6.856346395006714
E11: 8.50414970488429
E12: 13.507630105926804
E13: 13.731263970946864

----------------------------------
5L:

5L6
E1: -14.114735210420578
E2: -14.082588550115695
E3: -12.118665263852753
E4: -11.999247298727836
E5: -2.7357669727412253
E6: -1.5475799545080633
E7: -0.6704705220792023
E8: 1.5265750050918998
E9: 3.061973798576248
E10: 12.653373469282744
E11: 13.108921143321076
E12: 13.294622366108252
E13: 13.623587990065142

5L7
E1: -11.44610865351067
E2: -11.441447084583302
E3: -9.954877994431204
E4: -9.947996622008448
E5: -2.6794833092934476
E6: -1.9759409158028394
E7: -1.339536218662137
E8: 1.1812332879321674
E9: 1.6672412551902143
E10: 2.335802372546367
E11: 2.488097856654048
E12: 9.91366028420887
E13: 10.036814048235208
E14: 10.52819322615278
E15: 10.63434846737239

5L8
E1: -11.895031437649928
E2: -11.894387891993508
E3: -10.187588065674902
E4: -10.185333138991512
E5: -2.920842419215392
E6: -2.333627538613651
E7: -1.8302044585349562
E8: -0.5532497050336004
E9: -0.22035878861478883
E10: 2.1145030923464376
E11: 2.2909691023805085
E12: 2.914793420254934
E13: 3.1096659192074823
E14: 10.187344077033135
E15: 10.268014757921684
E16: 10.533613700714376
E17: 10.601719374463674

5L9
E1: -14.848133335002139
E2: -14.847897972645503
E3: -12.255604852370586
E4: -12.25489606764674
E5: -3.443897312040051
E6: -3.221195603629056
E7: -2.350049818420646
E8: -1.4342801417989686
E9: -0.5629164543394682
E10: -0.1361642198341638
E11: -0.05956164080650327
E12: 3.037212185564966
E13: 3.3023382772197643
E14: 4.402345064462983
E15: 4.605310082065069
E16: 12.388387087544045
E17: 12.444833315756139
E18: 12.592511233818088
E19: 12.641660172102766

5L10
E1: -20.455550178763865
E2: -20.455457439031846
E3: -16.13758323390199
E4: -16.137337976598257
E5: -4.597014035891942
E6: -4.514830542201887
E7: -3.1043962706874884
E8: -3.0030425470030764
E9: -1.2368447635148798
E10: -0.2830381038633
E11: -0.2662049418511592
E12: 0.034186917939351476
E13: 0.4003095903442594
E14: 4.788218441798686
E15: 5.180756966237386
E16: 6.687425241549304
E17: 6.918643921759046
E18: 16.470876544144307
E19: 16.51468063289736
E20: 16.577834955459892
E21: 16.61836682118009

----------------------------------
5G:

5G2
E1: -1.8764851272569891
E2: -0.411010919392559
E3: 0.025184072207293
E4: 0.4173432109035616
E5: 1.8449687635386949

5G3
E1: -1.1185686124893104
E2: -0.9516070288166447
E3: -0.8672509902640316
E4: -0.15906067078091407
E5: 0.610480410352289
E6: 1.0492307386754396
E7: 1.4367761533231738

5G4
E1: -0.7385846456784021
E2: -0.6207995200029224
E3: -0.6003190756585601
E4: -0.5722916980049646
E5: -0.19846841904133083
E6: 0.4566490170619816
E7: 0.6382896855221397
E8: 0.784948738656916
E9: 0.8505759171451424

5G5
E1: -0.6610602860679712
E2: -0.648369334002307
E3: -0.6246487670519602
E4: -0.6159794217778297
E5: -0.16168837234444716
E6: -0.06863812856746408
E7: 0.055406754344483757
E8: 0.6317610686540839
E9: 0.6590601062865825
E10: 0.7156440316382235
E11: 0.7185123488886063

5G6
E1: -3.7762872674704147
E2: -3.703517579067549
E3: -3.4500871776009547
E4: -3.3562075380588587
E5: -0.8611967542649234
E6: -0.8271502588280297
E7: -0.18164100865772467
E8: 0.24404159338551645
E9: 0.9779682529935037
E10: 3.555209226413641
E11: 3.6188352036489095
E12: 3.876888651016566
E13: 3.883144656490315

----------------------------------
5D:

5D0
E1: 0.0

5D1
E1: -1.9139502779278887
E2: -0.7929506234908256
E3: 2.7069009014187144

5D2
E1: -2.4489540582321316
E2: -0.14828298414221167
E3: 0.5560420598243179
E4: 0.897422794312392
E5: 1.1437721882376328

5D3
E1: -2.492646573439229
E2: -2.4486363635116226
E3: -2.197054053405251
E4: -1.2176822912100982
E5: 1.9690914280392884
E6: 2.813799078479125
E7: 3.573128775047788

5D4
E1: -2.960803580776397
E2: -2.9465830042866497
E3: -2.4067322636939092
E4: -2.3504556029715418
E5: 0.03352392647418568
E6: 0.8068025572155871
E7: 1.478968997308864
E8: 4.081926584270233
E9: 4.263352386459629


=================================================================
===   END of the JOYSpectra Ligand Field Parameters Module    ===
=================================================================


=================================================================
===          Calculated Judd-Ofelt Radiative Rates            ===
=================================================================

Using n_refr = 1.5
Ω Parameters (10⁻²⁰ cm²): Ω₂=63.95, Ω₄=7.15, Ω₆=1.73

------------------------- Rates from 5D0 -------------------------

Transition 5D0 -> 7F0 (E = 17293 cm⁻¹):
  A_ED = 46.1018 s⁻¹
  A_MD = 0.0000 s⁻¹
  A_Total = 46.1018 s⁻¹

Transition 5D0 -> 7F1 (E = 16933 cm⁻¹):
  A_ED = 0.0000 s⁻¹
  A_MD = 51.3951 s⁻¹
  A_Total = 51.3951 s⁻¹

Transition 5D0 -> 7F2 (E = 16267 cm⁻¹):
  A_ED = 1918.6654 s⁻¹
  A_MD = 0.0000 s⁻¹
  A_Total = 1918.6654 s⁻¹

Transition 5D0 -> 7F3 (E = 15427 cm⁻¹):
  A_ED = 32.7304 s⁻¹
  A_MD = 0.0000 s⁻¹
  A_Total = 32.7304 s⁻¹

Transition 5D0 -> 7F4 (E = 14470 cm⁻¹):
  A_ED = 108.5337 s⁻¹
  A_MD = 0.0000 s⁻¹
  A_Total = 108.5337 s⁻¹

Transition 5D0 -> 7F5 (E = 13444 cm⁻¹):
  A_ED = 1.7409 s⁻¹
  A_MD = 0.0000 s⁻¹
  A_Total = 1.7409 s⁻¹

Transition 5D0 -> 7F6 (E = 12386 cm⁻¹):
  A_ED = 1.4300 s⁻¹
  A_MD = 0.0000 s⁻¹
  A_Total = 1.4300 s⁻¹

Arad = 2160.5973 s⁻¹

=================================================================
===   END of the Judd-Ofelt Calculation                     ===
=================================================================


=================================================================
===          Calculated Emission Transitions                  ===
=================================================================

================== Emission from 5D0 (Barycenter: 17293 cm⁻¹) ==================

----------------------------------------------------------------------------------
Stark transitions from 5D0 to 7F0 : Energy (cm⁻¹)    (Total Rate: 46.10 s⁻¹)
----------------------------------------------------------------------------------
  5D0(E1) -> 7F0(E1)              : 17293.00
----------------------------------------------------------------------------------

----------------------------------------------------------------------------------
Stark transitions from 5D0 to 7F1 : Energy (cm⁻¹)    (Total Rate: 51.40 s⁻¹)
----------------------------------------------------------------------------------
  5D0(E1) -> 7F1(E1)              : 16938.07
  5D0(E1) -> 7F1(E2)              : 16935.10
  5D0(E1) -> 7F1(E3)              : 16925.83
----------------------------------------------------------------------------------

----------------------------------------------------------------------------------
Stark transitions from 5D0 to 7F2 : Energy (cm⁻¹)    (Total Rate: 1918.67 s⁻¹)
----------------------------------------------------------------------------------
  5D0(E1) -> 7F2(E1)              : 16279.26
  5D0(E1) -> 7F2(E2)              : 16267.95
  5D0(E1) -> 7F2(E3)              : 16264.49
  5D0(E1) -> 7F2(E4)              : 16261.69
  5D0(E1) -> 7F2(E5)              : 16261.60
----------------------------------------------------------------------------------

----------------------------------------------------------------------------------
Stark transitions from 5D0 to 7F3 : Energy (cm⁻¹)    (Total Rate: 32.73 s⁻¹)
----------------------------------------------------------------------------------
  5D0(E1) -> 7F3(E1)              : 15430.49
  5D0(E1) -> 7F3(E2)              : 15430.02
  5D0(E1) -> 7F3(E3)              : 15429.66
  5D0(E1) -> 7F3(E4)              : 15426.79
  5D0(E1) -> 7F3(E5)              : 15425.20
  5D0(E1) -> 7F3(E6)              : 15423.86
  5D0(E1) -> 7F3(E7)              : 15422.97
----------------------------------------------------------------------------------

----------------------------------------------------------------------------------
Stark transitions from 5D0 to 7F4 : Energy (cm⁻¹)    (Total Rate: 108.53 s⁻¹)
----------------------------------------------------------------------------------
  5D0(E1) -> 7F4(E1)              : 14480.35
  5D0(E1) -> 7F4(E2)              : 14477.78
  5D0(E1) -> 7F4(E3)              : 14477.00
  5D0(E1) -> 7F4(E4)              : 14474.29
  5D0(E1) -> 7F4(E5)              : 14470.21
  5D0(E1) -> 7F4(E6)              : 14466.48
  5D0(E1) -> 7F4(E7)              : 14463.05
  5D0(E1) -> 7F4(E8)              : 14461.22
  5D0(E1) -> 7F4(E9)              : 14459.61
----------------------------------------------------------------------------------

----------------------------------------------------------------------------------
Stark transitions from 5D0 to 7F5 : Energy (cm⁻¹)    (Total Rate: 1.74 s⁻¹)
----------------------------------------------------------------------------------
  5D0(E1) -> 7F5(E1)              : 13454.54
  5D0(E1) -> 7F5(E2)              : 13454.41
  5D0(E1) -> 7F5(E3)              : 13450.59
  5D0(E1) -> 7F5(E4)              : 13450.38
  5D0(E1) -> 7F5(E5)              : 13443.06
  5D0(E1) -> 7F5(E6)              : 13441.20
  5D0(E1) -> 7F5(E7)              : 13440.31
  5D0(E1) -> 7F5(E8)              : 13438.26
  5D0(E1) -> 7F5(E9)              : 13437.90
  5D0(E1) -> 7F5(E10)             : 13437.02
  5D0(E1) -> 7F5(E11)             : 13436.34
----------------------------------------------------------------------------------

----------------------------------------------------------------------------------
Stark transitions from 5D0 to 7F6 : Energy (cm⁻¹)    (Total Rate: 1.43 s⁻¹)
----------------------------------------------------------------------------------
  5D0(E1) -> 7F6(E1)              : 12399.81
  5D0(E1) -> 7F6(E2)              : 12399.60
  5D0(E1) -> 7F6(E3)              : 12397.65
  5D0(E1) -> 7F6(E4)              : 12397.24
  5D0(E1) -> 7F6(E5)              : 12386.52
  5D0(E1) -> 7F6(E6)              : 12385.53
  5D0(E1) -> 7F6(E7)              : 12385.03
  5D0(E1) -> 7F6(E8)              : 12384.77
  5D0(E1) -> 7F6(E9)              : 12380.45
  5D0(E1) -> 7F6(E10)             : 12379.14
  5D0(E1) -> 7F6(E11)             : 12377.50
  5D0(E1) -> 7F6(E12)             : 12372.49
  5D0(E1) -> 7F6(E13)             : 12372.27
----------------------------------------------------------------------------------


=================================================================
===   END of the Emission Transitions Calculation           ===
=================================================================
